# Supplementary material for: Impacts of Climate Change on the Biogeography of Three Amnesic Shellfish Toxin Producing Diatom Species
Source: Toxins (Basel). 2022 Dec 22;15(1):9. doi: 10.3390/toxins15010009 (PMC9863508; doi:10.3390/toxins15010009)
Supplement: Supplementary file 1 [file toxins-15-00009-s001.zip]

Archive with 155 entries (134 files):
- toxins-2099991-supplementary/
- toxins-2099991-supplementary/Supplementary Material/
- toxins-2099991-supplementary/Supplementary Material/Evaluation/
- toxins-2099991-supplementary/Supplementary Material/Evaluation/P_australis/
- toxins-2099991-supplementary/Supplementary Material/Evaluation/P_australis/maxentResults.csv
- toxins-2099991-supplementary/Supplementary Material/Evaluation/P_australis/Pseudo-nitzschia_australis.html
- toxins-2099991-supplementary/Supplementary Material/Evaluation/P_australis/Pseudo-nitzschia_australis_0.html
- toxins-2099991-supplementary/Supplementary Material/Evaluation/P_australis/Pseudo-nitzschia_australis_1.html
- toxins-2099991-supplementary/Supplementary Material/Evaluation/P_australis/Pseudo-nitzschia_australis_2.html
- toxins-2099991-supplementary/Supplementary Material/Evaluation/P_australis/Pseudo-nitzschia_australis_3.html
- toxins-2099991-supplementary/Supplementary Material/Evaluation/P_australis/Pseudo-nitzschia_australis_4.html
- toxins-2099991-supplementary/Supplementary Material/Evaluation/P_australis/Pseudo-nitzschia_australis_avg.csv
- toxins-2099991-supplementary/Supplementary Material/Evaluation/P_australis/Pseudo-nitzschia_australis_max.csv
- toxins-2099991-supplementary/Supplementary Material/Evaluation/P_australis/Pseudo-nitzschia_australis_median.csv
- toxins-2099991-supplementary/Supplementary Material/Evaluation/P_australis/Pseudo-nitzschia_australis_min.csv
- toxins-2099991-supplementary/Supplementary Material/Evaluation/P_australis/Pseudo-nitzschia_australis_stddev.csv
- toxins-2099991-supplementary/Supplementary Material/Evaluation/P_fraudulenta/
- toxins-2099991-supplementary/Supplementary Material/Evaluation/P_fraudulenta/maxentResults.csv
- toxins-2099991-supplementary/Supplementary Material/Evaluation/P_fraudulenta/Pseudo_nitzchia_fraudulenta.html
- toxins-2099991-supplementary/Supplementary Material/Evaluation/P_fraudulenta/Pseudo_nitzchia_fraudulenta_0.html
- toxins-2099991-supplementary/Supplementary Material/Evaluation/P_fraudulenta/Pseudo_nitzchia_fraudulenta_1.html
- toxins-2099991-supplementary/Supplementary Material/Evaluation/P_fraudulenta/Pseudo_nitzchia_fraudulenta_2.html
- toxins-2099991-supplementary/Supplementary Material/Evaluation/P_fraudulenta/Pseudo_nitzchia_fraudulenta_3.html
- toxins-2099991-supplementary/Supplementary Material/Evaluation/P_fraudulenta/Pseudo_nitzchia_fraudulenta_4.html
- toxins-2099991-supplementary/Supplementary Material/Evaluation/P_fraudulenta/Pseudo_nitzchia_fraudulenta_avg.csv
- toxins-2099991-supplementary/Supplementary Material/Evaluation/P_fraudulenta/Pseudo_nitzchia_fraudulenta_max.csv
- toxins-2099991-supplementary/Supplementary Material/Evaluation/P_fraudulenta/Pseudo_nitzchia_fraudulenta_median.csv
- toxins-2099991-supplementary/Supplementary Material/Evaluation/P_fraudulenta/Pseudo_nitzchia_fraudulenta_min.csv
- toxins-2099991-supplementary/Supplementary Material/Evaluation/P_fraudulenta/Pseudo_nitzchia_fraudulenta_stddev.csv
- toxins-2099991-supplementary/Supplementary Material/Evaluation/P_seriata/
- toxins-2099991-supplementary/Supplementary Material/Evaluation/P_seriata/maxentResults.csv
- toxins-2099991-supplementary/Supplementary Material/Evaluation/P_seriata/Pseudo_nitzchia_seriata.html
- toxins-2099991-supplementary/Supplementary Material/Evaluation/P_seriata/Pseudo_nitzchia_seriata_0.html
- toxins-2099991-supplementary/Supplementary Material/Evaluation/P_seriata/Pseudo_nitzchia_seriata_1.html
- toxins-2099991-supplementary/Supplementary Material/Evaluation/P_seriata/Pseudo_nitzchia_seriata_2.html
- toxins-2099991-supplementary/Supplementary Material/Evaluation/P_seriata/Pseudo_nitzchia_seriata_3.html
- toxins-2099991-supplementary/Supplementary Material/Evaluation/P_seriata/Pseudo_nitzchia_seriata_4.html
- toxins-2099991-supplementary/Supplementary Material/Evaluation/P_seriata/Pseudo_nitzchia_seriata_avg.csv
- toxins-2099991-supplementary/Supplementary Material/Evaluation/P_seriata/Pseudo_nitzchia_seriata_max.csv
- toxins-2099991-supplementary/Supplementary Material/Evaluation/P_seriata/Pseudo_nitzchia_seriata_median.csv
- toxins-2099991-supplementary/Supplementary Material/Evaluation/P_seriata/Pseudo_nitzchia_seriata_min.csv
- toxins-2099991-supplementary/Supplementary Material/Evaluation/P_seriata/Pseudo_nitzchia_seriata_stddev.csv
- toxins-2099991-supplementary/Supplementary Material/High_resolution_Figures/
- toxins-2099991-supplementary/Supplementary Material/High_resolution_Figures/Figure 1 - centroids.png
- toxins-2099991-supplementary/Supplementary Material/High_resolution_Figures/Figure 2 - australis.png
- toxins-2099991-supplementary/Supplementary Material/High_resolution_Figures/Figure 3 - australis.png
- toxins-2099991-supplementary/Supplementary Material/High_resolution_Figures/Figure 4 - seriata.png
- toxins-2099991-supplementary/Supplementary Material/High_resolution_Figures/Figure 5 - seriata.png
- toxins-2099991-supplementary/Supplementary Material/High_resolution_Figures/Figure 6 - fraudulenta.png
- toxins-2099991-supplementary/Supplementary Material/High_resolution_Figures/Figure 7 - fraudulenta.png
- toxins-2099991-supplementary/Supplementary Material/occurrence_plots.R
- toxins-2099991-supplementary/Supplementary Material/Post_analysis/
- toxins-2099991-supplementary/Supplementary Material/Post_analysis/centroid_analysis.csv
- toxins-2099991-supplementary/Supplementary Material/Post_analysis/hab_suit.R
- toxins-2099991-supplementary/Supplementary Material/Projections/
- toxins-2099991-supplementary/Supplementary Material/Projections/Binary/
- toxins-2099991-supplementary/Supplementary Material/Projections/Binary/australis/
- toxins-2099991-supplementary/Supplementary Material/Projections/Binary/australis/2050_RCP2.6_binary.pdf
- toxins-2099991-supplementary/Supplementary Material/Projections/Binary/australis/2050_RCP4.5_binary.pdf
- toxins-2099991-supplementary/Supplementary Material/Projections/Binary/australis/2050_RCP6.0_binary.pdf
- toxins-2099991-supplementary/Supplementary Material/Projections/Binary/australis/2050_RCP8.5_binary.pdf
- toxins-2099991-supplementary/Supplementary Material/Projections/Binary/australis/2100_RCP2.6_binary.pdf
- toxins-2099991-supplementary/Supplementary Material/Projections/Binary/australis/2100_RCP4.5_binary.pdf
- toxins-2099991-supplementary/Supplementary Material/Projections/Binary/australis/2100_RCP6.0_binary.pdf
- toxins-2099991-supplementary/Supplementary Material/Projections/Binary/australis/2100_RCP8.5_binary.pdf
- toxins-2099991-supplementary/Supplementary Material/Projections/Binary/australis/present_binary.pdf
- toxins-2099991-supplementary/Supplementary Material/Projections/Binary/fraudulenta/
- toxins-2099991-supplementary/Supplementary Material/Projections/Binary/fraudulenta/2050_RCP2.6_binary.pdf
- toxins-2099991-supplementary/Supplementary Material/Projections/Binary/fraudulenta/2050_RCP4.5_binary.pdf
- toxins-2099991-supplementary/Supplementary Material/Projections/Binary/fraudulenta/2050_RCP6.0_binary.pdf
- toxins-2099991-supplementary/Supplementary Material/Projections/Binary/fraudulenta/2050_RCP8.5_binary.pdf
- toxins-2099991-supplementary/Supplementary Material/Projections/Binary/fraudulenta/2100_RCP2.6_binary.pdf
- toxins-2099991-supplementary/Supplementary Material/Projections/Binary/fraudulenta/2100_RCP4.5_binary.pdf
- toxins-2099991-supplementary/Supplementary Material/Projections/Binary/fraudulenta/2100_RCP6.0_binary.pdf
- toxins-2099991-supplementary/Supplementary Material/Projections/Binary/fraudulenta/2100_RCP8.5_binary.pdf
- toxins-2099991-supplementary/Supplementary Material/Projections/Binary/fraudulenta/present_binary.pdf
- toxins-2099991-supplementary/Supplementary Material/Projections/Binary/seriata/
- toxins-2099991-supplementary/Supplementary Material/Projections/Binary/seriata/2050_RCP2.6_binary.pdf
- toxins-2099991-supplementary/Supplementary Material/Projections/Binary/seriata/2050_RCP4.5_binary.pdf
- toxins-2099991-supplementary/Supplementary Material/Projections/Binary/seriata/2050_RCP6.0_binary.pdf
- toxins-2099991-supplementary/Supplementary Material/Projections/Binary/seriata/2050_RCP8.5_binary.pdf
- toxins-2099991-supplementary/Supplementary Material/Projections/Binary/seriata/2100_RCP2.6_binary.pdf
- toxins-2099991-supplementary/Supplementary Material/Projections/Binary/seriata/2100_RCP4.5_binary.pdf
- toxins-2099991-supplementary/Supplementary Material/Projections/Binary/seriata/2100_RCP6.0_binary.pdf
- toxins-2099991-supplementary/Supplementary Material/Projections/Binary/seriata/2100_RCP8.5_binary.pdf
- toxins-2099991-supplementary/Supplementary Material/Projections/Binary/seriata/present_binary.pdf
- toxins-2099991-supplementary/Supplementary Material/Projections/Ensemble/
- toxins-2099991-supplementary/Supplementary Material/Projections/Ensemble/australis/
- toxins-2099991-supplementary/Supplementary Material/Projections/Ensemble/australis/2050_RCP2.6_ensembled.pdf
- toxins-2099991-supplementary/Supplementary Material/Projections/Ensemble/australis/2050_RCP4.5_ensembled.pdf
- toxins-2099991-supplementary/Supplementary Material/Projections/Ensemble/australis/2050_RCP6.0_ensembled.pdf
- toxins-2099991-supplementary/Supplementary Material/Projections/Ensemble/australis/2050_RCP8.5_ensembled.pdf
- toxins-2099991-supplementary/Supplementary Material/Projections/Ensemble/australis/2100_RCP2.6_ensembled.pdf
- toxins-2099991-supplementary/Supplementary Material/Projections/Ensemble/australis/2100_RCP4.5_ensembled.pdf
- toxins-2099991-supplementary/Supplementary Material/Projections/Ensemble/australis/2100_RCP6.0_ensembled.pdf
- toxins-2099991-supplementary/Supplementary Material/Projections/Ensemble/australis/2100_RCP8.5_ensembled.pdf
- toxins-2099991-supplementary/Supplementary Material/Projections/Ensemble/australis/present_ensembled.pdf
- toxins-2099991-supplementary/Supplementary Material/Projections/Ensemble/fraudulenta/
- toxins-2099991-supplementary/Supplementary Material/Projections/Ensemble/fraudulenta/2050_RCP2.6_ensembled.pdf
- toxins-2099991-supplementary/Supplementary Material/Projections/Ensemble/fraudulenta/2050_RCP4.5_ensembled.pdf
- toxins-2099991-supplementary/Supplementary Material/Projections/Ensemble/fraudulenta/2050_RCP6.0_ensembled.pdf
- toxins-2099991-supplementary/Supplementary Material/Projections/Ensemble/fraudulenta/2050_RCP8.5_ensembled.pdf
- toxins-2099991-supplementary/Supplementary Material/Projections/Ensemble/fraudulenta/2100_RCP2.6_ensembled.pdf
- toxins-2099991-supplementary/Supplementary Material/Projections/Ensemble/fraudulenta/2100_RCP4.5_ensembled.pdf
- toxins-2099991-supplementary/Supplementary Material/Projections/Ensemble/fraudulenta/2100_RCP6.0_ensembled.pdf
- toxins-2099991-supplementary/Supplementary Material/Projections/Ensemble/fraudulenta/2100_RCP8.5_ensembled.pdf
- toxins-2099991-supplementary/Supplementary Material/Projections/Ensemble/fraudulenta/present_ensembled.pdf
- toxins-2099991-supplementary/Supplementary Material/Projections/Ensemble/seriata/
- toxins-2099991-supplementary/Supplementary Material/Projections/Ensemble/seriata/2050_RCP2.6_ensembled.pdf
- toxins-2099991-supplementary/Supplementary Material/Projections/Ensemble/seriata/2050_RCP4.5_ensembled.pdf
- toxins-2099991-supplementary/Supplementary Material/Projections/Ensemble/seriata/2050_RCP6.0_ensembled.pdf
- toxins-2099991-supplementary/Supplementary Material/Projections/Ensemble/seriata/2050_RCP8.5_ensembled.pdf
- toxins-2099991-supplementary/Supplementary Material/Projections/Ensemble/seriata/2100_RCP2.6_ensembled.pdf
- toxins-2099991-supplementary/Supplementary Material/Projections/Ensemble/seriata/2100_RCP4.5_ensembled.pdf
- toxins-2099991-supplementary/Supplementary Material/Projections/Ensemble/seriata/2100_RCP6.0_ensembled.pdf
- toxins-2099991-supplementary/Supplementary Material/Projections/Ensemble/seriata/2100_RCP8.5_ensembled.pdf
- toxins-2099991-supplementary/Supplementary Material/Projections/Ensemble/seriata/present_ensembled.pdf
- toxins-2099991-supplementary/Supplementary Material/Projections/Latitudinal_habitat_suitability/
- toxins-2099991-supplementary/Supplementary Material/Projections/Latitudinal_habitat_suitability/lat_hab_australis_26.tiff
- toxins-2099991-supplementary/Supplementary Material/Projections/Latitudinal_habitat_suitability/lat_hab_australis_45.tiff
- toxins-2099991-supplementary/Supplementary Material/Projections/Latitudinal_habitat_suitability/lat_hab_australis_60.tiff
- toxins-2099991-supplementary/Supplementary Material/Projections/Latitudinal_habitat_suitability/lat_hab_australis_85.tiff
- toxins-2099991-supplementary/Supplementary Material/Projections/Latitudinal_habitat_suitability/lat_hab_australis_full.tiff
- toxins-2099991-supplementary/Supplementary Material/Projections/Latitudinal_habitat_suitability/lat_hab_fraudulenta26.tiff
- toxins-2099991-supplementary/Supplementary Material/Projections/Latitudinal_habitat_suitability/lat_hab_fraudulenta45.tiff
- toxins-2099991-supplementary/Supplementary Material/Projections/Latitudinal_habitat_suitability/lat_hab_fraudulenta60.tiff
- toxins-2099991-supplementary/Supplementary Material/Projections/Latitudinal_habitat_suitability/lat_hab_fraudulenta85.tiff
- toxins-2099991-supplementary/Supplementary Material/Projections/Latitudinal_habitat_suitability/lat_hab_fraudulenta_full.tiff
- toxins-2099991-supplementary/Supplementary Material/Projections/Latitudinal_habitat_suitability/lat_hab_seriata_26.tiff
- toxins-2099991-supplementary/Supplementary Material/Projections/Latitudinal_habitat_suitability/lat_hab_seriata_45.tiff
- toxins-2099991-supplementary/Supplementary Material/Projections/Latitudinal_habitat_suitability/lat_hab_seriata_60.tiff
- toxins-2099991-supplementary/Supplementary Material/Projections/Latitudinal_habitat_suitability/lat_hab_seriata_85.tiff
- toxins-2099991-supplementary/Supplementary Material/Projections/Latitudinal_habitat_suitability/lat_hab_seriata_full.tiff
- toxins-2099991-supplementary/Supplementary Material/Projections/Time Maps/
- toxins-2099991-supplementary/Supplementary Material/Projections/Time Maps/p_australis_rcp26.tiff
- toxins-2099991-supplementary/Supplementary Material/Projections/Time Maps/p_australis_rcp45.tiff
- toxins-2099991-supplementary/Supplementary Material/Projections/Time Maps/p_australis_rcp60.tiff
- toxins-2099991-supplementary/Supplementary Material/Projections/Time Maps/p_australis_rcp85.tiff
- toxins-2099991-supplementary/Supplementary Material/Projections/Time Maps/p_fraudulenta_rcp26.tiff
- toxins-2099991-supplementary/Supplementary Material/Projections/Time Maps/p_fraudulenta_rcp45.tiff
- toxins-2099991-supplementary/Supplementary Material/Projections/Time Maps/p_fraudulenta_rcp60.tiff
- toxins-2099991-supplementary/Supplementary Material/Projections/Time Maps/p_fraudulenta_rcp85.tiff
- toxins-2099991-supplementary/Supplementary Material/Projections/Time Maps/p_seriata_rcp26.tiff
- toxins-2099991-supplementary/Supplementary Material/Projections/Time Maps/p_seriata_rcp45.tiff
- toxins-2099991-supplementary/Supplementary Material/Projections/Time Maps/p_seriata_rcp60.tiff
- toxins-2099991-supplementary/Supplementary Material/Projections/Time Maps/p_seriata_rcp85.tiff
- toxins-2099991-supplementary/Supplementary Material/sdm_analysis.R
- toxins-2099991-supplementary/Supplementary Material/Species_occurrences/
- toxins-2099991-supplementary/Supplementary Material/Species_occurrences/Pseudo-nitzschia_australis.csv
- toxins-2099991-supplementary/Supplementary Material/Species_occurrences/Pseudo_nitzchia_fraudulenta.csv
- toxins-2099991-supplementary/Supplementary Material/Species_occurrences/Pseudo_nitzchia_seriata.csv
- toxins-2099991-supplementary/Supplementary Material/Species_occurrence_plots/
- toxins-2099991-supplementary/Supplementary Material/Species_occurrence_plots/australis_occ.html
- toxins-2099991-supplementary/Supplementary Material/Species_occurrence_plots/fraudulenta_occ.html
- toxins-2099991-supplementary/Supplementary Material/Species_occurrence_plots/seriata_occ.html
