# Supplementary material for: Impacts of Climate Change on the Biogeography of Three Amnesic Shellfish Toxin Producing Diatom Species
Source: Toxins (Basel). 2022 Dec 22;15(1):9. doi: 10.3390/toxins15010009 (PMC9863508; doi:10.3390/toxins15010009)
Supplement: Supplementary file 1 [file toxins-15-00009-s001.zip › toxins-2099991-supplementary/Supplementary Material/Evaluation/P_australis/maxentResults.csv]

Species	#Training samples	Regularized training gain	Unregularized training gain	Iterations	Training AUC	#Test samples	Test gain	Test AUC	AUC Standard Deviation	#Background points	Bathy contribution	CVMax contribution	CVMean contribution	CVMin contribution	CVRange contribution	SalMax contribution	SalMean contribution	SalMin contribution	SalRange contribution	TempMax contribution	TempMean contribution	TempMin contribution	TempRange contribution	Bathy permutation importance	CVMax permutation importance	CVMean permutation importance	CVMin permutation importance	CVRange permutation importance	SalMax permutation importance	SalMean permutation importance	SalMin permutation importance	SalRange permutation importance	TempMax permutation importance	TempMean permutation importance	TempMin permutation importance	TempRange permutation importance	Training gain without Bathy	Training gain without CVMax	Training gain without CVMean	Training gain without CVMin	Training gain without CVRange	Training gain without SalMax	Training gain without SalMean	Training gain without SalMin	Training gain without SalRange	Training gain without TempMax	Training gain without TempMean	Training gain without TempMin	Training gain without TempRange
Pseudo-nitzschia_australis_0	24	1.8503	2.3714	500	0.9727	6	2.1412	0.9416	0.0342	1239	70.9766	0.6457	0.9018	1.0462	0.0525	0.7314	0.0000	1.8092	3.6838	10.2152	1.6209	3.2238	5.0931	68.0947	0.3408	0.2130	4.1989	0.1765	2.7384	0.0000	0.0000	4.2597	8.7203	1.5457	0.6998	9.0124	1.2824	1.8421	1.8488	1.8346	1.8488	1.8303	1.8502	1.8500	1.7267	1.8117	1.8429	1.8463	1.7537
Pseudo-nitzschia_australis_1	24	1.7606	2.2340	500	0.9674	6	2.5776	0.9746	0.0113	1239	72.5971	0.0309	0.0437	1.9293	0.0000	1.1287	0.0000	2.5495	2.7316	8.4112	3.0180	2.7111	4.8491	69.6850	0.1300	0.0000	3.8869	0.0000	1.3740	0.0000	0.0000	2.8842	8.9435	3.0761	0.7180	9.3025	1.1131	1.7596	1.7602	1.7437	1.7606	1.7443	1.7606	1.7606	1.6737	1.7127	1.7494	1.7579	1.6740
Pseudo-nitzschia_australis_2	24	1.8309	2.3440	500	0.9720	6	2.1692	0.9544	0.0164	1239	72.8054	0.0000	0.8352	1.0794	0.0000	0.9141	0.0000	2.2713	2.3749	9.8293	0.8065	4.1964	4.8875	73.1710	0.0000	0.0000	3.1390	0.0000	0.9562	0.0000	0.0000	2.9628	9.3540	0.0000	2.1073	8.3097	1.1829	1.8310	1.8309	1.8118	1.8310	1.8119	1.8310	1.8311	1.7682	1.7801	1.8260	1.8193	1.7631
Pseudo-nitzschia_australis_3	24	1.8307	2.2941	500	0.9682	6	1.8030	0.9506	0.0121	1239	72.4379	0.5488	0.0143	1.8807	1.2202	0.3945	0.4076	4.0513	1.8992	8.9630	1.1470	1.2785	5.7570	69.9712	0.3002	0.0000	8.7441	0.0000	0.7130	0.7255	0.2439	1.8514	8.1374	0.0000	0.9945	8.3187	1.2122	1.8301	1.8313	1.7925	1.8312	1.8198	1.8314	1.8288	1.7771	1.7972	1.8272	1.8237	1.7259
Pseudo-nitzschia_australis_4	24	1.8956	2.3691	480	0.9698	6	1.6296	0.9415	0.0143	1239	68.2696	0.5155	1.8224	0.5392	0.0000	0.7474	0.0000	1.2779	1.9055	11.2797	2.0462	5.3413	6.2554	68.8897	7.2856	0.3176	0.8531	0.0000	0.8718	0.0000	0.0000	1.6253	7.6343	2.7337	0.8220	8.9669	1.3382	1.8876	1.8932	1.8899	1.8959	1.8816	1.8959	1.8958	1.8343	1.8615	1.8848	1.8931	1.8354
Pseudo-nitzschia_australis (average)	24.0000	1.8336	2.3225	496.0000	0.9700	6.0000	2.0641	0.9525	0.0177	1239.0000	71.4173	0.3482	0.7235	1.2950	0.2545	0.7832	0.0815	2.3918	2.5190	9.7397	1.7277	3.3502	5.3684	69.9623	1.6113	0.1061	4.1644	0.0353	1.3307	0.1451	0.0488	2.7167	8.5579	1.4711	1.0683	8.7820	1.2258	1.8301	1.8329	1.8145	1.8335	1.8176	1.8338	1.8333	1.7560	1.7926	1.8261	1.8281	1.7504
[truncated: 133 more columns]
