# Supplementary material for: Impacts of Climate Change on the Biogeography of Three Amnesic Shellfish Toxin Producing Diatom Species
Source: Toxins (Basel). 2022 Dec 22;15(1):9. doi: 10.3390/toxins15010009 (PMC9863508; doi:10.3390/toxins15010009)
Supplement: Supplementary file 1 [file toxins-15-00009-s001.zip › toxins-2099991-supplementary/Supplementary Material/Evaluation/P_australis/Pseudo-nitzschia_australis_max.csv]

x	y	Pseudo-nitzschia_australis max
-1.00950083427892E7	3001385.33192604	0.039359733
-1.01150083427892E7	776385.33192604	0.0
-1.01400083427892E7	1351385.33192604	0.0
-1.02400083427892E7	-1198614.66807396	0.0
-1.02400083427892E7	-523614.66807396	0.0
-1050008.3427892	6351385.33192604	0.0
-1055008.3427892	-3788614.66807396	0.0
-1.05550083427892E7	-53614.6680739596	0.0
-1.05600083427892E7	5446385.33192604	0.25451076
-1.06650083427892E7	2951385.33192604	0.06583534
-1.06800083427892E7	1526385.33192604	0.0
-1.07100083427892E7	1396385.33192604	0.0
-1.07450083427892E7	806385.33192604	0.0
-1.08300083427892E7	6141385.33192604	0.17989938
-1.09000083427892E7	-68614.6680739596	0.0
-1.09500083427892E7	1516385.33192604	0.0
-1.09950083427892E7	1041385.33192604	0.0
-1.13300083427892E7	-4593614.66807396	0.0
-1.15500083427892E7	611385.33192604	0.0
-1.16250083427892E7	-4953614.66807396	0.0
-1.17350083427892E7	41385.3319260404	0.0
-1.17700083427892E7	-63614.6680739596	0.0
-1.19650083427892E7	636385.33192604	0.0
-1.19900083427892E7	2541385.33192604	3.1932858E-14
-1.21050083427892E7	6086385.33192604	0.123737924
-1.23250083427892E7	2236385.33192604	0.0
-1.23600083427892E7	371385.33192604	0.0
-1.25150083427892E7	161385.33192604	0.0
-1.29400083427892E7	6116385.33192604	0.095766895
-1.33300083427892E7	2391385.33192604	0.0
-1.33900083427892E7	6301385.33192604	0.0
-1.35700083427892E7	3716385.33192604	1.3280471E-11
-1.38850083427892E7	-4768614.66807396	0.0
-1.42600083427892E7	5066385.33192604	0.58801395
-1.43200083427892E7	-5208614.66807396	8.832245E-36
-1.43900083427892E7	-6103614.66807396	1.355721E-4
-1.44250083427892E7	1411385.33192604	0.0
-1.47500083427892E7	5981385.33192604	0.030880893
-1.48000083427892E7	1136385.33192604	0.0
-1.48600083427892E7	-5973614.66807396	0.0
-1.49100083427892E7	5276385.33192604	0.34736672
-1.50200083427892E7	276385.33192604	0.0
-1.50700083427892E7	5966385.33192604	0.014486582
-1.53050083427892E7	5416385.33192604	0.21188036
-1.53850083427892E7	5436385.33192604	0.2662753
-1.54400083427892E7	5101385.33192604	0.0
-1550008.3427892	71385.3319260404	0.0
-1.56950083427892E7	891385.33192604	0.0
-1.58450083427892E7	1046385.33192604	0.0
-1.59850083427892E7	376385.33192604	0.0
-1.62000083427892E7	5991385.33192604	0.19117458
-1.63050083427892E7	456385.33192604	0.0
-1.63600083427892E7	-1213614.66807396	0.0
-1.65700083427892E7	286385.33192604	0.0
-1675008.3427892	6251385.33192604	0.41353676
-1.67800083427892E7	5301385.33192604	0.0
-1.68800083427892E7	6206385.33192604	0.0
-1.69750083427892E7	6086385.33192604	0.0
-1.70650083427892E7	5431385.33192604	0.23870353
-1.72950083427892E7	-6198614.66807396	0.27484477
-1.73150083427892E7	4356385.33192604	0.0
-1.74100083427892E7	-4768614.66807396	0.0
-1.74600083427892E7	5451385.33192604	0.040978026
-1.74750083427892E7	6166385.33192604	9.1403815E-11
-1.75750083427892E7	-973614.66807396	8.063E-41
-1.77550083427892E7	5326385.33192604	0.10436181
-1.78250083427892E7	6236385.33192604	8.7166724E-14
-1.80250083427892E7	6256385.33192604	0.0
-1.80400083427892E7	5851385.33192604	0.186403
-1.81200083427892E7	5701385.33192604	0.1304176
-1.84950083427892E7	5366385.33192604	0.12989303
-1.84950083427892E7	5816385.33192604	0.3438188
-1.85350083427892E7	5646385.33192604	0.08445676
-1.85450083427892E7	3426385.33192604	0.0
-1.86200083427892E7	6281385.33192604	0.0
-1.86350083427892E7	-238614.66807396	0.0
-1.86900083427892E7	-5478614.66807396	0.0
-1.86950083427892E7	5561385.33192604	0.18222512
-1.87650083427892E7	2546385.33192604	0.0
-1.89300083427892E7	6101385.33192604	0.11514094
-1.89500083427892E7	4651385.33192604	0.0
-1.89550083427892E7	211385.33192604	0.0
-1.90150083427892E7	26385.3319260404	0.0
-1920008.3427892	506385.33192604	0.0
-1.93550083427892E7	691385.33192604	0.0
-1.93900083427892E7	-5183614.66807396	0.0
-1.94550083427892E7	6136385.33192604	0.053158425
-1.94700083427892E7	4071385.33192604	0.0
-1.95750083427892E7	4951385.33192604	0.0
-1.95850083427892E7	6011385.33192604	0.11972438
-1.96200083427892E7	6186385.33192604	6.7125183E-28
-1975008.3427892	-5253614.66807396	0.0
-1.97650083427892E7	5336385.33192604	0.0
-1.98700083427892E7	-238614.66807396	0.0
-1.98700083427892E7	-5018614.66807396	0.0
-2050008.3427892	-4583614.66807396	0.0
-2110008.3427892	-198614.66807396	0.0
-245008.342789199	4481385.33192604	0.37278754
-2605008.3427892	-1303614.66807396	0.0
-2735008.3427892	3731385.33192604	0.0
-275008.342789199	426385.33192604	1.2443978E-33
-2765008.3427892	5756385.33192604	0.15262964
-2865008.3427892	-5103614.66807396	0.0
-2885008.3427892	-1233614.66807396	0.0
-2980008.3427892	1381385.33192604	0.0
-3080008.3427892	4866385.33192604	0.0
-335008.342789199	-83614.6680739596	0.0
-3355008.3427892	3306385.33192604	0.0
-3385008.3427892	-1483614.66807396	0.0
-355008.342789199	6061385.33192604	0.0
-3600008.3427892	5786385.33192604	0.0033646731
-3635008.3427892	-2873614.66807396	0.0
-3740008.3427892	-6033614.66807396	0.0
-3890008.3427892	-4738614.66807396	0.0
-3905008.3427892	3441385.33192604	0.0
-395008.342789199	-1878614.66807396	0.0
-3960008.3427892	4761385.33192604	0.0
-4010008.3427892	-1133614.66807396	0.67485005
-4215008.3427892	846385.33192604	0.0
-4250008.3427892	806385.33192604	0.0
-4275008.3427892	-168614.66807396	0.0
-4275008.3427892	1871385.33192604	0.0
-4460008.3427892	-4733614.66807396	0.0
-4505008.3427892	-6208614.66807396	6.668504E-5
-4515008.3427892	-4148614.66807396	0.0
-4600008.3427892	-6058614.66807396	0.0
-4620008.3427892	-138614.66807396	0.0
-4645008.3427892	-38614.6680739596	0.0
-4665008.3427892	4426385.33192604	0.0
-4720008.3427892	5566385.33192604	0.1277997
-4840008.3427892	4331385.33192604	0.0
-4850008.3427892	5091385.33192604	0.0
-4855008.3427892	5506385.33192604	0.70348275
-4865008.3427892	511385.33192604	0.0
-4910008.3427892	-3953614.66807396	0.0
-4930008.3427892	-4043614.66807396	0.0
-4955008.3427892	-218614.66807396	0.3972028
-5000008.3427892	406385.33192604	0.0
-5005008.3427892	-163614.66807396	0.7241996
-5008.3427891992	546385.33192604	0.0
-5025008.3427892	126385.33192604	0.0
-5060008.3427892	581385.33192604	0.0
-5140008.3427892	1021385.33192604	0.0
-5255008.3427892	4541385.33192604	0.0
-5300008.3427892	1026385.33192604	0.0
-5355008.3427892	726385.33192604	0.0
-5375008.3427892	276385.33192604	0.04125107
-5470008.3427892	3771385.33192604	0.0
-5545008.3427892	3621385.33192604	0.0
-5650008.3427892	4346385.33192604	0.26581505
-5700008.3427892	441385.33192604	0.008666204
-5805008.3427892	-5378614.66807396	0.0
-5875008.3427892	686385.33192604	0.007874788
-5935008.3427892	-3898614.66807396	0.0
-5990008.3427892	-4243614.66807396	0.0
-6065008.3427892	4346385.33192604	0.0
-6200008.3427892	1551385.33192604	0.0
-625008.342789199	-278614.66807396	0.0
-6375008.3427892	5391385.33192604	0.0
-6380008.3427892	4296385.33192604	0.0
-6445008.3427892	5306385.33192604	4.257915E-23
-65008.3427891992	-563614.66807396	0.0
-6520008.3427892	1056385.33192604	5.6E-45
-6540008.3427892	4761385.33192604	0.2903617
-6585008.3427892	-4608614.66807396	1.7573886E-19
-6705008.3427892	-4358614.66807396	0.22443217
-6835008.3427892	3656385.33192604	0.0
-6895008.3427892	2041385.33192604	0.0
-6910008.3427892	-3978614.66807396	0.5741986
-7025008.3427892	4006385.33192604	0.0
-7060008.3427892	1276385.33192604	0.07654176
-7090008.3427892	4326385.33192604	0.1885561
-7150008.3427892	1361385.33192604	0.0
-7190008.3427892	4696385.33192604	0.18700288
-7210008.3427892	-5193614.66807396	0.1669389
-7280008.3427892	4056385.33192604	0.0
-7305008.3427892	2336385.33192604	0.0
-7355008.3427892	5796385.33192604	6.362028E-6
-7460008.3427892	4331385.33192604	0.18061994
-750008.342789199	6216385.33192604	2.1989383E-6
-7595008.3427892	3991385.33192604	0.0
-7635008.3427892	3956385.33192604	0.0
-7640008.3427892	5706385.33192604	0.48254642
-7710008.3427892	5516385.33192604	0.08511211
-7760008.3427892	3816385.33192604	0.0
-7785008.3427892	6011385.33192604	0.19742979
-7820008.3427892	3971385.33192604	0.0
-7900008.3427892	1351385.33192604	0.30751005
-8050008.3427892	1511385.33192604	0.0
-8065008.3427892	5621385.33192604	0.46363187
-8070008.3427892	2726385.33192604	0.0
-8080008.3427892	-2538614.66807396	0.0
-8270008.3427892	3666385.33192604	0.0
-8305008.3427892	1591385.33192604	0.0
-840008.342789199	-1208614.66807396	0.0
-8475008.3427892	6186385.33192604	0.4005773
-8480008.3427892	-5303614.66807396	0.0
-8535008.3427892	5271385.33192604	0.09018715
-8670008.3427892	3496385.33192604	0.15038942
-8800008.3427892	2571385.33192604	0.27822518
-8885008.3427892	3056385.33192604	3.1919758E-6
-8890008.3427892	5491385.33192604	0.16850252
-9035008.3427892	1631385.33192604	0.0033333823
-9120008.3427892	2546385.33192604	1.1146006E-22
-9225008.3427892	5661385.33192604	0.36568728
-9350008.3427892	951385.33192604	0.121660866
-9455008.3427892	-4958614.66807396	0.0
-9485008.3427892	-5108614.66807396	0.0
-9525008.3427892	-158614.66807396	0.0
-9585008.3427892	5941385.33192604	0.12301873
-9595008.3427892	2406385.33192604	4.477836E-13
-9610008.3427892	-588614.66807396	0.0
-9610008.3427892	-678614.66807396	0.0
-9635008.3427892	-413614.66807396	0.0
-9660008.3427892	6116385.33192604	0.015943384
-9765008.3427892	5611385.33192604	0.24940929
-9795008.3427892	3146385.33192604	0.013905022
-9815008.3427892	3211385.33192604	0.009938348
-9875008.3427892	2931385.33192604	1.4817997E-32
-9990008.3427892	2716385.33192604	0.0
1.00899916572108E7	-753614.66807396	0.0
1.00999916572108E7	-393614.66807396	0.0
1.01049916572108E7	1921385.33192604	2.271488E-39
1019991.6572108	-4258614.66807396	0.0
1.02499916572108E7	2136385.33192604	6.9535426E-9
1.03349916572108E7	1961385.33192604	1.17258E-40
1.04149916572108E7	1706385.33192604	1.455763E-20
1.04649916572108E7	2066385.33192604	0.19588855
1.06399916572108E7	-2918614.66807396	0.0
1.06599916572108E7	1341385.33192604	0.0
1.08349916572108E7	-3288614.66807396	0.0
1.11199916572108E7	946385.33192604	0.0971041
1.12099916572108E7	821385.33192604	0.09672314
1.12249916572108E7	1481385.33192604	0.01247093
1.12349916572108E7	886385.33192604	0.04825255
1.13049916572108E7	956385.33192604	0.031019283
1.13199916572108E7	-2323614.66807396	0.0
1.14449916572108E7	126385.33192604	0.13730045
1.16749916572108E7	-38614.6680739596	0.22687282
1.16899916572108E7	-3608614.66807396	0.0
1.16949916572108E7	-228614.66807396	0.119455695
1.18499916572108E7	-958614.66807396	0.0
1.18549916572108E7	1101385.33192604	0.04262411
1.19049916572108E7	-2303614.66807396	0.0
1.20249916572108E7	1081385.33192604	0.06277706
1.20549916572108E7	-968614.66807396	0.0
1.20699916572108E7	-3988614.66807396	0.0
1.21499916572108E7	1026385.33192604	0.0075116684
1.21849916572108E7	1891385.33192604	0.14110263
1.22049916572108E7	6216385.33192604	0.28442687
1.22599916572108E7	691385.33192604	5.1520285E-11
1.22949916572108E7	1106385.33192604	5.257718E-39
1234991.6572108	-458614.66807396	0.17803514
1.24199916572108E7	1116385.33192604	0.0
1.24449916572108E7	-348614.66807396	0.417573
1.25399916572108E7	-3063614.66807396	0.0
1.25649916572108E7	-1098614.66807396	1.5439323E-35
1.26299916572108E7	-1363614.66807396	0.0
1.26499916572108E7	6346385.33192604	0.0
1.27199916572108E7	-898614.66807396	0.01678991
1.28399916572108E7	-4803614.66807396	0.0
1.28449916572108E7	-4483614.66807396	0.0
1284991.6572108	-3828614.66807396	0.0
1.28699916572108E7	-538614.66807396	0.3391874
1.28899916572108E7	-953614.66807396	5.2456428E-5
1.29199916572108E7	-5788614.66807396	0.0010047887
1.29749916572108E7	821385.33192604	0.0693385
1.33449916572108E7	3631385.33192604	0.13636042
1334991.6572108	-753614.66807396	0.012129093
1.33499916572108E7	3966385.33192604	0.15776727
1.33549916572108E7	301385.33192604	0.0
1.33749916572108E7	1261385.33192604	0.15389124
1.33849916572108E7	2836385.33192604	0.13765432
1.34249916572108E7	2931385.33192604	0.042099983
1.34299916572108E7	1466385.33192604	0.1773395
1.34299916572108E7	4116385.33192604	0.1897584
1.34499916572108E7	6196385.33192604	0.12489181
134991.657210801	5216385.33192604	0.21762305
1.35299916572108E7	3251385.33192604	0.006006205
1.35399916572108E7	-18614.6680739596	0.23214343
1.35699916572108E7	-773614.66807396	0.0
1.36149916572108E7	2411385.33192604	0.0
1.36449916572108E7	246385.33192604	0.0
1.36599916572108E7	3566385.33192604	0.102169424
1.36899916572108E7	3961385.33192604	0.18629934
1.37749916572108E7	3311385.33192604	0.096043535
1.38299916572108E7	6161385.33192604	0.075081035
1.38549916572108E7	-848614.66807396	0.0
1.38999916572108E7	3331385.33192604	0.14635047
1.39749916572108E7	3681385.33192604	0.15100417
1.40249916572108E7	6146385.33192604	0.092327595
1.40599916572108E7	216385.33192604	1.0561457E-17
1.41499916572108E7	811385.33192604	0.0
1.41749916572108E7	-5833614.66807396	0.25804302
1.42049916572108E7	-668614.66807396	0.0
1.42349916572108E7	586385.33192604	0.0
1.42399916572108E7	206385.33192604	0.19086389
1.43599916572108E7	276385.33192604	0.0
1.43999916572108E7	-4483614.66807396	0.0
1.44049916572108E7	3656385.33192604	0.11286643
1.44049916572108E7	536385.33192604	0.0
1.45249916572108E7	-3338614.66807396	0.3935969
1.45299916572108E7	656385.33192604	0.0
1.45349916572108E7	3931385.33192604	8.581568E-36
1.45499916572108E7	4026385.33192604	6.546338E-39
1.46349916572108E7	3101385.33192604	0.0
1.46349916572108E7	3201385.33192604	4.51634E-40
1.48299916572108E7	3771385.33192604	0.11035525
1.48349916572108E7	6126385.33192604	0.08145101
1.48649916572108E7	6086385.33192604	0.10188611
1.49099916572108E7	3691385.33192604	0.14685968
1.49749916572108E7	3921385.33192604	2.2396883E-29
1.49899916572108E7	-4553614.66807396	0.0
1.50299916572108E7	-323614.66807396	0.17138237
1.51399916572108E7	4426385.33192604	0.15109964
1.51499916572108E7	6126385.33192604	0.13463798
1.51549916572108E7	-103614.66807396	0.13212717
1.51649916572108E7	3251385.33192604	0.0
1.51849916572108E7	126385.33192604	0.0
1.52049916572108E7	2596385.33192604	0.0
1.52499916572108E7	-148614.66807396	0.113410234
1.52749916572108E7	-3598614.66807396	0.6684139
1.53199916572108E7	6206385.33192604	0.11726365
1.53399916572108E7	6081385.33192604	0.1087605
1534991.6572108	-1268614.66807396	0.3032339
1.54299916572108E7	786385.33192604	0.0
1.54499916572108E7	3381385.33192604	8.988883E-21
1.55349916572108E7	-1848614.66807396	0.08711162
1.55849916572108E7	-1783614.66807396	0.10711267
1559991.6572108	-4148614.66807396	1.37E-43
1.56299916572108E7	6091385.33192604	0.1510933
1.56549916572108E7	3636385.33192604	2.6506136E-11
1.56549916572108E7	4786385.33192604	0.14074744
1.57399916572108E7	4271385.33192604	0.012933405
1.57599916572108E7	3516385.33192604	0.0
1.58449916572108E7	-1203614.66807396	0.07380876
1.58499916572108E7	-4988614.66807396	0.0
1.58499916572108E7	4006385.33192604	8.459997E-9
1.58599916572108E7	-5238614.66807396	0.0
1.58949916572108E7	4211385.33192604	1.8103908E-9
1599991.6572108	6216385.33192604	0.6510871
1.60749916572108E7	5146385.33192604	6.8840905E-11
1.61099916572108E7	6061385.33192604	0.06951281
1.62299916572108E7	3916385.33192604	0.0
1.62649916572108E7	936385.33192604	0.0
1.63299916572108E7	3546385.33192604	0.0
1634991.6572108	5251385.33192604	0.0034570214
1.64099916572108E7	3681385.33192604	0.0
1.64249916572108E7	-13614.6680739596	0.0
1.64899916572108E7	-5233614.66807396	0.0
1.64949916572108E7	3701385.33192604	0.0
1.65399916572108E7	-3908614.66807396	0.21681342
1.66349916572108E7	-1618614.66807396	1.4757399E-35
1.67849916572108E7	3396385.33192604	0.0
1.68399916572108E7	-3658614.66807396	0.0
1684991.6572108	4306385.33192604	0.26268467
1.69349916572108E7	3421385.33192604	0.0
1.69449916572108E7	-4898614.66807396	0.0
1.70699916572108E7	4201385.33192604	0.0
1.71099916572108E7	3976385.33192604	0.0
1.71349916572108E7	6021385.33192604	0.091242835
1.71849916572108E7	-3583614.66807396	0.0
1.72049916572108E7	6261385.33192604	3.6875234E-4
1.72099916572108E7	6356385.33192604	0.0
1.72149916572108E7	3876385.33192604	0.0
1.72299916572108E7	3951385.33192604	0.0
1.73449916572108E7	276385.33192604	0.0
1.73849916572108E7	-5028614.66807396	0.0
1.74849916572108E7	-3143614.66807396	0.0
1.75649916572108E7	-3313614.66807396	0.0
1759991.6572108	5931385.33192604	0.6715751
1759991.6572108	6341385.33192604	0.0
1.76099916572108E7	4356385.33192604	0.0
1.76499916572108E7	3791385.33192604	0.0
1.76549916572108E7	3331385.33192604	0.0
1.77399916572108E7	-3608614.66807396	0.0
1.77599916572108E7	4986385.33192604	0.0
1.78149916572108E7	3841385.33192604	0.0
1.78149916572108E7	4966385.33192604	0.0
1.78999916572108E7	6226385.33192604	0.014932334
1.80099916572108E7	3656385.33192604	0.0
1.80249916572108E7	3451385.33192604	0.0
1.80699916572108E7	5431385.33192604	0.23428683
1.81149916572108E7	4496385.33192604	0.0
1.82599916572108E7	6261385.33192604	5.6E-45
1.83149916572108E7	6106385.33192604	0.04610329
1.83349916572108E7	-5868614.66807396	0.44968536
1.83399916572108E7	6151385.33192604	0.012452263
1.83849916572108E7	-5388614.66807396	0.0
1.84849916572108E7	4711385.33192604	0.0
1.84949916572108E7	36385.3319260404	0.0
1.85099916572108E7	6186385.33192604	0.012561377
1854991.6572108	-4103614.66807396	0.0
1.85849916572108E7	546385.33192604	0.0
1894991.6572108	3426385.33192604	9.251623E-30
1.90349916572108E7	3696385.33192604	4.913764E-10
1.90449916572108E7	3426385.33192604	0.0
1.91349916572108E7	-883614.66807396	0.0
1.91499916572108E7	-5288614.66807396	0.0
1.92549916572108E7	-5288614.66807396	0.0
1.93299916572108E7	4736385.33192604	0.0
1.93349916572108E7	281385.33192604	0.0
1.93799916572108E7	-3953614.66807396	0.6009602
1.94199916572108E7	3751385.33192604	0.0
1.95399916572108E7	-233614.66807396	0.0
1.98399916572108E7	3456385.33192604	0.0
2.00049916572108E7	3536385.33192604	0.0
2.00099916572108E7	-6028614.66807396	4.056705E-35
2104991.6572108	4131385.33192604	2.0721798E-5
2239991.6572108	-3903614.66807396	0.0
2339991.6572108	3911385.33192604	0.40073836
2489991.6572108	-4673614.66807396	0.0
2519991.6572108	-4013614.66807396	0.0
2664991.6572108	-4033614.66807396	0.0
2709991.6572108	-5398614.66807396	0.0
2744991.6572108	4086385.33192604	2.0018066E-7
2919991.6572108	-3998614.66807396	5.377308E-36
3009991.6572108	3386385.33192604	0.0
3039991.6572108	-5013614.66807396	0.0
3229991.6572108	-3968614.66807396	0.0
3289991.6572108	-4753614.66807396	0.0
3289991.6572108	6351385.33192604	0.0
3319991.6572108	-4713614.66807396	0.0
3424991.6572108	-4138614.66807396	0.0
3449991.6572108	-3728614.66807396	0.0
3624991.6572108	-4028614.66807396	0.0
3739991.6572108	4256385.33192604	1.2346796E-5
3784991.6572108	-4783614.66807396	0.0
3829991.6572108	-3243614.66807396	0.0
3869991.6572108	-4823614.66807396	0.0
3949991.6572108	4481385.33192604	0.015380266
39991.6572108008	126385.33192604	0.0
4244991.6572108	-1958614.66807396	4.2032485E-16
4299991.6572108	-5953614.66807396	0.0046073045
4314991.6572108	2051385.33192604	0.0043293666
4344991.6572108	1841385.33192604	0.049398392
5104991.6572108	1281385.33192604	8.4593137E-22
514991.657210801	-4703614.66807396	0.0
5359991.6572108	-778614.66807396	0.0
5444991.6572108	-28614.6680739596	0.0
5494991.6572108	31385.3319260404	0.0
5509991.6572108	-1338614.66807396	0.004976241
5519991.6572108	676385.33192604	1.0109013E-12
5559991.6572108	3151385.33192604	0.011518903
5579991.6572108	3016385.33192604	0.007801616
5609991.6572108	-4198614.66807396	0.0
5714991.6572108	356385.33192604	0.0
5834991.6572108	891385.33192604	0.0
5859991.6572108	6231385.33192604	0.42236522
5954991.6572108	1686385.33192604	0.0
599991.657210801	-83614.6680739596	0.0
5999991.6572108	5981385.33192604	0.27052563
6074991.6572108	971385.33192604	0.0
6139991.6572108	886385.33192604	0.0
6179991.6572108	6006385.33192604	0.65941304
6249991.6572108	1296385.33192604	0.0
6249991.6572108	1356385.33192604	0.0
6419991.6572108	-4083614.66807396	0.0
6444991.6572108	6216385.33192604	0.3644356
6604991.6572108	456385.33192604	0.0
6754991.6572108	-4333614.66807396	0.0
6784991.6572108	2556385.33192604	0.0
6899991.6572108	2351385.33192604	0.0063584317
6914991.6572108	1426385.33192604	0.0
6984991.6572108	426385.33192604	0.0
7184991.6572108	-4668614.66807396	0.0
749991.657210801	286385.33192604	5.5E-44
7749991.6572108	-1723614.66807396	0.0
7799991.6572108	-3208614.66807396	0.0
8174991.6572108	-5498614.66807396	0.0
8184991.6572108	5976385.33192604	0.11704788
8224991.6572108	591385.33192604	0.0
8269991.6572108	-5678614.66807396	0.0
8499991.6572108	-98614.6680739596	0.0
8624991.6572108	6071385.33192604	0.10956762
8669991.6572108	6121385.33192604	0.21750413
8694991.6572108	6111385.33192604	0.10745259
8739991.6572108	666385.33192604	0.0
8744991.6572108	-4518614.66807396	0.0
8854991.6572108	391385.33192604	0.0
8989991.6572108	1566385.33192604	0.0
8994991.6572108	-793614.66807396	0.0
904991.657210801	-3614.66807395965	2.471002E-37
909991.657210801	5371385.33192604	0.052931547
9159991.6572108	851385.33192604	0.0
9189991.6572108	1776385.33192604	1.7413819E-18
924991.657210801	-458614.66807396	0.0
9299991.6572108	-758614.66807396	0.0
9409991.6572108	1751385.33192604	0.0
9479991.6572108	1936385.33192604	0.0
9479991.6572108	231385.33192604	0.0
9559991.6572108	-413614.66807396	0.0
969991.657210801	-723614.66807396	0.0
9754991.6572108	-4623614.66807396	0.0
9799991.6572108	-683614.66807396	0.0
9904991.6572108	2256385.33192604	0.008683114
9919991.6572108	1396385.33192604	0.0
-1023523.266818	498607.513081239	0.001992733
-1027498.04769533	4350531.33892846	0.5034805
-1036016.49891988	4199138.84810587	7.060677E-18
-1040479.42346644	4245408.77245868	0.24302882
-1043184.33856504	4639182.35004053	0.0
-1.05139731263896E7	2186697.39556756	5.727499E-28
-1.05422254574913E7	2227020.56075184	0.0
-1.05501586208799E7	2423276.02177681	0.0
-1.05642331877258E7	1609833.7458491	0.0
-1.05827472045342E7	2041795.73972365	0.22687471
-1.06007347199569E7	2180673.33008851	0.0
-1.06084520817709E7	2107463.78216136	1.433346E-35
-1.06230606031062E7	2032067.07815448	0.3959842
-1068540.9505028	594544.89406989	0.39349774
-1.0731385225064E7	2100996.29676926	0.3339892
-1.07497909295877E7	2540673.59681744	7.3138957E-28
-1.07746204709657E7	1405194.44375975	0.0
-1.07848691036417E7	2244165.23976502	0.19712871
-1.08011204228276E7	1624123.01396506	0.0
-1.08052471731781E7	2254556.72820997	0.35644096
-1.08068325921306E7	1460745.1773048	0.0
-1.08165645685938E7	2505912.61062912	2.3461051E-7
-1.08373664958972E7	2686575.28470756	0.25727335
-1.08411540185098E7	2496553.56053405	0.05621733
-1.08463175040219E7	2349844.77759237	0.17091338
-1.0848432647116E7	2581652.51093893	0.17583679
-1.08659996275175E7	1647838.75981537	0.0
-1.09457023551969E7	1728678.74867167	0.0
-1.09699255569903E7	1511565.89041865	0.0
-1.10292610294404E7	1329473.9446123	0.0
-1.11217064951302E7	1522226.58407111	0.0
-1114222.97568516	4029871.53030466	0.0
-1.11627794026403E7	1529729.53991063	0.0
-1.11731617296874E7	1788594.45454152	0.0
-1.12111134020424E7	1719048.34411118	0.0
-1121466.44625602	4016420.21400814	0.10684904
-1.12151095192553E7	1650690.77634635	0.0
-1121519.15638862	5154324.02223255	0.37199602
-1.12165391768048E7	1395190.69240017	0.0
-1.13588605498E7	1762429.06611814	0.0
-1.14195249436829E7	1764687.6652354	0.0
-1.14380445368588E7	1120877.43252218	0.0
-1147257.39184001	4027637.84857543	2.441263E-24
-1.14975274792304E7	1927109.52050368	0.0
-1.14998031524831E7	1226936.67663838	0.0
-1.15071892934537E7	1355905.62487235	0.0
-1.15490760660245E7	1835370.44084689	0.0
-1.16204462624158E7	1084058.93677877	0.0
-1.1736706316767E7	2246751.22626694	0.05515519
-1.17655303524426E7	1429578.0304062	0.0
-1.17902137699188E7	1845475.06729136	0.0
-1.17936754788415E7	1651784.59640604	0.0
-1.17960109230617E7	2316787.9946201	0.00495603
-1.18382690124808E7	2187381.26751402	0.0
-1.18405484622803E7	2472726.51600245	0.0467066
-1.18479517707711E7	1443728.41871252	0.0
-1.18767791830334E7	1456949.28341786	0.0
-1.18891031858434E7	2558600.7822758	0.0439127
-1.1910356668154E7	2206362.57873489	0.0
-1.1910751398054E7	2409804.82027826	8.00914E-31
-1.19469863260802E7	2242686.87910833	0.0
-1.19485800518973E7	1278028.82945733	0.0
-1.19623702316949E7	1756012.09741963	0.0
-1.20180288551202E7	2600307.6037766	0.029508233
-1204163.0756241	4071061.78406108	0.0
-1.20479768941852E7	2330597.21715468	0.0
-1.2083010434225E7	1838548.15823438	0.0
-1.2083415124671E7	2678743.09056438	0.026933795
-1.20877387784791E7	2052471.08242574	0.0
-1.20968004601917E7	2301232.88970522	0.0
-1.21267680665378E7	1476304.40416756	0.0
-1.21599450531023E7	1891869.89823315	0.0
-1.22190518637208E7	2197830.26230716	0.0
-1.22207464641022E7	2701124.34208952	2.59413E-40
-1.2232658215681E7	2729775.76434517	2.0008E-41
-1.2267915041165E7	1738137.38307917	0.0
-1.22767533989757E7	2733380.63608623	3.716648E-35
-1.228358638737E7	2525478.6326382	0.11089576
-1.2288696785864E7	2896487.94327951	0.02712532
-1.23740904080431E7	2179506.0821242	0.0
-1.23955711369417E7	2078643.2108732	0.0
-1.2410847730172E7	2372256.21918925	0.0
-1.24116830084837E7	2940438.28864949	2.7000772E-17
-1.24178035140233E7	2573532.07573885	0.02266054
-1.24226752978313E7	3028149.50069083	0.11718191
-1.24600229226811E7	2523616.10278603	0.0
-1.24634081161508E7	1729325.99799406	0.0
-1.25008514699238E7	2728537.48736467	0.13701096
-1252471.47757675	4805533.91028809	0.11931362
-1.25498311126865E7	3145613.06951737	0.033740185
-1.25611215569415E7	2680998.74586805	1.258584E-4
-1.25956257958745E7	2721913.96767527	0.0010016513
-1.27011094855172E7	3242705.28696258	0.019697677
-1.27328075579018E7	2902898.49160278	0.20391051
-1.28751593355598E7	6000430.77459089	0.5239122
-1.29185692255985E7	2924038.22399492	0.0
-1.29270292134175E7	5955934.73690092	0.17148258
-1.29273149311026E7	3105708.65344435	8.726608E-19
-1.2942458799096E7	3131278.59087855	1.4E-45
-1.29956787655083E7	3114817.69552787	3.5718541E-34
-1.30010644288827E7	6036386.59596041	0.42002845
-1.30229728382443E7	6260803.60065251	2.9319E-19
-1.30320130759398E7	1917511.4339629	0.0
-1.30340463656512E7	2795487.12376691	0.0
-1.30421807551435E7	2535907.29776521	0.0
-1.31398359402003E7	3225901.36578834	0.0
-1.31692101595174E7	6308969.62711835	0.0
-1.3175869319078E7	3362250.42120252	1.1681336E-8
-1319902.59722554	4953471.07936193	1.1197098E-13
-1322174.52469765	4448804.01953424	0.0
-1.32565368967739E7	3295731.94237502	9.1856967E-32
-1.32828105942567E7	3517250.76106677	9.982911E-12
-1.32894633852211E7	6331761.31992923	0.0
-1.33375088749087E7	2417859.733555	0.0
-1.33646640922494E7	3263296.7728883	0.0
-1.33849832368879E7	5961337.89821042	0.15488248
-1.34207186377637E7	6312542.32392061	0.0
-1.34445939896014E7	2588982.75290033	0.0
-1.3445834696747E7	2670280.774188	0.0
-1.3454914784318E7	3473628.56110584	0.0
-1.34743081750444E7	6233886.9369976	6.3586797E-10
-1.35405730955082E7	6330931.8464147	0.0
-1354564.00511367	4528949.19227671	0.0
-1.35624125809682E7	3669631.63958503	1.5628969E-17
-1.36022701403444E7	6313902.46930399	0.0
-1.36540826008462E7	4671026.12655618	0.26063895
-1.36834868710152E7	6305898.83074521	0.0
-1.36879618020577E7	3868632.57666095	0.24914001
-1.36967735240609E7	3679513.28813257	0.0
-1.37331401081997E7	3754118.77602447	0.0
-1.37366201537569E7	3909159.55907749	0.5648053
-1.37623229235113E7	4732303.15289943	0.23931782
-1.37642988804738E7	6015684.58764343	0.16185486
-1.37888146838817E7	5970522.03950535	0.15947287
-1.38039271396205E7	3011692.73033231	0.0
-1.38040471815057E7	3902969.55627568	0.0
-1.38205182249522E7	4392732.36188778	0.48791224
-1.38253625115E7	3458208.26276111	0.0
-1.38356038602864E7	3488136.85869449	0.0
-1.38426322830538E7	4022622.55221083	2.6276345E-24
-1.38600550162896E7	4215732.77825886	0.07553122
-1.38625829413311E7	4120350.93477442	0.5081901
-1.3887057964187E7	6287388.2252711	0.0
-1.39214712814102E7	3933413.31349856	0.0
-1.39260255583929E7	3216130.06610839	0.0
-1.39287688388996E7	4767130.2242019	0.37939015
-1.39419830991585E7	6086677.73010001	0.5194624
-1.39563178170061E7	3095647.88282053	0.0
-1.39905730192146E7	4653423.55514827	9.206945E-24
-1.3992697630596E7	4905634.08418906	0.32553622
-1.40034866325068E7	3783384.23456605	0.0
-1.40347718383369E7	4621145.58896032	0.0
-1.40538664280665E7	3078217.18507094	0.0
-1.40669122589538E7	4665862.54661755	0.0
-1.4070786765207E7	4928273.23752993	0.5499489
-1.4075569542499E7	4276018.94191116	0.0
-1.40864734175792E7	5995730.18316276	0.07971382
-1.40865400186354E7	4578080.60085466	0.0
-1.40924677356921E7	3163484.65129921	0.0
-1.40952518582831E7	6123893.12315122	0.06621839
-1.4100684063174E7	4492407.03447632	0.0
-1.41015923265211E7	4820466.55845336	0.37335497
-1.41016697880337E7	4068476.43076828	0.0
-1.41336348107425E7	6270947.46779724	0.0
-1.41549957900344E7	3985739.71876692	0.0
-1.41581635820891E7	4914764.08001502	0.3277696
-1.41643525269633E7	4618932.3951995	0.0
-1.42290078616518E7	6322963.92024187	0.0
-1.42395470576839E7	4861464.93157844	1.0086003E-4
-1.42709398604855E7	4081695.23449968	0.0
-1.42757620646181E7	3326984.07020054	0.0
-1.42883886372802E7	4908914.19575448	0.54593986
-1428949.33184774	4539785.6501705	0.0
-1.42968650080822E7	6242172.27142278	0.0
-1.43079260675007E7	4714910.45074178	0.0
-1.43261555126637E7	4092526.8002441	0.0
-1.43612017514382E7	4452707.55592862	0.0
-1.43770686627725E7	6032928.24515838	0.2893225
-1.439625940446E7	5975422.11311862	0.15456292
-1.44059661757423E7	4066717.16880087	0.0
-1.44391509307636E7	3640498.18079237	0.0
-1.44743483006332E7	4460140.18902367	0.0
-1.44909123578888E7	4485386.0542883	3.6E-44
-1.44981925478779E7	6363065.48354138	0.0
-1.45069298696019E7	3831655.06323108	0.0
-1.45084602017356E7	5059672.85337307	0.34256032
-1.45146083506747E7	5043408.86475118	0.29641554
-1.45242021947474E7	6117255.3258137	1.0632276E-31
-1453896.12308143	4792267.22620496	0.0
-1.45437415555448E7	5143316.68615824	0.37350413
-1.45560357843984E7	4923929.79735974	3.0E-43
-1.45606571470044E7	5991683.45322156	0.11583278
-1.46042693476541E7	5261419.93624039	0.27727526
-1.46104311183128E7	5059402.00730152	0.43745506
-1.46710855824159E7	6340262.41123185	3.0931949E-25
-1.46802180801494E7	5015070.50352369	0.0
-1.47400831844425E7	6043179.38949758	3.3402835E-13
-1.47558382607662E7	5312548.87302996	0.47526166
-1.47659969101004E7	5004083.25966209	0.0
-1.47739435952186E7	5983098.36733701	0.021764917
-1.47994268637671E7	5341803.64007896	0.3233443
-1.49022085149477E7	6028755.13824354	7.904818E-9
-1.49076271519597E7	4931140.92294254	0.0
-1.49152863887961E7	5150786.24326056	8.874184E-15
-156267.364502598	3716134.26524799	6.661042E-24
-158186.965541925	498714.613707784	0.30820912
-158572.227154596	4425654.76753262	0.45395955
-159330.2131676	5733471.96779061	0.0
-183667.111324659	-369559.511615734	0.0
-206683.464137308	530704.247510584	0.2810744
-226913.425354255	4790630.4140969	0.6070251
-249412.12974521	339263.498637646	0.0
-275386.249385487	481959.677956983	4.2485433E-9
-312378.748081477	431829.007534311	1.360671E-37
-352591.633591581	-151307.172227504	0.0
-352700.345836455	5538535.31394352	0.09194777
-360691.180401776	5271186.93131598	0.71555746
-362951.847457407	4471146.59659421	0.0
-364932.819304848	4958281.64825615	0.58698016
-367741.439454935	3794492.84148094	0.21657322
-385187.301155491	4684082.60347457	0.595338
-406693.189085707	3751079.80145427	3.877628E-5
-410774.997760361	4577781.44302885	0.39531675
-424473.302096965	5195608.5389093	0.5668819
-436197.018565416	5529729.78908712	0.00819229
-451122.939044323	-6106.13023717608	0.0
-468573.877162142	3780977.06266866	0.06897794
-493967.885373747	483952.116141387	0.0
-495534.798477853	483829.556688158	0.0
-502314.322968448	209522.041356437	0.0
-515179.494933449	501928.637114769	0.0
-524657.11981705	4793123.23970591	0.6229167
-534478.602746451	372627.680287209	0.0
-535262.416955175	-143295.588111885	0.0
-54397.730141297	3911791.15490226	0.36886716
-569835.610556016	557517.436270067	0.2573041
-598606.166944949	4865375.26279383	0.6104091
-613257.983966196	459819.185936992	0.0
-619011.118418235	420130.121852877	0.0
-6327546.98347634	-5309350.41549192	0.0
-6405207.49925636	-4863525.16929626	0.07453994
-6438938.95365087	-4819445.30526119	0.046152532
-6472023.71863514	-5490944.85984602	0.0
-6522829.62558343	-5739427.80243452	0.0014965526
-6523836.39450011	-4592687.11941333	0.0
-6530487.99327563	-4715016.68728697	3.2514908E-32
-6536422.99422195	-4927825.91230515	0.24441539
-6542619.90753294	-5627514.17157557	0.3443961
-6548204.27418556	-5197201.37391838	1.8830078E-24
-6627271.54979653	-5593435.96748339	2.8E-45
-6631785.44618735	-5212648.0356816	3.2494733E-37
-6640344.95485942	-5835879.31574784	0.08840984
-6650906.24868971	-5869347.61767906	0.27212226
-6659901.29857999	-5610235.07870367	0.003968764
-6661262.96290424	-4843897.48550411	0.183688
-6662072.55915943	-5043116.25869706	0.30053693
-6687590.58578312	-5609733.44921501	3.719153E-8
-6694571.24407897	-5390085.64476888	0.0
-6696261.1603117	-5626471.63536667	0.59067035
-6708151.49094801	-5701354.31968704	0.011332409
-6766135.55189836	-5110804.22607501	5.179911E-6
-6830380.15058943	-5154333.21339036	0.3100701
-6834539.39001045	-4404013.30568338	0.31731886
-6850056.09777737	-5652435.54760501	0.59762883
-6850134.92838425	-5375218.56723535	0.0
-6852089.82590665	-5501497.84401701	0.0
-6875485.31786509	-5089506.89462839	0.0066289534
-6951984.01863872	-5199862.31655079	0.0
-700788.154798843	540054.864964872	0.4313057
-704556.463941246	5542808.27002269	0.19183895
-710016.219933104	327376.668571997	0.0
-7180416.69614963	-5189368.0381722	0.30228963
-7234466.9259886	-5577079.50293039	0.0
-7234924.94958206	-5726406.48993264	0.009858042
-7241906.0539873	-5767229.52501484	0.48705378
-725146.066246759	5510817.76860161	2.2884822E-10
-7300123.8301119	-4993180.71105823	0.5252436
-7304895.28545502	-5586831.75762811	0.0
-7325812.87815661	-5264256.97847699	0.0
-7346865.71892059	-5335824.87998793	0.0
-740989.572220853	5446765.65150358	0.27956018
-7418669.17983394	-5224593.0357473	0.43722805
-7426258.92359457	-5463725.35479296	0.0
-7445819.28999125	-5309895.6633478	6.0790744E-18
-744824.413195586	5596028.90661599	0.35815954
-7520693.02190696	-5278056.7089632	0.2692442
-7523532.36207304	-5544572.47638477	0.0
-7526515.31100692	-5017561.36302392	0.62368596
-7568845.31633719	-5263878.45032244	0.41803724
-7607791.40499355	-5892268.95397028	3.1473784E-4
-7638294.39645558	-5043290.78696288	0.7094403
-765498.968574867	483618.077016607	6.7682158E-9
-7670219.51544809	-5683181.3334047	0.0
-7759704.86069863	-5891389.02464767	0.0074586067
-7762618.70113383	-5033969.54371471	0.65171665
-7781222.63206017	-5700348.84447776	0.0
-7803920.23201785	-5334911.36927162	0.0
-782215.349114511	3716971.92786133	2.621983E-8
-7831043.77559148	-5273003.10953492	2.0786927E-22
-7841901.33990148	-5354218.02821313	0.0
-786852.648594104	-107908.921287097	0.0
-7932340.72855301	-5230502.31685059	0.06811835
-7980921.43414266	-5453858.32789657	0.0
-7989975.93195572	-5297333.41833068	0.0
-81743.8361542635	-373120.500137673	0.0
-865735.896387698	119306.499392173	0.0
-868332.553042369	5283635.95975878	0.59876233
-888133.726214372	-3274.7691097185	0.0
-896950.278505472	161220.419853304	0.0
-898925.504771555	23401.1989698084	0.0
-9162.9680861067	335967.657305103	0.0
-921830.361001376	3831064.02035159	0.50014436
-927773.699578468	201570.660816343	0.0
-929657.111915933	5210050.03293498	0.43898204
-930268.174106838	132896.969483055	0.0
-963449.88327777	5522109.07765976	1.9540441E-5
-965546.635896547	4142583.24211792	0.72988874
-976305.210069895	3855990.66297618	0.6741086
-98409.2448496465	332038.646420438	0.0
1000166.80111673	6198144.60147662	8.316945E-38
1024690.22684209	5429436.58381899	0.2101169
1063430.22064906	5407591.79741736	1.07871594E-4
1070000.74288764	5364477.57121347	0.261454
1099151.25372574	5991599.79046557	0.0
1106772.57895499	6154228.36415984	0.0
1116352.33981565	5264060.47309981	0.035098676
1117386.09065923	4010955.96019491	5.1859652E-17
1143283.98712513	6278805.80921541	2.544937E-5
1158217.66836922	3825009.76784509	0.3405393
1158510.83146625	3912618.35434362	0.0014690241
1177089.57259479	6270993.46678724	0.03789407
1.17730362808542E7	-2258011.3137369	0.0
1178533.65947572	5280452.49478075	0.027697314
1182056.6392165	3849055.40042955	0.15193331
1.18388416317248E7	-2606316.0678407	0.0
1.19204317713431E7	-2493627.06631635	0.0
1.19474558940537E7	-2657124.43946511	0.0
1.20563517744762E7	-2763090.45267008	0.0
1.20689914996739E7	-3255145.33833207	0.0
1.20799121730803E7	-2698225.87650855	0.0
1.21076957278138E7	-3361508.83638984	0.0
1.21268059929045E7	-2818991.91100927	0.0
1.21387784230528E7	-2922287.71480978	0.0
1.21406443294422E7	-1631473.33645471	0.0
1.21418303728037E7	-2298860.37127883	0.0
1.21625218341908E7	-2219139.30861528	0.0
1.2170806908669E7	-2309749.76606455	0.0
1.21888316357685E7	-1822043.06355266	0.0
1.22317719649017E7	-3778847.4682267	0.0
1.22360216953062E7	-2490099.23298965	0.0
1.22513662971448E7	-2107321.40801705	0.0
1.22572938988284E7	-3488438.52549526	7.45E-43
1.2258325619105E7	-3910381.86933007	0.0
1.22932612765901E7	-2241863.49159147	0.0
1.23303769783948E7	-3038405.48591937	0.0
1.23439575560001E7	-2753938.05402695	0.0
1.23545330561072E7	-2084243.06021636	0.0
1.23708780890324E7	-1886257.15128357	0.0
1.23733620722984E7	-3885826.74693979	0.0
1.23942048724523E7	-1447630.85661638	0.0
1.23954174131737E7	-2896090.14535905	0.0
1.24082971375348E7	-1697508.53972541	0.0
1.24560298430035E7	-3619272.74647286	0.0
1.24577754921446E7	-2416646.15222312	0.0
1.24632265797694E7	-3252898.44749512	0.0
1.24669770676106E7	-2193263.06235411	6.986102E-19
1.25075327728084E7	-1996101.44862467	0.0
1.25131325763844E7	-4235989.51319217	0.0
1.25150359482716E7	-2436850.52818405	0.0
1.25540759352643E7	-4138256.10148686	0.0
1.25695400482717E7	-3008785.53377162	9.423666E-9
1.25764621047143E7	-3356469.79468296	0.0
1.25968588723877E7	-3050190.15926051	1.2667463E-23
1.26008207160925E7	-3730730.95993236	0.0
126105.638413506	579100.515512659	0.0
1.26547219377017E7	-3598969.78167731	3.4241576E-35
1.270534929321E7	-3098505.47999958	0.3813017
1.2706544181844E7	-3013145.05075625	0.5022342
1.2730311221397E7	-3458152.76917111	4.4813664E-6
1.27597679632608E7	-3432575.5193892	0.0010143298
1.27654125931396E7	-1424834.96575076	0.0
1.27674979930434E7	-3767135.36126045	0.0
1.2769195993086E7	-3479443.98466996	0.26056716
1.27763663863229E7	-3669565.25053605	0.0
1.2807164502225E7	-3333280.04773991	0.12172825
1.28114611817977E7	-3455583.42876298	0.45472413
1.28692679988701E7	-4128729.905492	0.0
1.28762592638014E7	-3779011.33239842	0.0
1.28916276786519E7	-2136766.57313564	0.14570595
1.29479354527807E7	-4039976.6565028	0.0
1.30451776559099E7	-3757519.90408851	0.0
1.30728203092981E7	-3895929.96997363	0.0
1.30981521467813E7	-3684454.91354322	7.517332E-8
1.30983153997456E7	-4201104.03139195	0.0
1310533.4839833	5407546.53209755	0.20669335
1311872.73515617	5840669.38095964	0.11329438
1.31731854089553E7	-4181791.35696372	0.0
1.31912200504516E7	-3651896.4113575	0.40439627
1.32859514960595E7	-3577949.2691691	0.71707094
1334475.27535481	4041205.80929953	0.0
1.33958704053169E7	-1965067.47047647	0.061541215
1.34273011812579E7	-3549114.97733509	0.47155806
1346709.67940007	5316413.20829964	0.034854412
1.3471960869844E7	-2107408.77261103	0.11734073
1350422.62482813	4507030.17732623	0.33340853
1.35334301527589E7	-3553094.11524618	0.4926403
1.35511830761716E7	-1984468.07877803	0.12624352
1.3576099555041E7	-3523030.75536249	0.53702116
1362259.22235684	5777982.93764775	0.51741356
1.36814142230634E7	-3622072.61153476	0.0
1.37887887089233E7	-3560112.95835338	0.41106638
139597.009522708	579543.673618079	0.0
1400256.83628812	5297071.94204388	0.061432794
1422923.77007061	4477763.43410074	0.19951579
1.44648396012993E7	-3409553.29583599	0.52010083
1.449476571178E7	-3867298.12849255	0.0
1450709.07847545	3759571.71122454	2.7829892E-5
1.4523571010861E7	-3528387.15356906	6.445745E-11
1.45555932509457E7	-1368978.93407793	0.18713187
1.46097000905287E7	-4077069.33788706	0.0
1.46362031805395E7	-1249204.86733985	0.28908047
1.46419955418522E7	-3733796.86111186	0.0
1.46640287157054E7	-3419051.65802771	0.5035334
1.46759903161634E7	-4122708.34545099	0.0
1470693.61799228	3515184.20392741	0.10045481
1.47222959022913E7	-1084725.29246152	0.20800821
1.47313732824398E7	-908644.708376103	4.1597695E-4
1.4745669657954E7	-1303254.19506909	0.124063425
1.47555140462934E7	-3409735.80923422	0.6597338
1.47713546217903E7	-1176154.69023502	0.13253097
1.48370425151335E7	-3665458.04912315	4.4657434E-14
1.48563514988856E7	-4208174.14312858	0.0
1.48847144343513E7	-819900.631786436	0.16260815
1.48895286700471E7	-4138855.12036593	0.0
1.49108646518298E7	-619349.367401041	0.0
1.49465777549274E7	-4452959.26922661	0.0
1504312.27593349	5818297.99288436	0.48141015
1.50586281133465E7	-1319388.58891903	0.11366508
1.50655214803401E7	-3839848.53411699	0.0
1.5070214797315E7	-4288671.97682387	0.0
1.50829758181191E7	-1090915.31961752	0.1803143
1.51304273362206E7	-1451119.09306268	0.10460759
1.51454477857422E7	-3674337.39763988	0.34764192
1.51736866720296E7	-1496786.890332	0.14114034
1.51941703156621E7	-1212108.02443215	0.16737023
1.52038939160368E7	-1639967.18542793	0.06864001
1.52262556571516E7	-3975941.88872602	0.0
1.52504419703129E7	-3872626.54068224	0.0
1.52618689548092E7	-1320942.83420997	0.09901049
1.52990493270932E7	-1475166.77139971	0.100975685
1.53044769170593E7	-909457.060889989	0.2976087
1.5305287159404E7	-1339374.37073855	0.15372007
1.53281758326309E7	-1051167.70804329	0.19655745
1.53601968497604E7	-616722.185774519	0.42550623
1.53681284902238E7	-653233.660330688	0.33796787
1541123.63114009	6131299.63332549	9.486455E-36
1.54356078742943E7	-3864281.09705405	7.547129E-16
1.54850301652595E7	-3732242.78630029	0.64574784
1.55039663246212E7	-3782024.23580049	0.639202
1.55587778016867E7	-1903866.3744316	0.061325405
1557662.79856795	4375191.47357288	0.25139666
1.55940146060886E7	-1925558.59092048	0.029031463
1.56179472291429E7	-929799.193323213	0.30514777
1.5619832910485E7	-1713768.72604826	0.13725606
1.56215283646275E7	-4731388.63502085	0.0
1.56230399832412E7	-3883622.88996933	0.4681933
1.56266500158465E7	-1635338.77070753	0.12508261
1.56829832259024E7	-277686.340793333	2.0581047E-6
1.56951162554332E7	-1857371.17375451	0.104965165
1.57203170828933E7	-4680950.611585	0.0
1.57275571384198E7	-1236473.25410244	0.20064856
1.5732937086979E7	-3936841.61171387	0.30683902
1.57470737245633E7	-263155.174613495	0.0
1.57714538722572E7	-4757020.05462593	0.0
1578609.68065885	4296254.61301551	0.40313146
1.58088015432562E7	-274530.049010855	0.0
1.58121952974115E7	-1007590.84342048	0.1592181
158316.890434287	633436.610869881	8.603477E-33
1.58538724985562E7	-1115928.52314757	0.31206882
1.58620757888755E7	-4276269.84847637	0.0
1.59115729108461E7	-1015927.90311628	0.2113301
1.59347459095891E7	-4035386.88276057	0.3543103
1.59360153369499E7	-4113441.69822444	2.0568841E-20
1.59493309332656E7	-4239996.51230488	0.0
1.59529734933991E7	-5047561.72164368	0.0
1.59558109568291E7	-4453359.90185941	0.0
1.59654096465729E7	-928754.361731224	0.5208461
1.60249059183856E7	-1274658.29125028	0.39460927
1.60367138264652E7	-5106777.71925033	0.0
1.60492473007112E7	-1310643.96782132	1.2863131E-29
1.60577148954646E7	-4511859.57859609	0.0
1.60740475603914E7	-5096803.5308419	0.0
1.61077379034976E7	-1454372.13798216	0.0
1.61147802325717E7	-4362772.43477232	0.0
1.61426009451412E7	-5131453.38578402	0.0
1.61494323875356E7	-4796531.95410238	0.0
1.61561925216506E7	-1263237.95365526	2.921045E-22
1.61567843472967E7	-1039641.32922931	5.99988E-14
1.61656799455578E7	-1389508.61513966	0.0
1.61702278847105E7	-1209946.27891295	2.352186E-15
1.61835916300747E7	-4968262.38843627	0.0
1.61862405199864E7	-5105688.52039955	0.0
1.62134964811352E7	-1048788.63175666	8.631464E-24
1.62241153846099E7	-542447.491810619	0.017651614
1.62336412354576E7	-4773847.14273027	0.0
1.62551195722868E7	-5178489.23137372	0.0
1.62559943774292E7	-4349355.18390916	0.61297065
1.62634591721013E7	-5116097.60170772	2.8E-45
1.62679114669377E7	-4765846.05527365	0.0
1.62695467578441E7	-5075252.97358542	0.0
1.62695926071218E7	-4100962.80849157	0.4005653
1.62897797572199E7	-5042580.74338724	0.0
1.62922368662405E7	-4387330.51315329	0.47511777
1.62949066079207E7	-4550509.61651998	8.511568E-30
1.63030780091099E7	-1741412.04892987	4.933982E-28
1.63145803630194E7	-586475.304837685	3.618796E-24
1.63385769412397E7	-1780045.34943172	1.0038814E-25
1.63522913516638E7	-4670212.07582968	8.936829E-23
1.63572206758923E7	-4590110.10743308	2.0502465E-36
1.63794171411675E7	-4483376.8913516	0.0
1.63975633484704E7	-5028240.19446476	0.0
1.64397503372816E7	-1311491.50606164	0.0
1.64671164259189E7	-4960296.71807096	0.0
1646806.90089673	3588252.79889388	0.013024833
1.64706043476144E7	-4987618.53206226	0.0
1.64712219476154E7	-3907360.90773299	0.32204616
1.64814350992114E7	-5227381.3721411	0.0
1.65037030189053E7	-5138034.51699316	0.0
1.65368441013551E7	-5058309.30802754	0.0
1.65425050373014E7	-4466655.631367	0.0
1.65862112208944E7	-3928009.73866034	0.09999875
1.6589876886418E7	-4144570.02453267	0.0
1.65902097763259E7	-5217123.92310909	0.0
1.65913913201358E7	-4943678.11102764	0.0
1.66203960531914E7	-4940029.56003388	0.0
1.66214127057387E7	-4385350.30077589	0.0
1.66235739288567E7	-5063443.31892648	0.0
1.66254036388528E7	-4086198.98970998	0.0
1.66390066911418E7	-4676865.91649462	5.6E-44
1.66569567256837E7	-4182090.1951407	0.0
1.66592196232863E7	-4384355.63883017	0.0
1666901.82941444	5955905.80411462	1.5910416E-14
1.66777082272422E7	-4407093.18008354	0.0
1668783.34963275	4276229.99538426	0.29953003
1.66895722604988E7	-4374545.31154918	0.0
1.6695350377077E7	-4922905.2867937	0.0
1.6725696499554E7	-2350303.93080945	0.42792138
1.6732288881153E7	-3900769.23724501	0.0
1.67529148259912E7	-3655427.58729777	0.2748208
1676415.45071137	4401208.0761169	0.40631977
1.6782367745159E7	-3931614.84481054	0.0
1.67916731641242E7	-5101229.76919408	0.0
1.68087059208325E7	-3707236.93164925	0.0
1.68129167935703E7	-4851967.61710984	0.0
1.68249022839557E7	-4449382.10647344	0.0
1.68273090133808E7	-2398989.66671112	0.33637285
1.68344805065081E7	-4951204.83656365	0.0
1.68345036272813E7	-5124445.39551595	0.0
1.68363859935692E7	-4377815.80625097	0.0
1.68363931851603E7	-3642504.5652916	4.7165466E-18
1.68447640280156E7	-5034986.86724094	0.0
1.68532801256285E7	-3776157.17269809	0.0
1.6904838749884E7	-4087926.25330651	0.0
1.69140565621937E7	-3683104.43373186	0.0
1.69177249043737E7	-3622404.1086902	0.0
1.69266909033124E7	-3811504.30657224	0.0
1.6932281223218E7	-3847301.4816568	0.0
1.69361741584043E7	-4300431.19394037	0.0
1.69386644410426E7	-3786498.82332271	0.0
1.69465414869458E7	-2647726.88538423	0.5363598
1.69657559801129E7	-3602805.96958355	0.0
1.69870772787432E7	-4942179.39330636	0.0
1.69885901664611E7	-2679721.63661272	0.63128155
1.70034607539918E7	-2596245.17500367	0.43157452
1.70283415902588E7	-2271963.25186718	0.07639581
1.70348972908973E7	-3396762.55974056	7.1635003E-10
1.70625602191883E7	-2868579.14491947	0.30673218
1.70639844849673E7	-3444901.45867498	0.0
1.70743713884815E7	-3661065.63266236	0.0
1.70817502994033E7	-2609457.5126957	1.334246E-15
1.70890497413202E7	-2374728.56949959	0.31913015
1.70936448603873E7	-2063036.79215741	2.1814298E-37
1.7105809063735E7	-2650887.82272983	4.6197764E-38
1.71367166148869E7	-3493721.48666439	0.0
1.71545662440485E7	-2947747.59258247	2.9855984E-13
1.71695386983523E7	-3299247.78784078	0.0
1.71717614768755E7	-4521298.27604889	0.0
1.71786551746053E7	-3629146.15112464	0.0
1.7188486879593E7	-3924677.27470373	0.0
1.71986328378842E7	-3487995.9244921	0.0
1.71989775727657E7	-3100731.69716736	0.0
1.72192727044121E7	-3500150.86991493	0.0
1.72204704312249E7	-2436403.96962385	1.27649E-38
1.72438220737063E7	-2784765.54206976	0.0
1.72685943977085E7	-3600734.10322919	0.0
1.72883133867616E7	-3484936.3523596	0.0
1.73013866533767E7	-2426069.66483396	0.0
1.73039237236609E7	-2655801.56818057	0.0
1.73121169457527E7	-3919792.19414312	0.0
1.7313485047897E7	-3535713.29793677	0.0
1.73340055263208E7	-3514328.14525498	0.0
1.73345978134593E7	-3029901.94701993	0.0
1.73414065734984E7	-3590650.19002946	0.0
1.7349607094863E7	-3476376.93884319	0.0
1.73552499710703E7	-2800326.38239809	0.0
1.73736069573714E7	-3121830.68194329	0.0
1.73825375290708E7	-3263100.84386431	3.0012E-41
1.73945053212197E7	-3493633.22400939	0.0
1.7394782985861E7	-2943943.18385933	0.0
1.73962895511319E7	-3258084.88080357	7.406712E-5
1.74132706975981E7	-4369854.89713121	0.0
1.74207002034786E7	-3222403.07155123	0.0
1.74262250914423E7	-2856190.42051326	0.0
1.74956976461448E7	-3431778.36693865	0.0
1.75011008462334E7	-3502310.56359301	0.0
1.75108064099437E7	-3663226.18178161	0.0
1.75427656255388E7	-2594514.00255848	0.0
1.75547391325029E7	-3249664.24968001	0.0
1.75550180816316E7	-3149157.78992821	2.722113E-39
1.75617035462635E7	-3692926.05527181	0.0
1.75639908183605E7	-3182004.32920443	1.1368795E-31
1.75685509793723E7	-3434208.12126542	0.0
1.75706037056086E7	-3851676.73754138	0.0
1.75822216941502E7	-3884775.19054509	0.0
1.7583480407194E7	-3404774.68573707	0.0
1.75852807893431E7	-2529483.81176731	2.77E-43
1.76020057767174E7	-3551094.02071102	0.0
1.76255798816482E7	-4012217.53245769	0.0
1.76489917565896E7	-2590908.77159301	0.0
1.76503896634565E7	-2461863.23245306	0.0
1.76574980090296E7	-3339770.99535675	0.0
1.766772295945E7	-3396646.13754503	0.0
1.76753002890629E7	-2259796.0014862	0.6977758
1.7727340411496E7	-3452455.47917752	0.0
1.77445568268277E7	-3551344.75021567	0.0
1.77481819117794E7	-2610898.74233445	4.2892776E-38
1.77579170648491E7	-3379265.63379591	0.0
1.77621145312305E7	-2717518.17256225	0.25394225
177839.06832836	472443.497625725	0.0
1.78032246658005E7	-3180727.1798809	3.1143358E-25
1.78287454075383E7	-2738248.09992207	1.4657449E-27
1.78404596326448E7	-3623971.34390109	0.0
1.78511396069575E7	-3081591.63311193	1.8671629E-26
1.79006108776577E7	-3305048.03215884	1.4380897E-13
1.79245529997655E7	-3291495.93514996	5.0416324E-17
1794637.37112133	6095862.28541628	0.04233856
1823509.89427341	3497292.55124279	1.2057074E-22
182960.742621941	292076.769663351	0.0
1834001.795018	5997700.65690555	2.9786398E-22
192186.5541346	664624.251825438	0.18048625
2025857.05555125	5568868.20781638	7.9677196E-4
2044106.35258241	5964390.88557685	0.5215671
2048328.87800533	5321856.5601231	0.0011170645
2049542.84935335	3673253.99155113	0.0
20578.6453931965	5638778.50786766	9.293757E-9
2083738.12676347	4210827.51111302	0.03363282
2101794.27380926	3957668.89448442	0.0
2117984.26064473	3620505.8476938	0.0
2130808.32132144	5538875.92870155	7.636639E-4
2265211.7986376	3954797.98518496	2.1E-42
2268291.107201	5474239.4265527	0.0024365005
2323319.43958218	5221171.48060035	0.005018075
2434938.10255374	3637675.59935301	0.0
2454128.05970401	3669270.46379599	0.0
2527559.68146491	4116648.43314526	0.27936134
2570744.7554426	4016640.50989908	0.19369003
291754.971634481	4979501.60641821	0.41548753
300340.462333092	3924647.14198058	0.0
313437.165074604	567130.561527628	0.0
328066.176675867	3920433.8658617	0.0
334399.914815225	5825010.51803177	1.4779986E-18
395539.745941151	5183399.14967858	0.20795608
407596.483073695	5001926.99383727	0.3394584
429278.738046149	697719.925406388	0.30939165
466047.982064078	5672654.26465118	1.2600366E-8
472059.298483267	4367910.99332495	0.5930842
484835.540847644	4306519.18260593	5.1085785E-4
491878.177583367	109634.181258271	0.0
502335.404859735	5484322.62130361	0.10453258
50288.3697422277	4047930.76422035	0.0028594497
508629.523869803	5478519.59147424	0.10601858
536089.856962765	5588457.53374792	0.36167994
564506.940879259	146635.741413627	0.0
565907.147517014	5417614.53896222	0.067817174
567060.14032553	179546.128262136	0.0
573189.475754578	4046609.15022124	0.0
578180.424612056	438264.884222688	3.601779E-5
606422.472122964	5251197.03363713	0.35206038
617584.790682748	5634884.64922241	0.35028276
619234.918572286	4266641.02949033	2.8E-45
631176.290276723	5624919.73671884	0.3269205
63567.3004804533	-40199.1964782076	0.0
643567.978650231	5651504.6170565	0.30950773
668880.256543877	5654935.03055005	0.39741522
67898.1074219309	5622790.41881324	0.0025818336
693468.229683915	5476614.41742275	0.31173098
697482.037441846	5135016.46523001	0.32316145
719286.249493308	5980483.58199687	0.0
721828.903836442	243950.71147942	0.0
726673.021170318	5324842.45167619	0.3141354
740309.170161596	5712054.89284481	0.28239086
740964.335650371	6237990.55529922	0.0
743156.417232143	449811.891041717	0.14680426
764849.109626153	5632413.70585959	0.2921075
769831.343967328	5323575.8294544	0.41912073
778410.450686652	5133070.39439283	0.3274126
781116.59643187	4222561.45466135	0.0
815794.856487004	5568084.46235141	0.015485852
817370.330276588	6106335.58265397	1.2809555E-34
824718.25197844	6063467.28817787	0.0
855558.502143823	5127168.68135634	0.36787608
86097.2325291261	5704830.30852377	7.68392E-40
898856.726385718	3807586.62294092	0.36445993
909731.588972131	5348182.70755805	0.28093606
940004.94946835	6205359.59633251	5.293279E-29
949128.240426889	5203557.87065255	0.5137785
962106.185770575	6102480.25234872	0.0
992401.851736594	5376729.8694954	0.08622757
