# Supplementary material for: Impacts of Climate Change on the Biogeography of Three Amnesic Shellfish Toxin Producing Diatom Species
Source: Toxins (Basel). 2022 Dec 22;15(1):9. doi: 10.3390/toxins15010009 (PMC9863508; doi:10.3390/toxins15010009)
Supplement: Supplementary file 1 [file toxins-15-00009-s001.zip › toxins-2099991-supplementary/Supplementary Material/Evaluation/P_fraudulenta/maxentResults.csv]

Species	#Training samples	Regularized training gain	Unregularized training gain	Iterations	Training AUC	#Test samples	Test gain	Test AUC	AUC Standard Deviation	#Background points	Bathy contribution	CVMax contribution	CVMean contribution	CVMin contribution	CVRange contribution	SalMax contribution	SalMean contribution	SalMin contribution	SalRange contribution	TempMax contribution	TempMean contribution	TempMin contribution	TempRange contribution	Bathy permutation importance	CVMax permutation importance	CVMean permutation importance	CVMin permutation importance	CVRange permutation importance	SalMax permutation importance	SalMean permutation importance	SalMin permutation importance	SalRange permutation importance	TempMax permutation importance	TempMean permutation importance	TempMin permutation importance	TempRange permutation importance	Training gain without Bathy	Training gain without CVMax	Training gain without CVMean	Training gain without CVMin	Training gain without CVRange	Training gain without SalMax	Training gain without SalMean	Training gain without SalMin	Training gain without SalRange	Training gain without TempMax	Training gain without TempMean	Training gain without TempMin	Training gain without TempRange
Pseudo_nitzchia_fraudulenta_0	100	1.7677	1.9281	500	0.9470	24	1.3548	0.9084	0.0168	1222	61.3512	0.7180	0.0374	0.4535	0.3063	2.6519	2.0912	16.0404	2.0376	4.2602	4.6984	1.3182	4.0355	66.9847	9.3578	0.5981	1.1357	2.5063	0.9080	2.4025	0.1773	5.9046	0.2436	3.8610	4.3381	1.5825	1.3650	1.7568	1.7644	1.7627	1.7657	1.7601	1.7667	1.7643	1.7104	1.7600	1.7510	1.7461	1.7534
Pseudo_nitzchia_fraudulenta_1	100	1.7573	1.9264	500	0.9470	24	1.5297	0.9188	0.0172	1222	61.5723	0.6106	2.2382	0.3033	0.3373	1.6054	0.3129	17.9379	2.3901	4.4989	4.7527	2.2548	1.1855	72.5772	5.0473	0.0143	0.5419	2.0622	0.8526	0.6901	1.1809	7.2848	0.2247	2.8703	5.6066	1.0471	1.3134	1.7388	1.7571	1.7524	1.7530	1.7500	1.7571	1.7437	1.6917	1.7455	1.7474	1.7315	1.7496
Pseudo_nitzchia_fraudulenta_2	100	1.7794	1.9212	500	0.9463	24	1.3763	0.9120	0.0171	1222	61.2203	0.8295	0.2306	0.6665	0.4837	8.0053	3.2642	10.9412	2.3199	3.7324	4.8306	2.4957	0.9801	62.7302	9.9440	0.6899	1.3065	7.8138	1.0235	0.5646	0.3562	4.7080	0.0000	1.4952	9.0035	0.3646	1.3517	1.7552	1.7777	1.7728	1.7667	1.7777	1.7748	1.7800	1.7122	1.7732	1.7728	1.7527	1.7807
Pseudo_nitzchia_fraudulenta_3	100	1.7123	1.8772	500	0.9449	24	1.9464	0.9492	0.0108	1222	62.6521	0.6123	0.2144	0.4003	0.2986	3.0328	0.4774	15.6840	2.2938	5.4648	5.2581	1.8454	1.7661	67.9155	3.3244	1.9193	1.3029	5.5534	0.8720	1.6885	0.6412	5.0027	0.3491	4.1044	5.4351	1.8915	1.2660	1.6952	1.7091	1.7092	1.7070	1.7089	1.7141	1.7110	1.6535	1.7074	1.7022	1.7015	1.7079
Pseudo_nitzchia_fraudulenta_4	100	1.7203	1.8730	500	0.9449	24	1.9909	0.9524	0.0120	1222	62.6657	0.8451	0.1565	0.6403	0.5213	0.7895	0.4766	15.4594	3.3324	4.9649	7.4245	1.6900	1.0338	61.3634	7.6963	3.8995	1.5653	8.0596	0.8241	1.5956	0.5003	4.7039	0.3002	4.0588	4.5143	0.9189	1.2391	1.6964	1.7135	1.7093	1.7057	1.7136	1.7203	1.7178	1.6590	1.7054	1.7051	1.6966	1.7115
Pseudo_nitzchia_fraudulenta (average)	100.0000	1.7474	1.9052	500.0000	0.9460	24.0000	1.6396	0.9282	0.0148	1222.0000	61.8923	0.7231	0.5754	0.4928	0.3894	3.2170	1.3245	15.2126	2.4748	4.5842	5.3929	1.9208	1.8002	66.3142	7.0740	1.4242	1.1705	5.1991	0.8960	1.3883	0.5712	5.5208	0.2235	3.2779	5.7795	1.1609	1.3070	1.7285	1.7444	1.7413	1.7396	1.7421	1.7466	1.7434	1.6854	1.7383	1.7357	1.7257	1.7406
[truncated: 133 more columns]
