# Supplementary material for: Impacts of Climate Change on the Biogeography of Three Amnesic Shellfish Toxin Producing Diatom Species
Source: Toxins (Basel). 2022 Dec 22;15(1):9. doi: 10.3390/toxins15010009 (PMC9863508; doi:10.3390/toxins15010009)
Supplement: Supplementary file 1 [file toxins-15-00009-s001.zip › toxins-2099991-supplementary/Supplementary Material/Evaluation/P_fraudulenta/Pseudo_nitzchia_fraudulenta_max.csv]

x	y	Pseudo_nitzchia_fraudulenta max
-1000008.3427892	-5838614.66807396	3.647604E-14
-1.01450083427892E7	3041385.33192604	0.08180917
-1.01600083427892E7	-143614.66807396	8.023233E-14
-1.01900083427892E7	6076385.33192604	0.06481851
-1.02000083427892E7	2856385.33192604	4.5908513E-9
-1.02900083427892E7	-3073614.66807396	1.3873398E-11
-1045008.3427892	3716385.33192604	2.7911448E-14
-1.05150083427892E7	3026385.33192604	0.2302769
-1.05300083427892E7	-4663614.66807396	1.8369636E-14
-1.05300083427892E7	3061385.33192604	0.11439084
-1.05450083427892E7	911385.33192604	5.110142E-11
-1.05500083427892E7	366385.33192604	3.0744105E-9
-1.06050083427892E7	806385.33192604	9.513932E-13
-1.06200083427892E7	-843614.66807396	6.242153E-13
-1.06800083427892E7	41385.3319260404	2.0944323E-12
-1.08600083427892E7	2411385.33192604	0.1349768
-1.10950083427892E7	5946385.33192604	0.06792861
-1135008.3427892	3411385.33192604	5.4493043E-8
-1.15650083427892E7	-1763614.66807396	2.1056238E-11
-1.18250083427892E7	6236385.33192604	0.0039386232
-1.20800083427892E7	5906385.33192604	0.06655503
-1.21400083427892E7	-108614.66807396	3.4542488E-14
-1.24900083427892E7	-6003614.66807396	2.1392057E-7
-1.24900083427892E7	5916385.33192604	0.050758913
-1.27000083427892E7	6076385.33192604	0.041116953
-1.27450083427892E7	3331385.33192604	0.36766365
-1.29500083427892E7	-103614.66807396	2.155448E-15
-1.31050083427892E7	6331385.33192604	0.046086956
-1.31350083427892E7	1846385.33192604	5.4683944E-12
-1.33300083427892E7	5976385.33192604	0.00984796
-1.33600083427892E7	251385.33192604	2.3695477E-14
-1.35050083427892E7	-5003614.66807396	1.0390461E-9
-1.37350083427892E7	-5218614.66807396	5.3988294E-9
-1.38150083427892E7	4506385.33192604	0.11032043
-1.38600083427892E7	21385.3319260404	2.4549172E-17
-1.38800083427892E7	-1363614.66807396	3.894582E-11
-1.38800083427892E7	4521385.33192604	0.022515694
-1.39750083427892E7	4461385.33192604	3.052131E-9
-1.39750083427892E7	6326385.33192604	3.063212E-6
-1.40200083427892E7	-2023614.66807396	1.6801072E-10
-1.40600083427892E7	4661385.33192604	1.820126E-8
-1.42900083427892E7	4316385.33192604	2.5174938E-12
-1.44650083427892E7	6136385.33192604	1.1212288E-4
-1.45600083427892E7	6001385.33192604	0.33573085
-1.45700083427892E7	4341385.33192604	1.0542881E-13
-1.46200083427892E7	4191385.33192604	8.286354E-13
-1.48850083427892E7	5306385.33192604	0.18596755
-1.49100083427892E7	-2038614.66807396	1.7648115E-9
-15008.3427891992	5631385.33192604	5.384403E-4
-1505008.3427892	-4573614.66807396	5.8176446E-11
-1.52250083427892E7	5951385.33192604	0.08538155
-1530008.3427892	-2483614.66807396	2.4681705E-11
-1.54250083427892E7	6221385.33192604	1.1079332E-8
-1.58700083427892E7	6061385.33192604	4.554803E-8
-1.59400083427892E7	-5248614.66807396	3.3818362E-15
-1.61650083427892E7	-3718614.66807396	4.4250573E-18
-1.63600083427892E7	-4828614.66807396	3.3003704E-14
-1.63650083427892E7	6151385.33192604	0.0014582232
-1.66650083427892E7	-5103614.66807396	9.390687E-16
-1.66950083427892E7	66385.3319260404	1.26155054E-14
-1.68550083427892E7	5561385.33192604	0.06563831
-1.69850083427892E7	5416385.33192604	0.20139904
-1.72350083427892E7	-5908614.66807396	2.549805E-11
-1740008.3427892	5336385.33192604	0.0039133066
-1.74250083427892E7	771385.33192604	1.9271768E-15
-1.75700083427892E7	5371385.33192604	0.05936788
-1.83950083427892E7	5451385.33192604	0.05750837
-1.84150083427892E7	5651385.33192604	0.06865652
-1.85900083427892E7	5856385.33192604	0.104624026
-1.86550083427892E7	5761385.33192604	0.094042584
-1.87300083427892E7	5021385.33192604	1.1543556E-15
-1.87950083427892E7	3426385.33192604	7.2046435E-25
-1.88150083427892E7	4306385.33192604	9.8276316E-26
-1.90350083427892E7	4481385.33192604	3.0266944E-27
-1.92450083427892E7	4891385.33192604	2.5249032E-22
-1.94050083427892E7	4486385.33192604	1.1861809E-22
-1.96000083427892E7	5951385.33192604	0.07486843
-1.97650083427892E7	4951385.33192604	1.4991798E-10
-2.00350083427892E7	4876385.33192604	1.7560526E-25
-2030008.3427892	-5973614.66807396	6.402944E-13
-210008.342789199	6251385.33192604	1.6301732E-7
-235008.342789199	4461385.33192604	0.0024936832
-2465008.3427892	5766385.33192604	0.16216567
-2615008.3427892	1001385.33192604	9.541901E-14
-2670008.3427892	1961385.33192604	7.0117037E-12
-3005008.3427892	2241385.33192604	2.8654945E-16
-3010008.3427892	-5708614.66807396	5.6123658E-14
-3020008.3427892	-2278614.66807396	1.2030003E-17
-3035008.3427892	-468614.66807396	7.5228337E-16
-310008.342789199	-23614.6680739596	3.9640666E-18
-3105008.3427892	6331385.33192604	3.4096686E-4
-3245008.3427892	756385.33192604	8.4421905E-12
-3250008.3427892	3551385.33192604	2.2581873E-12
-3355008.3427892	2576385.33192604	3.2271205E-18
-3390008.3427892	546385.33192604	4.5987285E-12
-3435008.3427892	-2093614.66807396	2.3414173E-14
-3560008.3427892	-1778614.66807396	8.7743825E-14
-3595008.3427892	2636385.33192604	6.151958E-20
-3615008.3427892	2821385.33192604	2.2117199E-18
-3665008.3427892	2331385.33192604	7.497185E-16
-4000008.3427892	-5528614.66807396	1.2640827E-4
-4235008.3427892	-1588614.66807396	2.369952E-9
-430008.342789199	536385.33192604	1.6379063E-5
-4350008.3427892	4271385.33192604	7.16584E-17
-4435008.3427892	5641385.33192604	8.879635E-6
-4480008.3427892	5571385.33192604	3.6828925E-7
-4495008.3427892	2621385.33192604	1.2913756E-16
-4525008.3427892	221385.33192604	3.974047E-14
-4540008.3427892	571385.33192604	3.482158E-17
-4635008.3427892	5651385.33192604	0.018882642
-4665008.3427892	4766385.33192604	2.5991977E-19
-4665008.3427892	5581385.33192604	0.018521529
-4675008.3427892	-4563614.66807396	3.3425593E-19
-470008.342789199	-843614.66807396	8.636172E-14
-4760008.3427892	4661385.33192604	4.476143E-15
-4845008.3427892	5501385.33192604	0.17345123
-5070008.3427892	-6088614.66807396	0.0031310895
-5080008.3427892	261385.33192604	3.6394304E-10
-5085008.3427892	656385.33192604	3.6972343E-13
-5090008.3427892	-3903614.66807396	2.060066E-20
-5110008.3427892	21385.3319260404	0.024853172
-5120008.3427892	1131385.33192604	1.8276745E-15
-5180008.3427892	2566385.33192604	1.0680429E-12
-5190008.3427892	-3838614.66807396	7.223679E-19
-5225008.3427892	4321385.33192604	6.40345E-19
-5240008.3427892	-5783614.66807396	2.624554E-11
-5260008.3427892	-4798614.66807396	1.10514E-24
-5320008.3427892	971385.33192604	1.1055502E-13
-5345008.3427892	341385.33192604	1.366566E-6
-5420008.3427892	5356385.33192604	3.2567937E-12
-5435008.3427892	161385.33192604	1.0461038E-5
-5470008.3427892	5526385.33192604	1.7045419E-11
-5475008.3427892	4066385.33192604	2.8370073E-25
-5510008.3427892	-5253614.66807396	1.6146867E-15
-5610008.3427892	26385.3319260404	3.9670283E-7
-5675008.3427892	336385.33192604	1.9795353E-8
-5750008.3427892	-3288614.66807396	0.32619306
-5750008.3427892	5641385.33192604	3.5457084E-5
-5780008.3427892	5121385.33192604	9.210641E-9
-580008.342789199	6166385.33192604	1.42173565E-11
-5865008.3427892	-4123614.66807396	6.297077E-23
-5895008.3427892	-4713614.66807396	3.2997714E-25
-5940008.3427892	3986385.33192604	1.0385012E-23
-6015008.3427892	4066385.33192604	4.0381395E-25
-6100008.3427892	-4543614.66807396	1.7039665E-23
-6105008.3427892	-3958614.66807396	1.5477063E-4
-6115008.3427892	4061385.33192604	1.7770188E-24
-6145008.3427892	-5183614.66807396	4.4540664E-9
-6150008.3427892	-3768614.66807396	0.1408171
-6235008.3427892	3496385.33192604	1.3158125E-22
-6265008.3427892	-3773614.66807396	0.077110246
-6325008.3427892	4251385.33192604	1.5457651E-22
-6335008.3427892	3846385.33192604	2.9775277E-21
-6390008.3427892	5281385.33192604	6.1993036E-5
-6420008.3427892	4866385.33192604	0.08033403
-6480008.3427892	3766385.33192604	2.701098E-18
-6500008.3427892	3881385.33192604	4.0186773E-22
-6555008.3427892	2641385.33192604	2.2041552E-20
-6600008.3427892	4586385.33192604	0.04106942
-6730008.3427892	3611385.33192604	1.4721114E-18
-6740008.3427892	3526385.33192604	1.3450351E-18
-6795008.3427892	3326385.33192604	3.6457316E-19
-6840008.3427892	4646385.33192604	0.05688013
-6850008.3427892	-4943614.66807396	0.08354462
-6850008.3427892	1146385.33192604	0.004766256
-6895008.3427892	4821385.33192604	0.23075733
-6915008.3427892	2801385.33192604	6.260394E-21
-6940008.3427892	4596385.33192604	0.054587517
-6990008.3427892	5796385.33192604	0.08606826
-6995008.3427892	2666385.33192604	1.6935187E-19
-7080008.3427892	4836385.33192604	0.26509276
-7090008.3427892	3746385.33192604	4.0084953E-20
-7115008.3427892	4451385.33192604	0.11915254
-7145008.3427892	5511385.33192604	0.08279872
-7470008.3427892	3906385.33192604	1.8482269E-25
-7580008.3427892	3876385.33192604	7.680198E-23
-765008.342789199	31385.3319260404	5.09636E-18
-7675008.3427892	3816385.33192604	8.707998E-22
-7810008.3427892	4386385.33192604	0.36828646
-7915008.3427892	3706385.33192604	1.1008175E-17
-8015008.3427892	3696385.33192604	4.1356127E-18
-8190008.3427892	3311385.33192604	1.893918E-20
-8265008.3427892	2756385.33192604	1.1830205E-17
-8335008.3427892	3466385.33192604	1.406622E-16
-8350008.3427892	3371385.33192604	9.146826E-16
-8580008.3427892	1476385.33192604	9.100172E-12
-8585008.3427892	2706385.33192604	3.712179E-6
-8610008.3427892	6121385.33192604	0.0010901664
-8800008.3427892	1666385.33192604	2.2018392E-7
-8910008.3427892	3196385.33192604	1.38034175E-5
-9095008.3427892	2741385.33192604	0.49025953
-9095008.3427892	5341385.33192604	0.031525
-9255008.3427892	2971385.33192604	0.35838693
-9325008.3427892	-398614.66807396	1.4398323E-12
-9570008.3427892	2761385.33192604	7.6199534E-16
-9750008.3427892	3196385.33192604	0.01191675
-975008.342789199	-203614.66807396	2.148944E-14
-980008.342789199	76385.3319260404	7.121408E-18
-9870008.3427892	2891385.33192604	6.543792E-10
-9895008.3427892	1051385.33192604	6.796401E-12
-9945008.3427892	5631385.33192604	0.018135253
-9955008.3427892	2656385.33192604	2.535146E-14
-9985008.3427892	5931385.33192604	0.08962899
-9995008.3427892	3066385.33192604	0.009693062
1004991.6572108	-138614.66807396	0.029280007
1.02849916572108E7	1886385.33192604	4.0140014E-7
1039991.6572108	-1423614.66807396	5.7819824E-16
1039991.6572108	3856385.33192604	0.13309585
1044991.6572108	-843614.66807396	1.0810052E-12
1.07699916572108E7	1586385.33192604	0.029570995
1.07699916572108E7	391385.33192604	0.20458798
1.09549916572108E7	1106385.33192604	0.12015675
1.13749916572108E7	1231385.33192604	0.088155806
1.14399916572108E7	911385.33192604	0.26586846
1144991.6572108	-763614.66807396	2.1330095E-10
1149991.6572108	5216385.33192604	0.10595686
1.15649916572108E7	576385.33192604	0.013597016
1.16449916572108E7	31385.3319260404	0.1722073
1.16849916572108E7	-693614.66807396	5.027435E-4
1.17199916572108E7	-8614.66807395965	0.17291239
1.17449916572108E7	-2908614.66807396	9.359046E-16
1.19749916572108E7	2021385.33192604	0.37358052
1.21649916572108E7	2236385.33192604	0.29652208
1.22699916572108E7	-3278614.66807396	4.770294E-19
1.22949916572108E7	1256385.33192604	8.92269E-9
1.23099916572108E7	-3233614.66807396	2.2317498E-19
1.24199916572108E7	1241385.33192604	1.2467426E-11
1.24949916572108E7	2231385.33192604	0.1888592
1.25299916572108E7	2046385.33192604	0.01907973
1.25699916572108E7	-5218614.66807396	4.543645E-13
1.26299916572108E7	2426385.33192604	2.2852192E-4
1.27999916572108E7	-1178614.66807396	1.415621E-9
1284991.6572108	-3858614.66807396	1.945951E-19
1.28999916572108E7	-428614.66807396	0.13129327
1.30549916572108E7	-213614.66807396	0.15440553
1.30599916572108E7	2466385.33192604	0.021917125
1.30999916572108E7	2216385.33192604	2.5542394E-7
1.31299916572108E7	331385.33192604	0.053598106
1.32699916572108E7	2131385.33192604	1.3294232E-9
1.32749916572108E7	-128614.66807396	0.0013401846
1.33099916572108E7	2821385.33192604	0.07396068
1.33499916572108E7	2581385.33192604	0.10933506
1.33599916572108E7	2721385.33192604	0.133761
1.33899916572108E7	4071385.33192604	0.102313764
1.34449916572108E7	2681385.33192604	0.06311214
1344991.6572108	6141385.33192604	1.4364082E-7
1.34549916572108E7	3486385.33192604	0.06260895
1.34699916572108E7	2961385.33192604	0.016503267
1349991.6572108	-953614.66807396	2.1949108E-6
1.35349916572108E7	3461385.33192604	0.09017309
1.35349916572108E7	3581385.33192604	0.11035174
1.35899916572108E7	3221385.33192604	0.0019452329
1.36199916572108E7	3356385.33192604	0.0050978265
1.37049916572108E7	-248614.66807396	0.006270134
1.37699916572108E7	3386385.33192604	0.20398776
1379991.6572108	4526385.33192604	0.22488557
1.38249916572108E7	3921385.33192604	0.13871513
1.38249916572108E7	6126385.33192604	0.0860564
1.39249916572108E7	3396385.33192604	0.17165992
1.39399916572108E7	-4758614.66807396	9.174368E-14
1.39799916572108E7	6276385.33192604	3.27025E-9
1.40199916572108E7	-1488614.66807396	0.45502278
1.40399916572108E7	1336385.33192604	3.1437223E-22
1409991.6572108	3551385.33192604	0.13331304
1.41299916572108E7	331385.33192604	1.833156E-5
1.43599916572108E7	16385.3319260404	0.010972224
1.45349916572108E7	3436385.33192604	0.21714298
1.45749916572108E7	3891385.33192604	1.2314302E-9
1.46149916572108E7	-388614.66807396	9.981598E-4
1.46899916572108E7	-908614.66807396	0.0069453116
1.46899916572108E7	3121385.33192604	5.332963E-23
1.47799916572108E7	-18614.6680739596	1.3830364E-11
1.48299916572108E7	6241385.33192604	3.2522695E-7
1.49899916572108E7	4151385.33192604	6.440148E-20
1499991.6572108	4391385.33192604	0.41286924
1.50449916572108E7	391385.33192604	3.9749426E-17
1.50649916572108E7	3736385.33192604	0.006516858
1.50949916572108E7	-58614.6680739596	1.0046228E-5
1.51649916572108E7	-1583614.66807396	0.08323177
1.51999916572108E7	3276385.33192604	2.9894288E-20
1.52049916572108E7	3936385.33192604	4.294836E-10
1.52699916572108E7	6256385.33192604	2.428053E-7
1.52799916572108E7	4421385.33192604	1.2994302E-12
1.53349916572108E7	3411385.33192604	6.90435E-20
1.53449916572108E7	-133614.66807396	1.6648423E-6
1.53549916572108E7	5231385.33192604	0.13817976
1.54299916572108E7	6086385.33192604	0.05063974
1.54699916572108E7	6186385.33192604	0.056560136
1.55349916572108E7	3551385.33192604	3.8298298E-5
1.57149916572108E7	4531385.33192604	0.050877973
1.57199916572108E7	4206385.33192604	1.9919903E-6
1.57499916572108E7	21385.3319260404	5.4709672E-9
1.57949916572108E7	5111385.33192604	0.13635722
1.58049916572108E7	3611385.33192604	5.366249E-39
1.58299916572108E7	3036385.33192604	4.008225E-9
1.58599916572108E7	3861385.33192604	3.581374E-7
1.59449916572108E7	3726385.33192604	1.6044419E-34
1.59749916572108E7	751385.33192604	1.1757696E-10
1.60149916572108E7	6231385.33192604	0.004793307
1.60299916572108E7	3751385.33192604	2.8039578E-24
1.60599916572108E7	-853614.66807396	0.027838571
1.60649916572108E7	4886385.33192604	0.028743517
1.61999916572108E7	3746385.33192604	2.0634167E-31
1.62149916572108E7	911385.33192604	1.3319876E-4
1.62199916572108E7	-333614.66807396	2.0470336E-6
1.62549916572108E7	3686385.33192604	3.9539615E-33
1.62849916572108E7	5471385.33192604	0.11296661
1.63549916572108E7	6196385.33192604	0.016541569
1.63599916572108E7	4571385.33192604	5.217479E-17
1.64849916572108E7	4156385.33192604	5.913366E-28
1.65399916572108E7	-218614.66807396	0.0042519704
1.66349916572108E7	6136385.33192604	0.015938355
1664991.6572108	3476385.33192604	0.0022394739
1.66499916572108E7	6286385.33192604	3.6858684E-5
1.66699916572108E7	3656385.33192604	3.3553851E-31
1.67949916572108E7	-1653614.66807396	1.8195398E-7
1.68699916572108E7	-173614.66807396	3.873781E-9
1.68699916572108E7	-2423614.66807396	0.5225239
1.68699916572108E7	4131385.33192604	1.522838E-29
1.68699916572108E7	6101385.33192604	0.016520252
1.69249916572108E7	6261385.33192604	0.008045452
1.69549916572108E7	3756385.33192604	1.5195366E-29
1.69749916572108E7	3886385.33192604	4.6338858E-29
1.69799916572108E7	-5003614.66807396	2.8115529E-15
1.69999916572108E7	4631385.33192604	7.2298767E-9
1.70199916572108E7	-5073614.66807396	3.7374196E-16
1.72299916572108E7	3541385.33192604	1.3210457E-28
1.72399916572108E7	3786385.33192604	3.2564875E-29
1.73399916572108E7	-2928614.66807396	1.2344336E-18
1.73749916572108E7	4026385.33192604	2.4358235E-28
1.74149916572108E7	-1328614.66807396	1.8488856E-6
1.74149916572108E7	-403614.66807396	9.4726754E-5
1744991.6572108	-5393614.66807396	1.6288008E-16
1.74699916572108E7	3966385.33192604	4.3740267E-28
1.76249916572108E7	3721385.33192604	2.2177837E-16
1.76999916572108E7	3666385.33192604	3.48163E-21
1.78749916572108E7	3861385.33192604	3.786351E-24
1.79249916572108E7	6041385.33192604	0.03801534
1794991.6572108	-3993614.66807396	1.1364637E-20
1.80749916572108E7	4091385.33192604	4.4476314E-26
1.81599916572108E7	5156385.33192604	1.1014604E-22
1.81799916572108E7	6141385.33192604	0.05174683
1.83299916572108E7	-5773614.66807396	5.369195E-9
1.83799916572108E7	6156385.33192604	0.020310145
1.84499916572108E7	-5378614.66807396	1.3743101E-18
1.85099916572108E7	156385.33192604	1.1799201E-12
1.85349916572108E7	-5283614.66807396	4.8524347E-17
1.85799916572108E7	3871385.33192604	7.6724607E-25
1.86449916572108E7	3396385.33192604	1.8131145E-26
1.86499916572108E7	3766385.33192604	1.4165026E-25
1.86699916572108E7	5016385.33192604	2.8618996E-16
1.86949916572108E7	5241385.33192604	2.4468767E-16
1.87049916572108E7	5106385.33192604	5.007884E-29
1874991.6572108	3496385.33192604	3.771327E-8
1.87499916572108E7	-4708614.66807396	0.15435937
1.89549916572108E7	4016385.33192604	1.4954158E-27
1.90399916572108E7	4481385.33192604	4.4543885E-28
1.91349916572108E7	4191385.33192604	5.180911E-25
1.91449916572108E7	3921385.33192604	6.173334E-27
1.91899916572108E7	41385.3319260404	2.3638746E-13
1929991.6572108	3946385.33192604	1.4080751E-7
1.94149916572108E7	3451385.33192604	7.6668263E-22
1.95099916572108E7	6346385.33192604	1.1695721E-6
1.95799916572108E7	-1458614.66807396	1.2154705E-7
1.96349916572108E7	-1993614.66807396	1.5819757E-7
1964991.6572108	-4073614.66807396	1.1170074E-22
1.97599916572108E7	3356385.33192604	1.4023348E-22
1.97699916572108E7	6161385.33192604	0.006918817
1.98049916572108E7	-278614.66807396	9.014399E-16
2114991.6572108	3796385.33192604	6.374303E-15
2139991.6572108	5981385.33192604	0.1271425
2149991.6572108	-4103614.66807396	1.0718927E-23
2154991.6572108	4221385.33192604	0.36947116
2249991.6572108	-3688614.66807396	0.32704455
2289991.6572108	5511385.33192604	0.008611435
2304991.6572108	-3793614.66807396	0.12142339
2354991.6572108	5331385.33192604	0.0090035815
2359991.6572108	6301385.33192604	5.1140575E-10
2579991.6572108	5476385.33192604	0.0057601696
2584991.6572108	4086385.33192604	0.09518153
264991.657210801	-3413614.66807396	8.3438427E-13
2709991.6572108	3426385.33192604	2.5417486E-11
2759991.6572108	3921385.33192604	0.0015951099
2849991.6572108	3946385.33192604	1.471827E-4
2859991.6572108	-3983614.66807396	1.6092994E-12
29991.6572108008	-5233614.66807396	1.4413668E-11
3014991.6572108	-3713614.66807396	1.7997777E-16
3094991.6572108	3351385.33192604	1.751252E-11
3139991.6572108	-3448614.66807396	0.5181797
3194991.6572108	3596385.33192604	2.2348534E-10
3274991.6572108	-3358614.66807396	0.0014000185
3304991.6572108	-3983614.66807396	3.750158E-19
3464991.6572108	-4188614.66807396	7.751891E-22
349991.657210801	561385.33192604	2.945258E-9
3514991.6572108	-4128614.66807396	4.4471738E-21
3544991.6572108	-3533614.66807396	3.2264908E-14
3659991.6572108	-4428614.66807396	1.2854661E-12
3684991.6572108	4396385.33192604	3.2031297E-10
3719991.6572108	-3828614.66807396	2.1241066E-16
3744991.6572108	-5643614.66807396	1.2579792E-15
3864991.6572108	6321385.33192604	6.850391E-11
389991.657210801	666385.33192604	2.8799946E-4
3949991.6572108	4406385.33192604	9.868797E-10
3984991.6572108	4221385.33192604	0.04858445
4074991.6572108	-4368614.66807396	5.608731E-10
4079991.6572108	2781385.33192604	0.27356702
4149991.6572108	5981385.33192604	0.020919655
4184991.6572108	4521385.33192604	0.041117005
4204991.6572108	-4778614.66807396	4.1638477E-16
4249991.6572108	2401385.33192604	0.0035854229
4329991.6572108	4641385.33192604	0.053062677
4349991.6572108	1916385.33192604	0.034845863
4384991.6572108	-2538614.66807396	1.0638788E-11
4574991.6572108	-363614.66807396	5.633452E-9
4624991.6572108	-223614.66807396	1.42244E-15
4654991.6572108	-2088614.66807396	2.4061453E-9
4804991.6572108	-1723614.66807396	4.35587E-11
4854991.6572108	56385.3319260404	2.6038893E-12
4954991.6572108	-423614.66807396	8.577591E-15
5119991.6572108	-3248614.66807396	2.8205292E-7
5224991.6572108	331385.33192604	1.4071853E-11
529991.657210801	5276385.33192604	0.3825842
5309991.6572108	-3853614.66807396	1.140433E-13
5334991.6572108	-2553614.66807396	3.5238994E-5
534991.657210801	-5653614.66807396	4.4237865E-16
5394991.6572108	-1018614.66807396	4.627803E-14
5459991.6572108	3021385.33192604	0.08137354
5514991.6572108	-4203614.66807396	1.6796374E-15
5529991.6572108	-2798614.66807396	1.0922707E-19
5594991.6572108	-4248614.66807396	3.901378E-14
5619991.6572108	136385.33192604	4.186579E-20
5629991.6572108	2726385.33192604	0.19229698
5674991.6572108	611385.33192604	7.2227085E-22
5799991.6572108	1046385.33192604	1.7635022E-23
5844991.6572108	781385.33192604	4.1755168E-22
5949991.6572108	1241385.33192604	2.1653369E-14
5999991.6572108	751385.33192604	4.6328355E-22
6009991.6572108	1106385.33192604	1.0569984E-22
6049991.6572108	-4273614.66807396	6.7025084E-18
6074991.6572108	1101385.33192604	2.4783076E-22
614991.657210801	5581385.33192604	0.24895059
6234991.6572108	1636385.33192604	7.7243917E-10
6239991.6572108	-5198614.66807396	7.731883E-15
6249991.6572108	1921385.33192604	0.048365194
6439991.6572108	6111385.33192604	0.18300986
64991.6572108008	-663614.66807396	2.1547718E-12
6499991.6572108	-4373614.66807396	1.8896305E-20
6499991.6572108	-4458614.66807396	2.1787948E-19
6574991.6572108	2486385.33192604	0.008615138
6639991.6572108	-4538614.66807396	1.5178109E-17
669991.657210801	81385.3319260404	1.1108894E-10
714991.657210801	-183614.66807396	3.3654416E-12
7379991.6572108	-4553614.66807396	2.4894382E-13
7384991.6572108	-4378614.66807396	2.68103E-19
7439991.6572108	-4268614.66807396	9.200029E-18
7579991.6572108	1696385.33192604	9.060075E-12
7604991.6572108	2501385.33192604	0.26980388
7644991.6572108	-63614.6680739596	4.1243948E-13
8079991.6572108	6116385.33192604	0.2125996
8104991.6572108	6146385.33192604	0.23576397
8514991.6572108	6186385.33192604	0.257726
864991.657210801	-843614.66807396	6.3522084E-14
8894991.6572108	1276385.33192604	0.05186015
9064991.6572108	1666385.33192604	1.0647564E-8
9194991.6572108	816385.33192604	1.2701812E-13
9234991.6572108	1556385.33192604	1.586584E-9
9279991.6572108	1256385.33192604	1.2909925E-10
9304991.6572108	416385.33192604	8.074622E-12
9319991.6572108	1671385.33192604	2.7761995E-10
9319991.6572108	1796385.33192604	1.9324344E-9
949991.657210801	-1033614.66807396	1.1458651E-16
9499991.6572108	-1268614.66807396	1.2356591E-15
9524991.6572108	-5223614.66807396	4.1920516E-15
9614991.6572108	1851385.33192604	1.980473E-8
9634991.6572108	936385.33192604	2.213187E-12
9814991.6572108	2356385.33192604	1.5101431E-6
9829991.6572108	-1478614.66807396	3.0199612E-7
9894991.6572108	2276385.33192604	3.375717E-4
9974991.6572108	6206385.33192604	0.12418743
-1.00395889826775E7	6080824.03349601	0.014346992
-1.01593832690647E7	2092264.3563037	0.43406546
-1.01986404683083E7	6349645.79561052	2.960569E-6
-1.02456790587112E7	2282157.57677111	0.4895793
-1.04094274799862E7	6125311.89926374	0.016103322
-1.0445172374704E7	2279760.5520921	1.1004418E-9
-1.0480082244683E7	5914594.27332844	0.01876321
-1.04811296461228E7	5926207.84661543	0.020116325
-1.048371577145E7	1708104.81628729	0.08722709
-1.049410809767E7	5906001.44781596	0.017778069
-1.06135555054023E7	6073356.23496149	0.12748775
-1.06496334248046E7	5877030.44825352	0.008963821
-1.06536580839714E7	5969762.54611513	0.06703753
-1.06848717074597E7	2413173.01635221	3.281622E-10
-1.07072299878964E7	6047625.71403983	0.00873167
-1.08580127528068E7	6253698.04422997	0.0020271407
-1.09274614593894E7	6034412.70916819	0.0955054
-1.09583222373249E7	1774078.39252247	0.30377793
-1.1007095185111E7	1523592.26004139	4.0967837E-11
-1101895.16725171	3702749.87514443	3.772996E-15
-1.10570064734499E7	5899063.2558034	0.056122374
-1.10650908304847E7	1559010.90685583	2.0320263E-11
-1.10949635080754E7	1637374.78730846	6.512285E-10
-1.11133444786989E7	1683821.4546309	1.6003178E-9
-1.11135818804799E7	1773786.58407147	1.8491724E-14
-1.11886302021976E7	5899998.41678968	0.047344625
-1.12629154429166E7	5904919.31316453	0.03872331
-1.13196520100263E7	1847419.03696252	2.6586215E-13
-1.13579791807493E7	1664202.81809922	4.5050752E-10
-1.15167607831399E7	1963356.8661265	5.3234373E-8
-1.15993771143648E7	1751002.52973493	2.0309738E-9
-1.17159627978696E7	1975155.88348551	5.422852E-10
-1.17348369662516E7	2329669.69430957	0.004153218
-1.17745085553376E7	2409233.45074759	0.015856054
-1.17947019824108E7	6107699.13434179	0.10386176
-1.18385621812775E7	2137770.53162294	7.575298E-14
-1.18845769955671E7	2391894.76835117	4.6177106E-6
-1.19065094189502E7	2484571.68194989	2.7816475E-5
-1.19356747723896E7	2581203.14213455	0.18591212
-1.20245620082211E7	2543526.10650164	1.8809194E-6
-1.20869351942055E7	2542735.38900691	5.572854E-11
-1.22288682419966E7	2432437.61981487	8.683191E-11
-1.22591187094651E7	2798674.10148079	3.686405E-6
-1.22956108571997E7	2825399.64847277	3.66702E-6
-1.22974367279537E7	2814825.67644228	2.6262087E-6
-1248598.70055465	5763713.77596004	0.0026506048
-1.25757255057561E7	5899834.32620597	0.03551839
-1257952.32893018	4182891.37389996	5.1020132E-14
-1.26648108156792E7	2791275.02363789	4.413019E-5
-1.26773625757043E7	3111458.11521965	0.28381398
-1.27013871280789E7	6274325.65220735	1.43767E-4
-1.27681931808279E7	6007899.80561436	0.05241398
-1.28298139185566E7	6226904.84451499	0.043440323
-1.28332218876107E7	2930463.26226261	6.5741355E-9
-1.28364825595283E7	2894055.31463112	7.008381E-16
-1.28792441403339E7	3144901.1877821	0.5765872
-129147.381502047	4513138.07796193	0.31587282
-1.29439038864532E7	3013521.56501699	2.5081505E-15
-1298338.16915262	3525850.0140022	6.2336937E-15
-1299322.5278487	3260113.4425952	1.1645154E-7
-1.32701993187883E7	3195425.61820242	1.8780975E-12
-1340910.66659101	4578060.33470639	2.0611743E-16
-1.36538434053104E7	4732816.4931438	0.023372553
-1.36822278937038E7	4775830.08559994	0.15576951
-1.36854659811372E7	4793240.03357189	0.14666562
-1.36975919828091E7	3884421.6731043	0.58557135
-1.37209106556498E7	4731928.69347671	0.054297782
-1.37548971279918E7	4740494.14604138	0.037281565
-1.37958479123118E7	4522632.98391199	0.07572683
-1.38050372132167E7	4487040.38472094	0.20038673
-1381934.02274577	4002411.82904201	2.374773E-14
-1.38291723909808E7	3650865.57644782	9.7303296E-14
-1.38358708126053E7	4550891.8572904	0.067108795
-1.38414087847501E7	4470099.99577905	0.34347555
-1.38473001228688E7	4650500.2697099	0.46198937
-1.38698021651672E7	4565602.80142291	0.07276835
-1.38825906091509E7	4704707.69730628	0.37880147
-1388524.32238592	5829493.24669174	1.1173254E-4
-1.38899430566207E7	4822464.16817615	0.119759366
-1.38986232061665E7	4459508.64498645	0.032331925
-1.39049078391247E7	4521502.20226013	7.7946647E-4
-1.39128842805492E7	4740380.24409875	0.059749946
-1.3963456584528E7	4488023.48955476	5.08589E-9
-1.39822231244285E7	3697299.38695793	4.1299625E-16
-1.39877703833993E7	4486514.10272941	2.3748132E-9
-1.39939023355538E7	4806117.06081096	0.44905636
-1.40351571624828E7	4675456.47219219	2.63423E-6
-1.40451181403084E7	4446477.30952087	7.781197E-10
-1.40463313317817E7	4660012.05721354	3.201158E-8
-1.40640334399082E7	3926580.10513271	9.464516E-16
-1.4176010201756E7	4929579.1025544	0.124965556
-1.42658694856311E7	4763746.47961087	5.8452354E-10
-1.43021220870907E7	4625958.2360504	2.7042876E-10
-1.44441831584894E7	4964446.25390324	0.05208704
-146769.012775723	4441022.49061864	0.34138882
-1468974.92988769	5892178.74465989	8.079358E-7
-15011.7690797932	4039201.17974826	0.5672841
-1569459.68866656	6032604.55297241	3.2204567E-5
-1.59996157956834E7	5454491.66999638	5.1396223E-16
-1.61143179224395E7	5518470.89573786	0.24370064
-1.61340167878919E7	5138569.26717917	3.0546134E-15
-1630908.54384491	4794477.52382401	1.2741427E-15
-1.65119843087282E7	5446175.38363146	0.020967918
-1.67151586982428E7	5564881.47866597	0.056576096
-167182.156282932	5236189.18675106	0.4352767
-1.68281692767432E7	5395950.31982024	0.13133569
-1.68325605367327E7	5265080.50938181	2.9435043E-22
-1.68329519383159E7	5417412.71444381	0.21735619
-1.70061514413167E7	5523773.83949912	0.18566473
-1.7150295920166E7	5305358.33692986	0.13259034
-172257.608599957	4607988.79608748	0.538657
-1.80441546400777E7	5393646.87331737	0.06219206
-1.81487137941362E7	5125319.57773249	1.4920314E-8
-1.82889381197731E7	4854315.06133758	2.7972175E-18
-1.83479254276848E7	5484149.31454111	0.057470184
-1.84375432630557E7	5163665.02638751	0.1056124
-1.85094905565358E7	5032259.06628053	9.52409E-25
-1.85886099984689E7	5255501.17801148	0.023513773
-1.86996087633207E7	5174434.65144626	7.629491E-6
-1.8742505303692E7	5060479.04853716	4.291128E-5
-2566721.31241766	5921392.04953276	1.2734245E-5
-26381.5090650097	3727712.77376056	0.16891614
-2686721.95477126	5400219.78181462	1.9968638E-9
-2694821.38607446	5791565.16488125	0.17215878
-2779677.43952896	6084098.47824625	0.015897524
-30451.8576214127	5214536.96438262	0.34482145
-335725.585674144	3718229.83023588	7.576396E-4
-3527111.63469397	-5319769.10808649	2.8509238E-11
-3582.02812286839	513573.763772918	2.0002039E-13
-3628460.89378997	-5175629.76104898	6.7255957E-19
-3668676.9600651	-4902326.84378808	2.627421E-17
-3695915.60666262	-5488902.1335961	1.5187378E-7
-3699305.49556745	-5250139.63401126	3.8715264E-10
-3788569.93804612	-5105046.66454643	6.1815775E-11
-3898496.19562311	-5077857.54267915	1.5254256E-11
-3903627.51246082	-4862543.13266424	9.656789E-19
-3927055.3750465	-4974481.28989046	3.8301186E-16
-3974673.30188411	-5195008.08993054	0.119656384
-3977036.81256983	-4979486.64110621	6.187397E-16
-397899.558024064	4473610.37921687	4.3921308E-14
-3985544.54119864	-5110357.52539738	1.3458569E-9
-4053881.29617095	-5336504.24405079	1.1992847E-11
-4063437.61064635	-5507102.19005587	3.663728E-6
-4103541.01471112	-4932711.08063726	7.460503E-18
-4107986.3985022	-5027394.18947256	2.8750106E-8
-412989.537710462	4401592.48599491	6.132886E-11
-4578350.78580762	5564839.8072953	2.4845633E-7
-4617349.18319283	5641916.29423477	0.01242439
-462507.082570858	4432708.96096612	2.2517295E-13
-4640754.92787881	5536382.94489115	3.0460837E-6
-4690639.62090134	5493404.88960574	2.1444939E-7
-4712036.88981238	5494151.37319352	0.001355198
-498312.426899336	4550621.95837748	1.3484789E-13
-4987184.25289997	5188916.53543289	4.952432E-13
-5020142.83062319	5470840.90153057	5.483069E-6
-505002.997342359	5028400.42209996	0.4448608
-5148081.43015306	5567985.25732321	0.1951125
-5170201.33974873	4436689.23882909	2.2519967E-18
-5220027.06366911	5534304.16603512	0.13588373
-5301841.83861995	4722303.37767235	0.0010260826
-5317650.08027492	4474189.93313079	1.31776E-16
-5365442.92246208	4175596.93344545	5.2267283E-17
-5379810.98825894	4259505.66579136	2.130434E-17
-5388675.96807488	4888255.17179213	2.4948021E-10
-5422449.4625397	4493604.74652715	5.4630897E-7
-5432303.61046115	5522210.3746263	4.5634295E-12
-5438218.79822588	4269049.59238376	7.761239E-15
-5440028.39235916	4734304.94131163	1.4299618E-4
-5464146.38725194	4900483.15360533	4.9601923E-9
-5478439.53931876	4154015.84720179	2.0325958E-17
-5502907.28415561	5415922.13033874	2.041931E-12
-5668405.72928553	4889892.75898298	0.0043155765
-5684298.27916992	5059933.48426919	1.9107913E-9
-5717393.87122511	5409351.26951687	1.4314208E-12
-5717613.47998576	5042910.16741674	1.7592768E-4
-5719672.48147801	4401557.41367001	0.11072177
-5846167.38782048	4272612.1444706	3.2916053E-20
-5925358.99781327	4317432.10140658	2.092694E-20
-5933977.44155945	4427278.36406295	9.7519255E-9
-5947008.81455586	4313283.02860225	5.6679477E-22
-6067663.9672848	5607207.00512372	2.377198E-11
-6095119.93458439	5241974.59931182	4.45407E-10
-6117351.77062256	4455526.25766479	4.3488452E-11
-6142628.02563695	5218638.73176694	3.7056446E-4
-6172650.9165172	4407790.80229166	1.0779137E-15
-6244501.1335037	4976884.38428574	0.07102209
-6304801.73320877	4291331.33665254	3.5036507E-21
-6366320.51325216	4281157.01142523	8.153528E-21
-6382979.27563493	5109326.3092602	0.21444225
-6441904.26759798	4154187.71365621	4.7632506E-24
-6445595.78543429	4347439.07466268	3.428225E-19
-6459612.7374247	5195594.72857224	0.15961993
-6460982.97047222	4172594.83834604	9.2048085E-24
-6461382.24118238	4118443.89246204	1.5949154E-24
-6597231.33221268	4878594.13640917	0.021258827
-6664908.21108793	4828135.96417432	0.00807731
-6679092.47848425	-5634047.93073191	0.064805135
-6681924.74507901	4241853.97738495	3.446126E-20
-6747642.00495978	4035742.85021903	3.9330167E-25
-6769360.80442563	-5526490.20714864	5.534491E-13
-6774975.92452239	4253711.17108423	7.0444846E-19
-6842787.26946045	4622239.83998053	0.024425613
-6844081.01854165	4497101.77005999	0.083612956
-6874624.16010835	4132546.19451048	1.115483E-22
-6877868.46567747	4046970.85741309	1.4175701E-25
-6969013.38724178	4134200.45142642	3.1349082E-22
-6972278.32122931	3985643.38893228	6.0274982E-27
-6978494.90463327	4774042.13548816	0.0037750993
-7030158.34337563	-5719563.54984838	0.001614717
-7051407.22944398	4798980.14131501	0.009438012
-7066926.70015947	-5481214.86603886	6.790017E-14
-7071026.62299473	-5405069.83014508	6.49344E-13
-7112908.33311317	4715800.37257578	0.0582832
-7127645.51211071	4586543.92732913	0.05580538
-7166768.53242039	3945558.06934787	1.00628075E-26
-7174189.82802171	4230413.09432983	1.365309E-12
-7182541.9148298	4503322.06356225	0.17759728
-7211607.2845953	4669463.02934701	0.076882936
-7229993.2889477	4741652.76548689	0.10367188
-7253536.41584959	3952189.53665349	4.5768942E-26
-7288871.80191668	3921304.71966918	7.058274E-24
-7309608.02826943	4845422.45438522	0.008908584
-7310110.98841117	3881932.13821777	1.2090942E-22
-7362162.28448908	4063268.50576866	1.3225467E-20
-7372718.31008506	4806562.68027993	0.18066645
-7425241.42178957	3841310.29826496	1.2503661E-22
-7491906.78136737	3947201.11994844	4.020337E-25
-7517089.12727906	3962945.03981311	5.586811E-24
-7527047.36840714	3788000.14966045	1.621753E-22
-7567005.06351729	4017707.89641241	7.459752E-18
-7568904.98661455	4090989.87907191	2.3138252E-10
-7599448.31660961	4057561.06374345	7.337312E-15
-7722952.79318577	4337000.8052566	0.037088905
-7762596.49487529	3927739.05408919	4.4562882E-20
-7791681.24584295	3893212.22874103	7.862424E-23
-7791790.49839738	4066581.82987243	1.06661455E-5
-7829103.67333598	4323901.155104	0.06791479
-7879704.96836301	3950988.15139013	1.3507262E-15
-7890323.76751933	3762232.1203863	4.0920932E-20
-7913591.96847939	3755167.01663154	3.0922968E-20
-7954999.61080376	4196176.77998318	0.2812446
-8015709.35127565	3805755.47221201	2.845792E-22
-8034774.41552614	3984738.26051814	1.0935552E-11
-8081937.72755408	3820385.38900623	1.1094046E-18
-8100200.5894905	4007138.93471405	0.061525114
-8139997.5821327	3805986.51236583	4.1140983E-17
-8166896.07068667	-3587261.60757121	6.527295E-17
-8175124.27033814	4003053.79880801	0.23335269
-8203365.84031105	4160606.62872762	0.28029564
-8221713.34246971	-3787310.39761864	2.158386E-5
-8252827.57448743	-3652189.63075781	1.7076721E-15
-8259560.63103798	3933110.38903109	0.34380576
-8281600.82646696	3858506.52894601	3.657457E-4
-8337072.76116257	3619473.60087704	4.159448E-16
-8344426.68914082	3692175.49710934	0.19188388
-8370304.0306057	3637029.33980509	1.7813198E-6
-8375825.4300281	3689553.95482867	0.23807402
-8401244.63038125	3576661.72209753	8.690416E-14
-841842.952171087	5639258.69403834	0.120047465
-8435288.86947298	3784761.90698703	0.21252425
-8441441.91663039	3859687.15501765	0.131979
-8441887.66633464	3743055.66993687	0.23412661
-8465422.26909669	3933422.30647803	0.06676551
-8553913.99381236	3845487.54131598	0.09829652
-872212.398686163	5905525.70457092	5.401659E-7
-8742375.73590661	-1199427.76942921	0.0020125504
-8812480.52310088	-1282498.79954518	1.621901E-22
-8830108.3545647	5965846.91124541	0.10195847
-8861624.88111903	6107898.20898853	0.00279301
-8901610.95712847	-1245616.3384507	6.33634E-19
-8909615.81534332	-940433.860573142	0.02698134
-8928883.1350003	-744197.43018189	0.36335385
-8942157.82283889	-1097417.4132025	1.1817015E-22
-8967990.62342991	5901971.24609752	0.07158795
-9041014.30939806	5765128.43426288	0.0063070953
-9095835.44844875	-1061765.82271992	2.0581976E-17
-9245078.78062211	6140800.38633591	0.12428209
-982585.410918619	4226686.71350282	0.46972036
1004588.58342309	456358.915944326	0.00114706
1014018.67781939	4430143.87980339	0.034897782
1016877.09109151	325074.877841856	1.8731576E-5
108223.398514058	589256.460457572	1.5348223E-7
1085245.78018349	6229071.29094396	0.013921252
1150094.89679895	5451091.48444474	0.4372868
1164345.66145881	5424399.47990524	0.34590036
1182380.55200476	5352100.08427659	0.42087942
1185511.21733063	6239240.1792401	0.1553971
1205812.79330648	5153094.72605079	0.07394563
1227241.45797048	5225982.93720555	0.12190017
1239966.35673487	5283219.12969626	0.20133539
1244060.17808057	3970741.28430067	9.058229E-6
1245733.75386031	5319789.53800894	0.2621777
1.25536898044501E7	-3497974.82649719	2.7658832E-12
1263945.26458378	4188514.52878182	1.71776E-5
1264579.90025412	5154084.92125479	0.07366769
1.28169916190393E7	-3247938.49415564	0.5624291
1301284.7297642	5222448.33176867	0.086101495
1308877.12728409	5339053.50598614	0.34728917
1.32187609519897E7	-1545761.27895075	1.0982636E-18
1.32268498223322E7	-2178795.80751349	0.19965906
1325779.96719524	5811554.73957202	0.17230335
1.33070269126184E7	2847199.34465696	0.097402476
1.33272483885981E7	-2034648.13443962	0.40040302
1332856.42993526	4091393.40939736	5.603574E-15
1.33343213878455E7	2698751.63861917	0.10743553
1.33427011915673E7	-3718453.4914557	1.3362473E-16
1.3360041777464E7	2788409.16661823	0.10643429
1.33702066886057E7	-1797935.36084543	0.013396577
1.33875487011743E7	2755922.4643693	0.09114361
1.3391624065514E7	-3782413.89976659	9.4658984E-18
1.34202848526843E7	2847962.11844379	0.33205736
1.34275172084829E7	-2132786.07175	0.24805725
1.34283613854561E7	2826883.79240344	0.069461994
1.35101097708167E7	2906407.00722272	0.044147316
1.35207641470409E7	3037324.65265237	0.012740919
1.3528000576481E7	2721263.06380897	0.21085654
1.35504068074475E7	-1461903.30012188	7.712157E-6
1.35703149181011E7	2681875.05712482	0.25566328
1.35860571559954E7	-1350651.55545504	3.2729963E-6
1.35878606037752E7	3066941.64378	0.013319502
1.36412392430181E7	2556758.80553843	9.761514E-14
1.36521812596116E7	3261227.71339333	0.019001845
1.36530782144696E7	2670305.25289893	2.1566333E-9
1.36728251112068E7	3470489.5186319	0.1290936
1.36883174661848E7	-3636630.10170685	1.0841515E-12
1.3710054220181E7	2544898.55797846	6.013847E-16
1.37141413837248E7	3336087.6476405	0.083164446
1.37247130757926E7	3184117.41038958	0.30722147
1.37304546133696E7	3485288.26567223	0.1259666
1.37399147845203E7	2768541.57571528	0.02389426
1.37583515030184E7	-1587714.01963427	0.35227203
1.37678251243646E7	2441795.44625536	6.537933E-22
1.37779104020946E7	-1386226.56405548	0.060908966
1.38132816523585E7	3367109.57649706	0.15000981
1.38304117278923E7	2770684.91812887	0.002819335
1.38309959544914E7	-3599243.5888437	5.3933375E-11
1.38657340944573E7	3237618.83129155	0.22654301
1.3895157648579E7	2795822.64291411	2.6042896E-6
1.39064666607974E7	3154043.20218333	0.23130187
1.39347395637138E7	2806765.85259167	1.137331E-6
13939.924551338	5229125.4334029	0.33781353
1.39724905833385E7	3228526.04936115	0.17893068
1.39782076700934E7	2806432.98177691	5.1665144E-11
1.3986984483385E7	3292953.557138	0.19624157
1.39871988610156E7	2827618.61954031	2.0227724E-10
1.39904776130825E7	2894496.79756047	0.014698018
1399327.43912468	5283703.94037736	0.37988278
1.41077641513651E7	2982173.27024544	1.1621E-7
1.41223641545206E7	3525409.5960994	0.20900853
1.41342742442168E7	3093141.72078964	0.05219989
1.41909379972267E7	2774145.7072222	0.01925766
1.42199577942487E7	3190974.56623766	0.02411306
1.42790012179189E7	3203852.12599001	8.279185E-4
1.42904201018135E7	3095514.93830038	1.6197704E-5
1.43034704971009E7	3187477.71334444	2.4700264E-5
1.43085674481959E7	-1582214.18129446	0.15986395
1.43693458124799E7	3527033.73218133	0.13229343
1.44294415098088E7	3178760.23559362	1.4601267E-4
1.44295854600987E7	3561010.38599194	0.04855621
1.44322256374454E7	3716665.79754504	0.024765044
1.44770095659419E7	3576011.66166016	0.030136857
1.44872377800379E7	3832700.05574355	7.771049E-10
1.44954371860423E7	3428103.2062246	0.26427555
1.44974757026806E7	-1452534.65866032	0.11570591
1.45300782854057E7	2985941.58428667	6.0194356E-14
1.45312853484711E7	3820078.20533756	1.916828E-10
1.45732243856732E7	3920324.43333107	2.3859485E-9
1.45772777846505E7	3752535.70376191	4.28854E-9
1.46348354058824E7	3173797.30891649	1.5982021E-12
1.46668516803237E7	3499627.92742435	0.41930464
1.46713670248709E7	2988887.61838862	3.8731316E-9
1.46966031177275E7	3032289.05115187	5.8202264E-15
1.47482214323654E7	3237629.82283637	3.7184336E-14
1.47726549281056E7	3804012.91517973	0.00310268
1.47925315981424E7	3924937.60175573	5.5330276E-14
1.48001208192986E7	3062468.07621232	2.1793833E-16
1.48372029810747E7	3429569.39474894	6.26415E-5
148521.26064055	5294156.33756669	0.3920851
1.48815527526972E7	-3610800.49506839	0.24017636
1.49210869505945E7	-3651582.26258673	5.69557E-4
1.49496167441673E7	3427116.3532034	2.953711E-11
1.49630686084957E7	-3915281.7706393	7.100764E-18
1498250.57548464	6281453.78964728	3.108967E-5
1.50069222751795E7	3872014.02837154	4.2337743E-15
1.50338777229331E7	3712555.82769098	0.022731444
1.50680964197627E7	3159425.39039311	1.9319612E-18
1.50873778356551E7	-3893529.17393076	5.2657155E-19
1.50963737372863E7	3436306.25261091	7.142668E-17
1.51469980923548E7	3722221.63804108	0.19703273
1.51637114182053E7	-1312341.7734215	0.1285357
1.51780879363598E7	3472362.77972472	1.0041456E-15
1.52284057274684E7	-1328103.8516948	0.09684303
1.52525374866039E7	4177443.85131228	3.2942936E-19
1.52567110490346E7	3440625.67964963	3.5024273E-21
1.52777200837534E7	4088198.27382102	7.264633E-12
1.52794445351888E7	-3942570.90203094	2.625457E-18
1.52795975479853E7	3459884.54903283	5.062377E-24
1.52956887821103E7	3396047.69262898	1.6960754E-18
1.53123600525466E7	3464245.82396596	1.1899024E-21
1.53195910175645E7	3567936.70384099	8.802996E-8
1.53228816854816E7	4061185.96107286	1.9844725E-14
1.53264978230033E7	-908331.706463589	0.07160589
1.5341095511182E7	4342031.00513068	5.93396E-19
1.5353374624351E7	3889200.34136052	2.680652E-9
1.53786836479535E7	4186483.96444306	9.288324E-20
1.54072134774175E7	3617296.97491245	6.5782474E-4
1542768.33547146	5180191.15530268	0.03248042
1.54506312016442E7	4459626.13330304	5.3589446E-7
1.54536006799721E7	4400498.5213109	1.7465445E-17
1.54847704445177E7	-4115992.71300023	5.6183014E-17
1.5494363466631E7	-1051234.55472398	0.16735217
1.5503151666379E7	4084967.00089323	5.269003E-10
1.55279937734921E7	-3829001.83903741	0.4579742
1.55455641791717E7	4215178.09534696	5.237377E-7
1.55486224969823E7	-4212914.27523974	4.1507266E-15
1.55517078408025E7	3542231.24634822	2.009478E-8
1.55559582640563E7	3479970.782239	1.9092262E-5
1.55750119328777E7	3424645.82109738	6.3930895E-7
1.55839454557507E7	-4041064.89654921	9.162386E-16
1.55891076389475E7	-1098301.65591625	0.20220308
1.55891702599706E7	4381988.04785597	2.2907779E-8
1.55977445845635E7	3435559.75725488	5.237846E-7
1.56076810756758E7	4462115.43576665	0.028601509
1.56208773504006E7	3642636.50752032	3.639341E-4
1.56346352313493E7	3490636.20827664	5.3335197E-7
1.56494058967573E7	-4142396.70434912	7.729924E-16
1.56499183859901E7	-3943132.17396963	9.986255E-4
1.56727747453769E7	3773546.00343736	0.23914514
1.5680602346347E7	4612241.54422583	3.7111855E-5
1.56809186188534E7	4442778.31340992	0.0056644324
1.56954329768355E7	4674574.3565895	6.33833E-6
1.5726948767622E7	4704140.01755587	0.001539231
1.5735841769426E7	4228794.01859508	0.0012712604
1.57458461037187E7	4478435.52028946	0.15164176
1.57486550949253E7	3545830.18291974	3.3518177E-34
1.57509590712238E7	4472126.88548198	0.14395942
1.57518084882998E7	3412108.33138628	8.098047E-20
1.57537827867604E7	4260762.15882399	1.9282904E-4
1.57545709377029E7	3533741.12528919	6.5363575E-34
1.57754427696613E7	3480356.51308742	4.636313E-32
1.57810281360237E7	4204959.13903429	7.023118E-8
1.57942852910525E7	4050231.9216639	0.22965445
158034.209676109	4081208.53099253	1.7055169E-6
1.58194443346577E7	3795085.79195226	7.0919534E-14
1.58220595856249E7	4007102.91504509	0.0029129244
1.58395952666506E7	3775965.96149213	5.405895E-18
1.58436234252012E7	3871737.99820076	4.2582155E-6
1.58512242661059E7	4027499.80943758	1.1364408E-5
1.58721285436325E7	3652306.91925588	1.5717352E-31
1.58790612534836E7	3759235.25038956	1.7921153E-32
1.59458071168327E7	3837021.09503243	3.7175378E-31
1.59477753586675E7	3927510.12927818	1.0525772E-15
1.59685355243941E7	3715571.76225154	6.348297E-32
1.59882736367809E7	3909285.66841149	3.5927472E-28
1.60013417443336E7	3897033.14097237	6.7393185E-33
1.60352820696743E7	3843548.18973526	1.4959358E-34
1.60632550036233E7	-4206671.64854242	0.0017065003
1.61144714544179E7	4143039.64817946	3.2967764E-37
1.61407875288741E7	-3920711.73794113	0.6950108
1.61411614694297E7	4522429.57854952	1.6181839E-15
1.62027575409895E7	4677214.11612005	5.945486E-14
1627425.96489602	-3549984.65122465	5.005844E-16
1.62761469035841E7	4636597.93375307	8.067855E-18
1.62948705894931E7	-4572860.53940828	3.6758706E-6
1.63008080476948E7	4604578.81641038	2.7218393E-17
1.63198322947746E7	4469109.33278714	1.9154847E-7
1.63321110580052E7	4310035.00651368	6.3718136E-19
1.63865306652055E7	4273827.18090311	3.00341E-39
1.64098131149383E7	4326262.77794714	1.2564457E-24
1.64451508339279E7	4235888.46647941	8.9721023E-29
1.64514631389358E7	-4435315.56909675	1.1083671E-8
1.64950629926262E7	4155208.1562029	7.2492485E-28
1.65229911434363E7	4576063.42756054	2.1286175E-16
1.65620332920909E7	4172270.27003113	3.1963712E-27
1.65715951248252E7	-4026921.21439426	9.635662E-4
1.66045747616602E7	4132171.38459738	5.6410157E-27
1.66380651829001E7	4368489.03333817	1.7345145E-37
1.67126607561461E7	-1875531.73961708	0.07976303
1.67322037734039E7	4456478.38846652	1.6244903E-27
1.67404765857114E7	4645386.2651907	3.9766595E-13
1675863.67172133	5182388.47279156	0.02350773
1.67660560129753E7	4549477.87271983	2.7245155E-6
1.67768262816102E7	-3852466.8189871	2.0430098E-15
1.67793309879428E7	-2438527.94747254	0.5330668
1.67855293386602E7	-4141404.24375714	1.0104561E-17
1.67863213927615E7	-2189426.69668158	0.55367845
1.67941998604145E7	4391339.47236885	3.4810297E-31
1.68256568794999E7	4520495.6609579	5.2363435E-12
1.68370514830551E7	-3676188.77154193	4.200426E-11
1.68599852416317E7	4618453.15276013	1.2345339E-9
1.68681151265461E7	-3574371.87356499	1.9348216E-4
1.68834168907301E7	-2571599.90038205	0.56989837
1.68889569714779E7	-3579314.27347332	7.1605446E-9
1.69020290270533E7	-3541075.73642087	8.474881E-4
1.69274532880537E7	-3478646.67448846	0.26963493
1.6949352440373E7	-4053949.04357909	1.0293534E-17
1.70031023732018E7	-3794376.59876265	1.1799713E-22
170102.543298818	671738.454392765	0.14244987
1.70146649202574E7	-3606310.66672228	2.1576712E-20
1.70323019219012E7	-3869666.60956356	2.9129882E-21
1.70512438168173E7	-2846442.23998251	0.642556
1.71200572416896E7	-2858036.30739633	7.6211564E-4
1.71217777002384E7	-2946094.44205755	0.21147963
1714713.97339277	6141385.09474302	6.805519E-4
172115.101688106	470226.859192661	1.3628572E-13
1.7212773835185E7	-2472280.70739869	4.5789824E-5
1.72140659781388E7	-3597054.46794044	1.1060668E-21
1.72222448364798E7	-2945656.74850447	5.704137E-15
1.7275219153338E7	-3218658.69573232	2.7468424E-18
1.73318370195572E7	-2841044.35881231	8.782261E-18
1.74027906316241E7	-2879813.55564503	1.18228205E-17
1.74624838280424E7	-2788117.51679689	2.6356269E-17
1.74682753260517E7	-2900960.18460416	1.109398E-15
1761990.26167833	-3585762.4297021	1.1856951E-15
178789.31475541	3787686.99654734	1.1538507E-6
1820564.22956272	-3531067.47884316	8.134275E-10
1867652.05360278	-3780300.83411631	7.9710603E-19
1897753.89596352	-3632246.17583593	9.800569E-12
1901654.46159984	-3402737.71555919	0.08370495
1.9092579181786E7	6034214.5995179	0.03873513
1913068.59889447	5987188.49890609	0.008754453
1.91324541837669E7	6136385.25401	0.04960151
1.92498216116502E7	6102187.21000998	0.08008048
1.92537227335989E7	6289496.47598489	3.0606077E-6
1928310.30827003	-3611512.50651199	4.7434425E-9
1.93263517160012E7	6224445.92472893	0.0029831987
1.94003673606091E7	6151365.51746914	0.022554286
1.94962464189584E7	6328724.04906878	4.3928998E-7
1.95508859938305E7	6154974.25110818	0.011507417
1.95675606918684E7	6112397.99033145	0.05763998
1.95902092147803E7	6067795.39590158	0.04965388
1.96176070295006E7	5747163.45740849	0.040068954
1971654.96715913	-3280389.01198012	0.55813843
1974702.47277126	6293213.25097843	5.886408E-4
1999639.547775	-3490733.77858963	0.4012026
2022876.71189326	-3726092.01492445	1.0256767E-10
2063579.30915219	6212910.29844099	0.17498668
2166492.69407237	-3596962.16661934	0.64899147
219555.789226476	3827213.7979634	1.496942E-11
219749.457683668	5636942.15830022	0.024056604
2224257.79286807	5662439.00592228	0.002022021
2288154.38620655	6145032.6371261	0.13741195
2293770.49330897	3853620.07235265	4.9792364E-13
2298089.27119147	6084771.49265382	0.005329791
2322825.1495766	6337577.33535826	1.1080132E-8
2379947.57309217	5706197.85512622	0.0034424362
240681.990490567	450422.022478949	4.3630166E-13
2477026.91108613	3640488.71965056	5.3217527E-13
2484156.16068372	3707848.53680865	4.0911373E-18
253301.163002595	701950.621785223	0.13382871
2540278.80129648	3508940.22545047	1.7282882E-6
2559739.17926168	4129232.317299	0.16543669
2560777.40154879	4072126.07570087	0.090336375
2621379.1366825	3704948.64601209	0.0016770948
2666350.68598336	4028196.71339118	2.7955988E-5
2693266.55480982	4067228.18625334	1.9626983E-5
2719364.28566711	4161596.83864193	0.037109468
273294.604782358	4962347.2542529	0.4046392
2748700.76794345	3977079.01316241	0.0071151606
2804304.88961605	4055766.63521044	0.087694556
2827277.54518865	4155590.76552321	0.036794927
2830349.00812013	4148931.93409597	0.033033866
2881160.79556456	6121180.68771974	0.007232837
2883182.31775985	3780837.20468125	0.002165016
2884124.8274157	4078069.25046929	0.117315866
2914172.5998115	6083834.25457155	0.0074831224
2968046.42876969	4143003.48140739	0.034206137
303565.126411382	332897.521454589	3.510117E-13
3046439.16534933	4138006.82104373	0.07186973
3060323.149731	3567840.29834296	4.608534E-11
3079480.61565737	3733038.20076204	0.037404094
3091042.45386349	3674782.0923538	6.399988E-6
3198994.73599995	6351982.72866669	9.785883E-9
3253650.39906437	6092684.18985204	0.012781565
3267822.04176096	4347300.0828126	1.2855396E-8
3315822.10130126	5986361.55874011	0.06316296
3330313.78507137	4307846.0827286	4.6624415E-10
3332072.53944008	4539619.59265289	0.034715425
3349169.6489846	3344713.6066588	0.006966631
335242.418243121	5517672.3729518	0.40213102
336062.252067491	4110225.7562381	9.048431E-8
3362244.17207417	4586299.75675119	0.036282632
3396476.20245299	4185336.365963	0.001657526
3549797.94971087	3313435.46536322	0.32912114
3562866.8199498	4215007.88233156	1.560006E-4
3565806.22152319	4532462.25818653	0.039201748
360707.532305289	3971260.25232529	1.03299445E-10
3640292.16535804	4457847.23885907	4.339213E-4
3713340.34701226	6359307.93132479	6.9042805E-12
3718177.8143177	3306295.05658137	0.2839825
3726402.2364293	5843875.8625537	0.13678612
3745896.8276	2989296.58564523	0.3613188
3746419.99443956	3607155.312461	2.1914025E-4
3757060.63333943	6354932.83458289	1.5751022E-11
3764186.11436993	4358996.56929983	5.417395E-11
3822262.71215376	4445368.87871644	5.5595575E-4
3828621.002653	2957446.33385339	2.003619E-4
3967598.85678005	5785703.03804555	0.055707496
4009721.86286545	6009567.89904938	0.023552977
4023170.98152353	4484116.73382911	0.03492956
4129160.70159407	5740188.61024151	0.054801527
4220021.38347217	5706813.28160599	0.02996322
4242147.20612906	6005783.05061793	0.014092191
424422.579410709	4998788.16769267	0.3433482
448895.645105377	5042520.1588097	0.37973607
464896.128545716	5067025.39021167	0.3501182
480005.785535976	5554837.43090016	0.0058513805
481572.154554859	609160.238727032	3.3840642E-4
496430.564766496	4350978.64630076	0.39790553
504758.792955808	4283512.67953424	4.0066917E-7
512008.457244627	5627865.42531977	0.041155726
521373.579749778	145752.628501373	5.055435E-12
524444.755552333	5110402.38326325	0.1579221
533287.985352516	4359367.62514142	0.48343134
539870.290246774	5664002.2207198	0.0015961474
542544.052704372	5709932.28543573	7.205139E-5
55281.8053800203	570385.072449872	7.8681023E-10
573848.588387247	411786.309955654	4.7990943E-5
577299.214031637	459200.550964929	0.003613036
62521.258646585	639066.775859728	0.213644
638735.552183595	5571544.76143349	0.032634657
653053.343500946	218257.565429738	1.9730526E-10
665497.277643394	5118310.2378269	0.26222724
695843.278287515	5162531.73809856	0.32029605
705407.497781023	5731984.38703028	0.019478967
721428.726285901	4280475.48563137	1.8726816E-10
738581.664459992	149579.819093699	9.31986E-10
755300.0330122	5885359.33252928	4.6333433E-5
770910.38003118	5155992.31909668	0.34315956
773320.62094878	5127803.47562762	0.23732087
781145.727486331	176995.59744194	8.413721E-7
82320.9781324826	4968575.82377647	0.39231062
831410.785574127	189242.314307977	0.0077137672
832331.428568091	304327.895685921	1.0678069E-6
839882.048829976	6282180.7585357	2.894179E-4
872554.466692336	4218159.02525006	1.1865588E-11
873503.786687281	367211.559203552	2.109341E-5
882168.395380285	5347311.37181961	0.2675558
911998.7752918	5133574.75157894	0.40495262
919096.844483126	173155.096959688	1.3149547E-7
933926.164945956	6205516.47512139	1.5249813E-6
945047.690951779	435962.836503101	0.006416534
963053.527640045	5143547.99273094	0.39283454
