# Supplementary material for: Impacts of Climate Change on the Biogeography of Three Amnesic Shellfish Toxin Producing Diatom Species
Source: Toxins (Basel). 2022 Dec 22;15(1):9. doi: 10.3390/toxins15010009 (PMC9863508; doi:10.3390/toxins15010009)
Supplement: Supplementary file 1 [file toxins-15-00009-s001.zip › toxins-2099991-supplementary/Supplementary Material/Evaluation/P_fraudulenta/Pseudo_nitzchia_fraudulenta_stddev.csv]

x	y	Pseudo_nitzchia_fraudulenta stddev
-1000008.3427892	-5838614.66807396	1.4101167E-14
-1.01450083427892E7	3041385.33192604	0.013851832
-1.01600083427892E7	-143614.66807396	2.9973304E-14
-1.01900083427892E7	6076385.33192604	0.019901652
-1.02000083427892E7	2856385.33192604	1.8796782E-9
-1.02900083427892E7	-3073614.66807396	5.4059487E-12
-1045008.3427892	3716385.33192604	1.1064651E-14
-1.05150083427892E7	3026385.33192604	0.03735871
-1.05300083427892E7	-4663614.66807396	7.30616E-15
-1.05300083427892E7	3061385.33192604	0.014436941
-1.05450083427892E7	911385.33192604	1.9487148E-11
-1.05500083427892E7	366385.33192604	1.1371378E-9
-1.06050083427892E7	806385.33192604	3.5100707E-13
-1.06200083427892E7	-843614.66807396	2.4399094E-13
-1.06800083427892E7	41385.3319260404	8.006922E-13
-1.08600083427892E7	2411385.33192604	0.031000197
-1.10950083427892E7	5946385.33192604	0.013651001
-1135008.3427892	3411385.33192604	2.1186912E-8
-1.15650083427892E7	-1763614.66807396	8.304731E-12
-1.18250083427892E7	6236385.33192604	9.917478E-4
-1.20800083427892E7	5906385.33192604	0.01378081
-1.21400083427892E7	-108614.66807396	1.3278729E-14
-1.24900083427892E7	-6003614.66807396	7.7089524E-8
-1.24900083427892E7	5916385.33192604	0.008716523
-1.27000083427892E7	6076385.33192604	0.008232355
-1.27450083427892E7	3331385.33192604	0.05555879
-1.29500083427892E7	-103614.66807396	8.4321765E-16
-1.31050083427892E7	6331385.33192604	0.018270241
-1.31350083427892E7	1846385.33192604	2.1168139E-12
-1.33300083427892E7	5976385.33192604	0.0019544854
-1.33600083427892E7	251385.33192604	9.14209E-15
-1.35050083427892E7	-5003614.66807396	4.0999437E-10
-1.37350083427892E7	-5218614.66807396	2.1117694E-9
-1.38150083427892E7	4506385.33192604	0.023525476
-1.38600083427892E7	21385.3319260404	9.5504E-18
-1.38800083427892E7	-1363614.66807396	1.5419546E-11
-1.38800083427892E7	4521385.33192604	0.0053172554
-1.39750083427892E7	4461385.33192604	1.2269085E-9
-1.39750083427892E7	6326385.33192604	1.1540486E-6
-1.40200083427892E7	-2023614.66807396	6.643278E-11
-1.40600083427892E7	4661385.33192604	6.3023187E-9
-1.42900083427892E7	4316385.33192604	9.76216E-13
-1.44650083427892E7	6136385.33192604	4.211752E-5
-1.45600083427892E7	6001385.33192604	0.06586776
-1.45700083427892E7	4341385.33192604	3.8397908E-14
-1.46200083427892E7	4191385.33192604	3.0761583E-13
-1.48850083427892E7	5306385.33192604	0.014971628
-1.49100083427892E7	-2038614.66807396	6.9531736E-10
-15008.3427891992	5631385.33192604	1.9553136E-4
-1505008.3427892	-4573614.66807396	2.2208782E-11
-1.52250083427892E7	5951385.33192604	0.024905233
-1530008.3427892	-2483614.66807396	9.732122E-12
-1.54250083427892E7	6221385.33192604	4.0971573E-9
-1.58700083427892E7	6061385.33192604	2.0049816E-8
-1.59400083427892E7	-5248614.66807396	1.2755299E-15
-1.61650083427892E7	-3718614.66807396	1.7401585E-18
-1.63600083427892E7	-4828614.66807396	1.3168817E-14
-1.63650083427892E7	6151385.33192604	6.6536263E-4
-1.66650083427892E7	-5103614.66807396	3.6048256E-16
-1.66950083427892E7	66385.3319260404	5.0050127E-15
-1.68550083427892E7	5561385.33192604	0.013969495
-1.69850083427892E7	5416385.33192604	0.020548701
-1.72350083427892E7	-5908614.66807396	9.661938E-12
-1740008.3427892	5336385.33192604	0.0013107173
-1.74250083427892E7	771385.33192604	7.4712737E-16
-1.75700083427892E7	5371385.33192604	0.01170004
-1.83950083427892E7	5451385.33192604	0.0122755915
-1.84150083427892E7	5651385.33192604	0.017038083
-1.85900083427892E7	5856385.33192604	0.022129608
-1.86550083427892E7	5761385.33192604	0.026952207
-1.87300083427892E7	5021385.33192604	4.39197E-16
-1.87950083427892E7	3426385.33192604	2.7406147E-25
-1.88150083427892E7	4306385.33192604	4.101933E-26
-1.90350083427892E7	4481385.33192604	1.0737909E-27
-1.92450083427892E7	4891385.33192604	9.773915E-23
-1.94050083427892E7	4486385.33192604	4.146292E-23
-1.96000083427892E7	5951385.33192604	0.014579149
-1.97650083427892E7	4951385.33192604	5.7695418E-11
-2.00350083427892E7	4876385.33192604	6.6600623E-26
-2030008.3427892	-5973614.66807396	2.439669E-13
-210008.342789199	6251385.33192604	5.2278384E-8
-235008.342789199	4461385.33192604	5.315331E-4
-2465008.3427892	5766385.33192604	0.014784069
-2615008.3427892	1001385.33192604	3.7422952E-14
-2670008.3427892	1961385.33192604	2.6829149E-12
-3005008.3427892	2241385.33192604	1.1179732E-16
-3010008.3427892	-5708614.66807396	2.2489695E-14
-3020008.3427892	-2278614.66807396	4.7169693E-18
-3035008.3427892	-468614.66807396	2.918283E-16
-310008.342789199	-23614.6680739596	1.4789121E-18
-3105008.3427892	6331385.33192604	1.06583815E-4
-3245008.3427892	756385.33192604	3.16098E-12
-3250008.3427892	3551385.33192604	8.8732694E-13
-3355008.3427892	2576385.33192604	1.2694116E-18
-3390008.3427892	546385.33192604	1.6993037E-12
-3435008.3427892	-2093614.66807396	9.215141E-15
-3560008.3427892	-1778614.66807396	3.4926817E-14
-3595008.3427892	2636385.33192604	2.4818851E-20
-3615008.3427892	2821385.33192604	8.5986795E-19
-3665008.3427892	2331385.33192604	2.9278094E-16
-4000008.3427892	-5528614.66807396	4.0411076E-5
-4235008.3427892	-1588614.66807396	9.382043E-10
-430008.342789199	536385.33192604	7.3059286E-6
-4350008.3427892	4271385.33192604	2.8055905E-17
-4435008.3427892	5641385.33192604	2.9782664E-6
-4480008.3427892	5571385.33192604	1.3868824E-7
-4495008.3427892	2621385.33192604	5.0219796E-17
-4525008.3427892	221385.33192604	1.5660399E-14
-4540008.3427892	571385.33192604	1.3619402E-17
-4635008.3427892	5651385.33192604	0.0057053496
-4665008.3427892	4766385.33192604	1.02215813E-19
-4665008.3427892	5581385.33192604	0.0044025974
-4675008.3427892	-4563614.66807396	1.3270378E-19
-470008.342789199	-843614.66807396	2.8472772E-14
-4760008.3427892	4661385.33192604	1.9242136E-15
-4845008.3427892	5501385.33192604	0.004397054
-5070008.3427892	-6088614.66807396	0.0010014682
-5080008.3427892	261385.33192604	1.4343342E-10
-5085008.3427892	656385.33192604	1.6252044E-13
-5090008.3427892	-3903614.66807396	7.823724E-21
-5110008.3427892	21385.3319260404	0.009581176
-5120008.3427892	1131385.33192604	6.816905E-16
-5180008.3427892	2566385.33192604	4.214551E-13
-5190008.3427892	-3838614.66807396	2.8078687E-19
-5225008.3427892	4321385.33192604	2.531386E-19
-5240008.3427892	-5783614.66807396	1.0022481E-11
-5260008.3427892	-4798614.66807396	4.3032323E-25
-5320008.3427892	971385.33192604	4.2788066E-14
-5345008.3427892	341385.33192604	5.2886395E-7
-5420008.3427892	5356385.33192604	1.2521759E-12
-5435008.3427892	161385.33192604	3.9250945E-6
-5470008.3427892	5526385.33192604	6.700488E-12
-5475008.3427892	4066385.33192604	1.124262E-25
-5510008.3427892	-5253614.66807396	6.201721E-16
-5610008.3427892	26385.3319260404	1.6348847E-7
-5675008.3427892	336385.33192604	8.352241E-9
-5750008.3427892	-3288614.66807396	0.061438233
-5750008.3427892	5641385.33192604	1.1069601E-5
-5780008.3427892	5121385.33192604	3.4501335E-9
-580008.342789199	6166385.33192604	4.7780525E-12
-5865008.3427892	-4123614.66807396	2.4614628E-23
-5895008.3427892	-4713614.66807396	1.2690259E-25
-5940008.3427892	3986385.33192604	4.0849284E-24
-6015008.3427892	4066385.33192604	1.5504964E-25
-6100008.3427892	-4543614.66807396	6.4809755E-24
-6105008.3427892	-3958614.66807396	4.3635035E-5
-6115008.3427892	4061385.33192604	7.1217776E-25
-6145008.3427892	-5183614.66807396	1.7025313E-9
-6150008.3427892	-3768614.66807396	0.016363928
-6235008.3427892	3496385.33192604	5.1764463E-23
-6265008.3427892	-3773614.66807396	0.014157565
-6325008.3427892	4251385.33192604	5.923181E-23
-6335008.3427892	3846385.33192604	1.1791018E-21
-6390008.3427892	5281385.33192604	1.6902604E-5
-6420008.3427892	4866385.33192604	0.013942406
-6480008.3427892	3766385.33192604	1.0690699E-18
-6500008.3427892	3881385.33192604	1.5544942E-22
-6555008.3427892	2641385.33192604	8.015608E-21
-6600008.3427892	4586385.33192604	0.007966734
-6730008.3427892	3611385.33192604	5.7120926E-19
-6740008.3427892	3526385.33192604	5.190144E-19
-6795008.3427892	3326385.33192604	1.4472464E-19
-6840008.3427892	4646385.33192604	0.0041654403
-6850008.3427892	-4943614.66807396	0.018254146
-6850008.3427892	1146385.33192604	0.0016436758
-6895008.3427892	4821385.33192604	0.031472243
-6915008.3427892	2801385.33192604	2.4839668E-21
-6940008.3427892	4596385.33192604	0.008216661
-6990008.3427892	5796385.33192604	0.017182818
-6995008.3427892	2666385.33192604	6.722459E-20
-7080008.3427892	4836385.33192604	0.019504271
-7090008.3427892	3746385.33192604	1.5852689E-20
-7115008.3427892	4451385.33192604	0.009097294
-7145008.3427892	5511385.33192604	0.015971722
-7470008.3427892	3906385.33192604	7.391487E-26
-7580008.3427892	3876385.33192604	3.070671E-23
-765008.342789199	31385.3319260404	1.9711098E-18
-7675008.3427892	3816385.33192604	3.4801527E-22
-7810008.3427892	4386385.33192604	0.058663506
-7915008.3427892	3706385.33192604	4.297216E-18
-8015008.3427892	3696385.33192604	1.5901731E-18
-8190008.3427892	3311385.33192604	7.492832E-21
-8265008.3427892	2756385.33192604	4.6811532E-18
-8335008.3427892	3466385.33192604	5.321301E-17
-8350008.3427892	3371385.33192604	3.607335E-16
-8580008.3427892	1476385.33192604	3.5491607E-12
-8585008.3427892	2706385.33192604	1.342195E-6
-8610008.3427892	6121385.33192604	1.9794411E-4
-8800008.3427892	1666385.33192604	8.159545E-8
-8910008.3427892	3196385.33192604	5.3311487E-6
-9095008.3427892	2741385.33192604	0.064078696
-9095008.3427892	5341385.33192604	0.007119214
-9255008.3427892	2971385.33192604	0.009626434
-9325008.3427892	-398614.66807396	5.325454E-13
-9570008.3427892	2761385.33192604	3.015799E-16
-9750008.3427892	3196385.33192604	0.0029261524
-975008.342789199	-203614.66807396	8.452719E-15
-980008.342789199	76385.3319260404	2.6963009E-18
-9870008.3427892	2891385.33192604	2.4629512E-10
-9895008.3427892	1051385.33192604	2.4837586E-12
-9945008.3427892	5631385.33192604	0.0035359524
-9955008.3427892	2656385.33192604	9.616834E-15
-9985008.3427892	5931385.33192604	0.02082799
-9995008.3427892	3066385.33192604	0.0023639372
1004991.6572108	-138614.66807396	0.00794182
1.02849916572108E7	1886385.33192604	1.4763334E-7
1039991.6572108	-1423614.66807396	2.0627649E-16
1039991.6572108	3856385.33192604	0.011335936
1044991.6572108	-843614.66807396	4.133182E-13
1.07699916572108E7	1586385.33192604	0.007852869
1.07699916572108E7	391385.33192604	0.05313494
1.09549916572108E7	1106385.33192604	0.026059935
1.13749916572108E7	1231385.33192604	0.018490143
1.14399916572108E7	911385.33192604	0.07079182
1144991.6572108	-763614.66807396	8.2066166E-11
1149991.6572108	5216385.33192604	0.026122537
1.15649916572108E7	576385.33192604	0.0046741315
1.16449916572108E7	31385.3319260404	0.030932257
1.16849916572108E7	-693614.66807396	2.0204164E-4
1.17199916572108E7	-8614.66807395965	0.036829095
1.17449916572108E7	-2908614.66807396	3.7094434E-16
1.19749916572108E7	2021385.33192604	0.060393505
1.21649916572108E7	2236385.33192604	0.046318363
1.22699916572108E7	-3278614.66807396	1.8768807E-19
1.22949916572108E7	1256385.33192604	3.345897E-9
1.23099916572108E7	-3233614.66807396	8.767098E-20
1.24199916572108E7	1241385.33192604	4.831294E-12
1.24949916572108E7	2231385.33192604	0.031058185
1.25299916572108E7	2046385.33192604	0.005410055
1.25699916572108E7	-5218614.66807396	1.8102486E-13
1.26299916572108E7	2426385.33192604	6.029698E-5
1.27999916572108E7	-1178614.66807396	5.507322E-10
1284991.6572108	-3858614.66807396	7.5572836E-20
1.28999916572108E7	-428614.66807396	0.033678733
1.30549916572108E7	-213614.66807396	0.04562306
1.30599916572108E7	2466385.33192604	0.005202354
1.30999916572108E7	2216385.33192604	9.229348E-8
1.31299916572108E7	331385.33192604	0.020849187
1.32699916572108E7	2131385.33192604	4.8500054E-10
1.32749916572108E7	-128614.66807396	4.891813E-4
1.33099916572108E7	2821385.33192604	0.008966303
1.33499916572108E7	2581385.33192604	0.032883994
1.33599916572108E7	2721385.33192604	0.021427488
1.33899916572108E7	4071385.33192604	0.02203708
1.34449916572108E7	2681385.33192604	0.017982647
1344991.6572108	6141385.33192604	5.558304E-8
1.34549916572108E7	3486385.33192604	0.014671793
1.34699916572108E7	2961385.33192604	0.002150934
1349991.6572108	-953614.66807396	8.297074E-7
1.35349916572108E7	3461385.33192604	0.019287786
1.35349916572108E7	3581385.33192604	0.026947012
1.35899916572108E7	3221385.33192604	6.057912E-4
1.36199916572108E7	3356385.33192604	0.0011325541
1.37049916572108E7	-248614.66807396	0.0022112129
1.37699916572108E7	3386385.33192604	0.050198954
1379991.6572108	4526385.33192604	0.03184764
1.38249916572108E7	3921385.33192604	0.019242743
1.38249916572108E7	6126385.33192604	0.015106446
1.39249916572108E7	3396385.33192604	0.013901658
1.39399916572108E7	-4758614.66807396	3.537946E-14
1.39799916572108E7	6276385.33192604	1.1729318E-9
1.40199916572108E7	-1488614.66807396	0.052494474
1.40399916572108E7	1336385.33192604	1.226582E-22
1409991.6572108	3551385.33192604	0.006115718
1.41299916572108E7	331385.33192604	7.06908E-6
1.43599916572108E7	16385.3319260404	0.0040071225
1.45349916572108E7	3436385.33192604	0.021668363
1.45749916572108E7	3891385.33192604	4.1555784E-10
1.46149916572108E7	-388614.66807396	4.0363971E-4
1.46899916572108E7	-908614.66807396	0.0023609023
1.46899916572108E7	3121385.33192604	2.094843E-23
1.47799916572108E7	-18614.6680739596	5.3543584E-12
1.48299916572108E7	6241385.33192604	1.255495E-7
1.49899916572108E7	4151385.33192604	2.4081165E-20
1499991.6572108	4391385.33192604	0.026304463
1.50449916572108E7	391385.33192604	1.6877181E-17
1.50649916572108E7	3736385.33192604	0.0010560191
1.50949916572108E7	-58614.6680739596	3.7025266E-6
1.51649916572108E7	-1583614.66807396	0.011072829
1.51999916572108E7	3276385.33192604	1.3447054E-20
1.52049916572108E7	3936385.33192604	1.6800694E-10
1.52699916572108E7	6256385.33192604	8.9882924E-8
1.52799916572108E7	4421385.33192604	4.2618638E-13
1.53349916572108E7	3411385.33192604	2.758887E-20
1.53449916572108E7	-133614.66807396	6.1103E-7
1.53549916572108E7	5231385.33192604	0.026253704
1.54299916572108E7	6086385.33192604	0.008748637
1.54699916572108E7	6186385.33192604	0.016527282
1.55349916572108E7	3551385.33192604	1.706399E-5
1.57149916572108E7	4531385.33192604	0.0062806876
1.57199916572108E7	4206385.33192604	7.7605137E-7
1.57499916572108E7	21385.3319260404	2.1175532E-9
1.57949916572108E7	5111385.33192604	0.027898459
1.58049916572108E7	3611385.33192604	2.13426E-39
1.58299916572108E7	3036385.33192604	1.4969034E-9
1.58599916572108E7	3861385.33192604	1.01793766E-7
1.59449916572108E7	3726385.33192604	6.4174243E-35
1.59749916572108E7	751385.33192604	4.5725666E-11
1.60149916572108E7	6231385.33192604	0.0010000763
1.60299916572108E7	3751385.33192604	1.1212863E-24
1.60599916572108E7	-853614.66807396	0.008645232
1.60649916572108E7	4886385.33192604	0.004970346
1.61999916572108E7	3746385.33192604	8.253226E-32
1.62149916572108E7	911385.33192604	4.968166E-5
1.62199916572108E7	-333614.66807396	7.5573377E-7
1.62549916572108E7	3686385.33192604	1.5815626E-33
1.62849916572108E7	5471385.33192604	0.014450622
1.63549916572108E7	6196385.33192604	0.0030966215
1.63599916572108E7	4571385.33192604	1.9176472E-17
1.64849916572108E7	4156385.33192604	2.2544146E-28
1.65399916572108E7	-218614.66807396	0.0016498036
1.66349916572108E7	6136385.33192604	0.0034829967
1664991.6572108	3476385.33192604	5.9089327E-4
1.66499916572108E7	6286385.33192604	1.5357034E-5
1.66699916572108E7	3656385.33192604	1.3414899E-31
1.67949916572108E7	-1653614.66807396	7.00943E-8
1.68699916572108E7	-173614.66807396	1.5147988E-9
1.68699916572108E7	-2423614.66807396	0.014214113
1.68699916572108E7	4131385.33192604	5.8476176E-30
1.68699916572108E7	6101385.33192604	0.0032810105
1.69249916572108E7	6261385.33192604	0.0012787437
1.69549916572108E7	3756385.33192604	6.032276E-30
1.69749916572108E7	3886385.33192604	1.7949896E-29
1.69799916572108E7	-5003614.66807396	1.0964421E-15
1.69999916572108E7	4631385.33192604	2.6351346E-9
1.70199916572108E7	-5073614.66807396	1.4337756E-16
1.72299916572108E7	3541385.33192604	5.184132E-29
1.72399916572108E7	3786385.33192604	1.2598854E-29
1.73399916572108E7	-2928614.66807396	4.751848E-19
1.73749916572108E7	4026385.33192604	1.1596584E-28
1.74149916572108E7	-1328614.66807396	6.962658E-7
1.74149916572108E7	-403614.66807396	3.5630565E-5
1744991.6572108	-5393614.66807396	6.2652744E-17
1.74699916572108E7	3966385.33192604	1.9917753E-28
1.76249916572108E7	3721385.33192604	8.543952E-17
1.76999916572108E7	3666385.33192604	1.3593383E-21
1.78749916572108E7	3861385.33192604	1.4539486E-24
1.79249916572108E7	6041385.33192604	0.005630959
1794991.6572108	-3993614.66807396	4.468596E-21
1.80749916572108E7	4091385.33192604	1.846499E-26
1.81599916572108E7	5156385.33192604	4.695932E-23
1.81799916572108E7	6141385.33192604	0.013260594
1.83299916572108E7	-5773614.66807396	1.986557E-9
1.83799916572108E7	6156385.33192604	0.0046667103
1.84499916572108E7	-5378614.66807396	5.430209E-19
1.85099916572108E7	156385.33192604	4.6318646E-13
1.85349916572108E7	-5283614.66807396	1.8605969E-17
1.85799916572108E7	3871385.33192604	3.212235E-25
1.86449916572108E7	3396385.33192604	6.968425E-27
1.86499916572108E7	3766385.33192604	5.717894E-26
1.86699916572108E7	5016385.33192604	1.0963119E-16
1.86949916572108E7	5241385.33192604	9.1968E-17
1.87049916572108E7	5106385.33192604	1.8416582E-29
1874991.6572108	3496385.33192604	1.3891282E-8
1.87499916572108E7	-4708614.66807396	0.031462114
1.89549916572108E7	4016385.33192604	5.904376E-28
1.90399916572108E7	4481385.33192604	1.6682222E-28
1.91349916572108E7	4191385.33192604	2.134216E-25
1.91449916572108E7	3921385.33192604	2.3699789E-27
1.91899916572108E7	41385.3319260404	9.296674E-14
1929991.6572108	3946385.33192604	4.9636704E-8
1.94149916572108E7	3451385.33192604	2.9245952E-22
1.95099916572108E7	6346385.33192604	3.7639333E-7
1.95799916572108E7	-1458614.66807396	4.2973983E-8
1.96349916572108E7	-1993614.66807396	5.971112E-8
1964991.6572108	-4073614.66807396	4.4048608E-23
1.97599916572108E7	3356385.33192604	5.3983027E-23
1.97699916572108E7	6161385.33192604	0.0015492355
1.98049916572108E7	-278614.66807396	3.5331756E-16
2114991.6572108	3796385.33192604	2.4656816E-15
2139991.6572108	5981385.33192604	0.011618867
2149991.6572108	-4103614.66807396	4.285596E-24
2154991.6572108	4221385.33192604	0.0184886
2249991.6572108	-3688614.66807396	0.027782595
2289991.6572108	5511385.33192604	0.0021692142
2304991.6572108	-3793614.66807396	0.031672634
2354991.6572108	5331385.33192604	0.00223773
2359991.6572108	6301385.33192604	1.9292291E-10
2579991.6572108	5476385.33192604	0.0013905772
2584991.6572108	4086385.33192604	0.013479535
264991.657210801	-3413614.66807396	3.3102858E-13
2709991.6572108	3426385.33192604	9.9241995E-12
2759991.6572108	3921385.33192604	4.955717E-4
2849991.6572108	3946385.33192604	3.56186E-5
2859991.6572108	-3983614.66807396	6.1498435E-13
29991.6572108008	-5233614.66807396	5.626708E-12
3014991.6572108	-3713614.66807396	7.131115E-17
3094991.6572108	3351385.33192604	6.8289333E-12
3139991.6572108	-3448614.66807396	0.077668585
3194991.6572108	3596385.33192604	8.565133E-11
3274991.6572108	-3358614.66807396	5.68088E-4
3304991.6572108	-3983614.66807396	1.4581487E-19
3464991.6572108	-4188614.66807396	3.3075504E-22
349991.657210801	561385.33192604	1.0745684E-9
3514991.6572108	-4128614.66807396	1.7713196E-21
3544991.6572108	-3533614.66807396	1.25770645E-14
3659991.6572108	-4428614.66807396	5.0551945E-13
3684991.6572108	4396385.33192604	1.3711997E-10
3719991.6572108	-3828614.66807396	8.474133E-17
3744991.6572108	-5643614.66807396	4.778217E-16
3864991.6572108	6321385.33192604	2.5961773E-11
389991.657210801	666385.33192604	1.0230147E-4
3949991.6572108	4406385.33192604	3.999171E-10
3984991.6572108	4221385.33192604	0.012242926
4074991.6572108	-4368614.66807396	2.1844442E-10
4079991.6572108	2781385.33192604	0.032615718
4149991.6572108	5981385.33192604	0.0015592574
4184991.6572108	4521385.33192604	0.009866827
4204991.6572108	-4778614.66807396	1.6340257E-16
4249991.6572108	2401385.33192604	0.0012060967
4329991.6572108	4641385.33192604	0.011277032
4349991.6572108	1916385.33192604	0.009821914
4384991.6572108	-2538614.66807396	4.1458894E-12
4574991.6572108	-363614.66807396	2.2429858E-9
4624991.6572108	-223614.66807396	5.6411267E-16
4654991.6572108	-2088614.66807396	1.0307315E-9
4804991.6572108	-1723614.66807396	1.6398837E-11
4854991.6572108	56385.3319260404	1.0415467E-12
4954991.6572108	-423614.66807396	3.3532849E-15
5119991.6572108	-3248614.66807396	1.04617406E-7
5224991.6572108	331385.33192604	5.6285337E-12
529991.657210801	5276385.33192604	0.043042544
5309991.6572108	-3853614.66807396	4.4422324E-14
5334991.6572108	-2553614.66807396	1.29367845E-5
534991.657210801	-5653614.66807396	1.691941E-16
5394991.6572108	-1018614.66807396	1.834104E-14
5459991.6572108	3021385.33192604	0.013923931
5514991.6572108	-4203614.66807396	6.688248E-16
5529991.6572108	-2798614.66807396	4.3440198E-20
5594991.6572108	-4248614.66807396	1.487756E-14
5619991.6572108	136385.33192604	1.6045359E-20
5629991.6572108	2726385.33192604	0.03194399
5674991.6572108	611385.33192604	2.8813146E-22
5799991.6572108	1046385.33192604	7.054008E-24
5844991.6572108	781385.33192604	1.6701383E-22
5949991.6572108	1241385.33192604	8.636297E-15
5999991.6572108	751385.33192604	1.8505198E-22
6009991.6572108	1106385.33192604	4.2279707E-23
6049991.6572108	-4273614.66807396	2.5880628E-18
6074991.6572108	1101385.33192604	9.9127637E-23
614991.657210801	5581385.33192604	0.02632242
6234991.6572108	1636385.33192604	2.941959E-10
6239991.6572108	-5198614.66807396	3.0816503E-15
6249991.6572108	1921385.33192604	0.0151224015
6439991.6572108	6111385.33192604	0.018165253
64991.6572108008	-663614.66807396	7.683355E-13
6499991.6572108	-4373614.66807396	7.55171E-21
6499991.6572108	-4458614.66807396	8.351209E-20
6574991.6572108	2486385.33192604	0.001734794
6639991.6572108	-4538614.66807396	5.8695773E-18
669991.657210801	81385.3319260404	4.0305148E-11
714991.657210801	-183614.66807396	1.3267693E-12
7379991.6572108	-4553614.66807396	9.551396E-14
7384991.6572108	-4378614.66807396	1.02450784E-19
7439991.6572108	-4268614.66807396	3.8193018E-18
7579991.6572108	1696385.33192604	3.567601E-12
7604991.6572108	2501385.33192604	0.035160597
7644991.6572108	-63614.6680739596	1.5884298E-13
8079991.6572108	6116385.33192604	0.023963695
8104991.6572108	6146385.33192604	0.01899405
8514991.6572108	6186385.33192604	0.07038933
864991.657210801	-843614.66807396	2.3965801E-14
8894991.6572108	1276385.33192604	0.018174596
9064991.6572108	1666385.33192604	4.097191E-9
9194991.6572108	816385.33192604	4.8912494E-14
9234991.6572108	1556385.33192604	5.9625155E-10
9279991.6572108	1256385.33192604	4.986694E-11
9304991.6572108	416385.33192604	3.1202105E-12
9319991.6572108	1671385.33192604	1.2951847E-10
9319991.6572108	1796385.33192604	8.679619E-10
949991.657210801	-1033614.66807396	4.2440996E-17
9499991.6572108	-1268614.66807396	4.8846384E-16
9524991.6572108	-5223614.66807396	1.6669139E-15
9614991.6572108	1851385.33192604	8.929254E-9
9634991.6572108	936385.33192604	8.1935343E-13
9814991.6572108	2356385.33192604	5.2653536E-7
9829991.6572108	-1478614.66807396	1.1595811E-7
9894991.6572108	2276385.33192604	1.3285784E-4
9974991.6572108	6206385.33192604	0.018853934
-1.00395889826775E7	6080824.03349601	0.003608451
-1.01593832690647E7	2092264.3563037	0.055268284
-1.01986404683083E7	6349645.79561052	1.0150296E-6
-1.02456790587112E7	2282157.57677111	0.05454512
-1.04094274799862E7	6125311.89926374	0.0038270561
-1.0445172374704E7	2279760.5520921	4.1858164E-10
-1.0480082244683E7	5914594.27332844	0.0038705217
-1.04811296461228E7	5926207.84661543	0.003956114
-1.048371577145E7	1708104.81628729	0.023881014
-1.049410809767E7	5906001.44781596	0.0035816582
-1.06135555054023E7	6073356.23496149	0.03170389
-1.06496334248046E7	5877030.44825352	0.0018518381
-1.06536580839714E7	5969762.54611513	0.016954703
-1.06848717074597E7	2413173.01635221	1.2620148E-10
-1.07072299878964E7	6047625.71403983	0.0024424486
-1.08580127528068E7	6253698.04422997	5.4679206E-4
-1.09274614593894E7	6034412.70916819	0.022781676
-1.09583222373249E7	1774078.39252247	0.08513944
-1.1007095185111E7	1523592.26004139	1.4991189E-11
-1101895.16725171	3702749.87514443	1.4963993E-15
-1.10570064734499E7	5899063.2558034	0.010032203
-1.10650908304847E7	1559010.90685583	7.460112E-12
-1.10949635080754E7	1637374.78730846	2.4447894E-10
-1.11133444786989E7	1683821.4546309	6.1178934E-10
-1.11135818804799E7	1773786.58407147	6.988781E-15
-1.11886302021976E7	5899998.41678968	0.006998553
-1.12629154429166E7	5904919.31316453	0.006451867
-1.13196520100263E7	1847419.03696252	1.00594954E-13
-1.13579791807493E7	1664202.81809922	1.7155558E-10
-1.15167607831399E7	1963356.8661265	1.9866334E-8
-1.15993771143648E7	1751002.52973493	7.7648143E-10
-1.17159627978696E7	1975155.88348551	2.045639E-10
-1.17348369662516E7	2329669.69430957	7.960908E-4
-1.17745085553376E7	2409233.45074759	0.0039459243
-1.17947019824108E7	6107699.13434179	0.016854525
-1.18385621812775E7	2137770.53162294	2.7693822E-14
-1.18845769955671E7	2391894.76835117	1.5197555E-6
-1.19065094189502E7	2484571.68194989	8.049292E-6
-1.19356747723896E7	2581203.14213455	0.039503995
-1.20245620082211E7	2543526.10650164	6.015452E-7
-1.20869351942055E7	2542735.38900691	2.0224903E-11
-1.22288682419966E7	2432437.61981487	3.2349703E-11
-1.22591187094651E7	2798674.10148079	1.1989742E-6
-1.22956108571997E7	2825399.64847277	1.201768E-6
-1.22974367279537E7	2814825.67644228	8.6437643E-7
-1248598.70055465	5763713.77596004	5.783568E-4
-1.25757255057561E7	5899834.32620597	0.00399909
-1257952.32893018	4182891.37389996	2.0160782E-14
-1.26648108156792E7	2791275.02363789	1.4781906E-5
-1.26773625757043E7	3111458.11521965	0.08992877
-1.27013871280789E7	6274325.65220735	5.7256002E-5
-1.27681931808279E7	6007899.80561436	0.005322804
-1.28298139185566E7	6226904.84451499	0.008927098
-1.28332218876107E7	2930463.26226261	2.4697244E-9
-1.28364825595283E7	2894055.31463112	2.71526E-16
-1.28792441403339E7	3144901.1877821	0.021498287
-129147.381502047	4513138.07796193	0.031178849
-1.29439038864532E7	3013521.56501699	9.814252E-16
-1298338.16915262	3525850.0140022	2.4780715E-15
-1299322.5278487	3260113.4425952	4.5379476E-8
-1.32701993187883E7	3195425.61820242	7.3682765E-13
-1340910.66659101	4578060.33470639	8.1772706E-17
-1.36538434053104E7	4732816.4931438	0.0021901596
-1.36822278937038E7	4775830.08559994	0.041031443
-1.36854659811372E7	4793240.03357189	0.032620654
-1.36975919828091E7	3884421.6731043	0.05605773
-1.37209106556498E7	4731928.69347671	0.014601068
-1.37548971279918E7	4740494.14604138	0.010197019
-1.37958479123118E7	4522632.98391199	0.01900929
-1.38050372132167E7	4487040.38472094	0.03919117
-1381934.02274577	4002411.82904201	9.359773E-15
-1.38291723909808E7	3650865.57644782	3.792723E-14
-1.38358708126053E7	4550891.8572904	0.017507618
-1.38414087847501E7	4470099.99577905	0.09259594
-1.38473001228688E7	4650500.2697099	0.014569766
-1.38698021651672E7	4565602.80142291	0.017783485
-1.38825906091509E7	4704707.69730628	0.03089123
-1388524.32238592	5829493.24669174	3.4264576E-5
-1.38899430566207E7	4822464.16817615	0.03000925
-1.38986232061665E7	4459508.64498645	0.007046829
-1.39049078391247E7	4521502.20226013	2.6404258E-4
-1.39128842805492E7	4740380.24409875	0.010743916
-1.3963456584528E7	4488023.48955476	1.933958E-9
-1.39822231244285E7	3697299.38695793	1.5967537E-16
-1.39877703833993E7	4486514.10272941	8.733823E-10
-1.39939023355538E7	4806117.06081096	0.08445074
-1.40351571624828E7	4675456.47219219	8.008367E-7
-1.40451181403084E7	4446477.30952087	2.9268346E-10
-1.40463313317817E7	4660012.05721354	1.1356055E-8
-1.40640334399082E7	3926580.10513271	3.4932383E-16
-1.4176010201756E7	4929579.1025544	0.005462124
-1.42658694856311E7	4763746.47961087	2.333117E-10
-1.43021220870907E7	4625958.2360504	9.768325E-11
-1.44441831584894E7	4964446.25390324	0.008206198
-146769.012775723	4441022.49061864	0.028064605
-1468974.92988769	5892178.74465989	2.7357217E-7
-15011.7690797932	4039201.17974826	0.013857961
-1569459.68866656	6032604.55297241	9.2985065E-6
-1.59996157956834E7	5454491.66999638	1.9543718E-16
-1.61143179224395E7	5518470.89573786	0.025856834
-1.61340167878919E7	5138569.26717917	1.179145E-15
-1630908.54384491	4794477.52382401	5.062494E-16
-1.65119843087282E7	5446175.38363146	0.0032185963
-1.67151586982428E7	5564881.47866597	0.011296114
-167182.156282932	5236189.18675106	0.0912821
-1.68281692767432E7	5395950.31982024	0.038714495
-1.68325605367327E7	5265080.50938181	1.1213278E-22
-1.68329519383159E7	5417412.71444381	0.0639643
-1.70061514413167E7	5523773.83949912	0.04005102
-1.7150295920166E7	5305358.33692986	0.01221866
-172257.608599957	4607988.79608748	0.020012293
-1.80441546400777E7	5393646.87331737	0.012474651
-1.81487137941362E7	5125319.57773249	5.5819425E-9
-1.82889381197731E7	4854315.06133758	1.0341111E-18
-1.83479254276848E7	5484149.31454111	0.010354624
-1.84375432630557E7	5163665.02638751	0.011371627
-1.85094905565358E7	5032259.06628053	3.631646E-25
-1.85886099984689E7	5255501.17801148	0.0016289726
-1.86996087633207E7	5174434.65144626	2.495472E-6
-1.8742505303692E7	5060479.04853716	1.3365895E-5
-2566721.31241766	5921392.04953276	4.3652303E-6
-26381.5090650097	3727712.77376056	0.0074546044
-2686721.95477126	5400219.78181462	7.8388196E-10
-2694821.38607446	5791565.16488125	0.009075196
-2779677.43952896	6084098.47824625	0.0032041364
-30451.8576214127	5214536.96438262	0.032655578
-335725.585674144	3718229.83023588	2.2771723E-4
-3527111.63469397	-5319769.10808649	1.1021056E-11
-3582.02812286839	513573.763772918	7.6439994E-14
-3628460.89378997	-5175629.76104898	2.65399E-19
-3668676.9600651	-4902326.84378808	1.0151612E-17
-3695915.60666262	-5488902.1335961	5.2425534E-8
-3699305.49556745	-5250139.63401126	1.5027933E-10
-3788569.93804612	-5105046.66454643	2.4190275E-11
-3898496.19562311	-5077857.54267915	6.015711E-12
-3903627.51246082	-4862543.13266424	3.7403776E-19
-3927055.3750465	-4974481.28989046	1.5211891E-16
-3974673.30188411	-5195008.08993054	0.02544693
-3977036.81256983	-4979486.64110621	2.4579943E-16
-397899.558024064	4473610.37921687	1.693016E-14
-3985544.54119864	-5110357.52539738	5.2890964E-10
-4053881.29617095	-5336504.24405079	4.7129622E-12
-4063437.61064635	-5507102.19005587	1.2102216E-6
-4103541.01471112	-4932711.08063726	2.9232732E-18
-4107986.3985022	-5027394.18947256	1.1039016E-8
-412989.537710462	4401592.48599491	2.292808E-11
-4578350.78580762	5564839.8072953	8.9914685E-8
-4617349.18319283	5641916.29423477	0.0022857196
-462507.082570858	4432708.96096612	8.6822605E-14
-4640754.92787881	5536382.94489115	1.0603898E-6
-4690639.62090134	5493404.88960574	7.749724E-8
-4712036.88981238	5494151.37319352	2.486375E-4
-498312.426899336	4550621.95837748	5.2745263E-14
-4987184.25289997	5188916.53543289	1.9195118E-13
-5020142.83062319	5470840.90153057	1.6378098E-6
-505002.997342359	5028400.42209996	0.0460271
-5148081.43015306	5567985.25732321	0.05692558
-5170201.33974873	4436689.23882909	8.6182273E-19
-5220027.06366911	5534304.16603512	0.03722087
-5301841.83861995	4722303.37767235	1.1768774E-4
-5317650.08027492	4474189.93313079	5.0540044E-17
-5365442.92246208	4175596.93344545	2.0099233E-17
-5379810.98825894	4259505.66579136	8.379366E-18
-5388675.96807488	4888255.17179213	8.684944E-11
-5422449.4625397	4493604.74652715	1.9246767E-7
-5432303.61046115	5522210.3746263	1.8819397E-12
-5438218.79822588	4269049.59238376	2.882208E-15
-5440028.39235916	4734304.94131163	2.936888E-5
-5464146.38725194	4900483.15360533	1.8154552E-9
-5478439.53931876	4154015.84720179	7.8297625E-18
-5502907.28415561	5415922.13033874	7.849561E-13
-5668405.72928553	4889892.75898298	6.57842E-4
-5684298.27916992	5059933.48426919	7.233911E-10
-5717393.87122511	5409351.26951687	5.556998E-13
-5717613.47998576	5042910.16741674	4.6353896E-5
-5719672.48147801	4401557.41367001	0.023564141
-5846167.38782048	4272612.1444706	1.2367429E-20
-5925358.99781327	4317432.10140658	7.820635E-21
-5933977.44155945	4427278.36406295	2.9341147E-9
-5947008.81455586	4313283.02860225	2.1341697E-22
-6067663.9672848	5607207.00512372	8.573167E-12
-6095119.93458439	5241974.59931182	1.6360248E-10
-6117351.77062256	4455526.25766479	1.5726257E-11
-6142628.02563695	5218638.73176694	9.040073E-5
-6172650.9165172	4407790.80229166	3.8718374E-16
-6244501.1335037	4976884.38428574	0.010815791
-6304801.73320877	4291331.33665254	1.3232226E-21
-6366320.51325216	4281157.01142523	3.103864E-21
-6382979.27563493	5109326.3092602	0.022220332
-6441904.26759798	4154187.71365621	1.8536273E-24
-6445595.78543429	4347439.07466268	1.2850918E-19
-6459612.7374247	5195594.72857224	0.022403205
-6460982.97047222	4172594.83834604	3.6027802E-24
-6461382.24118238	4118443.89246204	6.3193675E-25
-6597231.33221268	4878594.13640917	0.0052044103
-6664908.21108793	4828135.96417432	0.0019451424
-6679092.47848425	-5634047.93073191	0.0098955985
-6681924.74507901	4241853.97738495	1.2934627E-20
-6747642.00495978	4035742.85021903	1.5645758E-25
-6769360.80442563	-5526490.20714864	2.1687357E-13
-6774975.92452239	4253711.17108423	2.630465E-19
-6842787.26946045	4622239.83998053	0.001979239
-6844081.01854165	4497101.77005999	0.008070304
-6874624.16010835	4132546.19451048	4.3999503E-23
-6877868.46567747	4046970.85741309	5.662891E-26
-6969013.38724178	4134200.45142642	1.2244679E-22
-6972278.32122931	3985643.38893228	2.4107834E-27
-6978494.90463327	4774042.13548816	0.001162048
-7030158.34337563	-5719563.54984838	4.6754908E-4
-7051407.22944398	4798980.14131501	0.002688333
-7066926.70015947	-5481214.86603886	2.6541223E-14
-7071026.62299473	-5405069.83014508	2.8807336E-13
-7112908.33311317	4715800.37257578	0.012275228
-7127645.51211071	4586543.92732913	0.005669246
-7166768.53242039	3945558.06934787	4.0245314E-27
-7174189.82802171	4230413.09432983	4.8174285E-13
-7182541.9148298	4503322.06356225	0.017395554
-7211607.2845953	4669463.02934701	0.0070881625
-7229993.2889477	4741652.76548689	0.010850247
-7253536.41584959	3952189.53665349	1.8300863E-26
-7288871.80191668	3921304.71966918	2.822056E-24
-7309608.02826943	4845422.45438522	0.002489186
-7310110.98841117	3881932.13821777	4.8284863E-23
-7362162.28448908	4063268.50576866	5.1306936E-21
-7372718.31008506	4806562.68027993	0.033715583
-7425241.42178957	3841310.29826496	4.9778392E-23
-7491906.78136737	3947201.11994844	1.6047202E-25
-7517089.12727906	3962945.03981311	2.2254938E-24
-7527047.36840714	3788000.14966045	6.2249424E-23
-7567005.06351729	4017707.89641241	2.8963578E-18
-7568904.98661455	4090989.87907191	7.336592E-11
-7599448.31660961	4057561.06374345	2.5574464E-15
-7722952.79318577	4337000.8052566	0.0062004738
-7762596.49487529	3927739.05408919	1.7816283E-20
-7791681.24584295	3893212.22874103	3.144887E-23
-7791790.49839738	4066581.82987243	3.0840224E-6
-7829103.67333598	4323901.155104	0.013647021
-7879704.96836301	3950988.15139013	5.341311E-16
-7890323.76751933	3762232.1203863	1.6092996E-20
-7913591.96847939	3755167.01663154	1.2129357E-20
-7954999.61080376	4196176.77998318	0.040179327
-8015709.35127565	3805755.47221201	1.1383094E-22
-8034774.41552614	3984738.26051814	3.700514E-12
-8081937.72755408	3820385.38900623	4.4374125E-19
-8100200.5894905	4007138.93471405	0.005550976
-8139997.5821327	3805986.51236583	1.6452196E-17
-8166896.07068667	-3587261.60757121	2.5516887E-17
-8175124.27033814	4003053.79880801	0.030402906
-8203365.84031105	4160606.62872762	0.03732069
-8221713.34246971	-3787310.39761864	7.3647648E-6
-8252827.57448743	-3652189.63075781	6.719507E-16
-8259560.63103798	3933110.38903109	0.059330463
-8281600.82646696	3858506.52894601	7.5623575E-5
-8337072.76116257	3619473.60087704	1.6621766E-16
-8344426.68914082	3692175.49710934	0.043625455
-8370304.0306057	3637029.33980509	6.8647097E-7
-8375825.4300281	3689553.95482867	0.029148096
-8401244.63038125	3576661.72209753	3.4566886E-14
-841842.952171087	5639258.69403834	0.022262635
-8435288.86947298	3784761.90698703	0.032701574
-8441441.91663039	3859687.15501765	0.03216295
-8441887.66633464	3743055.66993687	0.027921746
-8465422.26909669	3933422.30647803	0.018105146
-8553913.99381236	3845487.54131598	0.024123734
-872212.398686163	5905525.70457092	1.9004314E-7
-8742375.73590661	-1199427.76942921	6.208103E-4
-8812480.52310088	-1282498.79954518	6.4029524E-23
-8830108.3545647	5965846.91124541	0.017040655
-8861624.88111903	6107898.20898853	5.00364E-4
-8901610.95712847	-1245616.3384507	2.4853117E-19
-8909615.81534332	-940433.860573142	0.0061928295
-8928883.1350003	-744197.43018189	0.018275924
-8942157.82283889	-1097417.4132025	4.528461E-23
-8967990.62342991	5901971.24609752	0.01222025
-9041014.30939806	5765128.43426288	0.0014195251
-9095835.44844875	-1061765.82271992	7.976943E-18
-9245078.78062211	6140800.38633591	0.022113187
-982585.410918619	4226686.71350282	0.025906296
1004588.58342309	456358.915944326	4.0870564E-4
1014018.67781939	4430143.87980339	0.006109368
1016877.09109151	325074.877841856	7.156087E-6
108223.398514058	589256.460457572	5.8119955E-8
1085245.78018349	6229071.29094396	0.0022490157
1150094.89679895	5451091.48444474	0.086306356
1164345.66145881	5424399.47990524	0.06679184
1182380.55200476	5352100.08427659	0.019288698
1185511.21733063	6239240.1792401	0.011022625
1205812.79330648	5153094.72605079	0.01845463
1227241.45797048	5225982.93720555	0.021177882
1239966.35673487	5283219.12969626	0.042723667
1244060.17808057	3970741.28430067	3.1193222E-6
1245733.75386031	5319789.53800894	0.038811427
1.25536898044501E7	-3497974.82649719	1.0778244E-12
1263945.26458378	4188514.52878182	5.7971874E-6
1264579.90025412	5154084.92125479	0.01821302
1.28169916190393E7	-3247938.49415564	0.023794923
1301284.7297642	5222448.33176867	0.020431746
1308877.12728409	5339053.50598614	0.05371739
1.32187609519897E7	-1545761.27895075	4.3111395E-19
1.32268498223322E7	-2178795.80751349	0.04055111
1325779.96719524	5811554.73957202	0.01277125
1.33070269126184E7	2847199.34465696	0.013318185
1.33272483885981E7	-2034648.13443962	0.03173306
1332856.42993526	4091393.40939736	2.1155001E-15
1.33343213878455E7	2698751.63861917	0.018128283
1.33427011915673E7	-3718453.4914557	5.3235816E-17
1.3360041777464E7	2788409.16661823	0.015863575
1.33702066886057E7	-1797935.36084543	0.0041595423
1.33875487011743E7	2755922.4643693	0.008071279
1.3391624065514E7	-3782413.89976659	3.7684438E-18
1.34202848526843E7	2847962.11844379	0.07972061
1.34275172084829E7	-2132786.07175	0.042470608
1.34283613854561E7	2826883.79240344	0.008178613
1.35101097708167E7	2906407.00722272	0.005554259
1.35207641470409E7	3037324.65265237	0.0017743328
1.3528000576481E7	2721263.06380897	0.06624257
1.35504068074475E7	-1461903.30012188	2.84728E-6
1.35703149181011E7	2681875.05712482	0.046254586
1.35860571559954E7	-1350651.55545504	1.2184678E-6
1.35878606037752E7	3066941.64378	0.0022608622
1.36412392430181E7	2556758.80553843	3.6633572E-14
1.36521812596116E7	3261227.71339333	0.0035777919
1.36530782144696E7	2670305.25289893	8.571504E-10
1.36728251112068E7	3470489.5186319	0.035611153
1.36883174661848E7	-3636630.10170685	4.294569E-13
1.3710054220181E7	2544898.55797846	2.265333E-16
1.37141413837248E7	3336087.6476405	0.0097363
1.37247130757926E7	3184117.41038958	0.06666768
1.37304546133696E7	3485288.26567223	0.017961478
1.37399147845203E7	2768541.57571528	0.008763994
1.37583515030184E7	-1587714.01963427	0.07458554
1.37678251243646E7	2441795.44625536	2.5279637E-22
1.37779104020946E7	-1386226.56405548	0.01426778
1.38132816523585E7	3367109.57649706	0.010762811
1.38304117278923E7	2770684.91812887	8.934249E-4
1.38309959544914E7	-3599243.5888437	2.1329615E-11
1.38657340944573E7	3237618.83129155	0.019591616
1.3895157648579E7	2795822.64291411	9.273073E-7
1.39064666607974E7	3154043.20218333	0.023387913
1.39347395637138E7	2806765.85259167	4.247026E-7
13939.924551338	5229125.4334029	0.03348297
1.39724905833385E7	3228526.04936115	0.016069105
1.39782076700934E7	2806432.98177691	2.0492217E-11
1.3986984483385E7	3292953.557138	0.017893773
1.39871988610156E7	2827618.61954031	7.8984264E-11
1.39904776130825E7	2894496.79756047	0.0038529942
1399327.43912468	5283703.94037736	0.07973228
1.41077641513651E7	2982173.27024544	4.9165813E-8
1.41223641545206E7	3525409.5960994	0.028202528
1.41342742442168E7	3093141.72078964	0.009798904
1.41909379972267E7	2774145.7072222	0.0036417334
1.42199577942487E7	3190974.56623766	0.0050029894
1.42790012179189E7	3203852.12599001	2.3738111E-4
1.42904201018135E7	3095514.93830038	5.564399E-6
1.43034704971009E7	3187477.71334444	7.3414635E-6
1.43085674481959E7	-1582214.18129446	0.016503697
1.43693458124799E7	3527033.73218133	0.04719255
1.44294415098088E7	3178760.23559362	4.765116E-5
1.44295854600987E7	3561010.38599194	0.014866529
1.44322256374454E7	3716665.79754504	0.008063177
1.44770095659419E7	3576011.66166016	0.0054676537
1.44872377800379E7	3832700.05574355	2.5364025E-10
1.44954371860423E7	3428103.2062246	0.021372175
1.44974757026806E7	-1452534.65866032	0.015665619
1.45300782854057E7	2985941.58428667	2.3042418E-14
1.45312853484711E7	3820078.20533756	6.122429E-11
1.45732243856732E7	3920324.43333107	7.681125E-10
1.45772777846505E7	3752535.70376191	1.4070328E-9
1.46348354058824E7	3173797.30891649	6.2598836E-13
1.46668516803237E7	3499627.92742435	0.01943738
1.46713670248709E7	2988887.61838862	1.4268307E-9
1.46966031177275E7	3032289.05115187	2.235554E-15
1.47482214323654E7	3237629.82283637	1.4216847E-14
1.47726549281056E7	3804012.91517973	3.9118863E-4
1.47925315981424E7	3924937.60175573	1.9414683E-14
1.48001208192986E7	3062468.07621232	8.480689E-17
1.48372029810747E7	3429569.39474894	2.260824E-5
148521.26064055	5294156.33756669	0.044730578
1.48815527526972E7	-3610800.49506839	0.040857363
1.49210869505945E7	-3651582.26258673	1.9035202E-4
1.49496167441673E7	3427116.3532034	1.1807751E-11
1.49630686084957E7	-3915281.7706393	2.8263337E-18
1498250.57548464	6281453.78964728	1.0778203E-5
1.50069222751795E7	3872014.02837154	1.5205982E-15
1.50338777229331E7	3712555.82769098	0.0030219017
1.50680964197627E7	3159425.39039311	7.507029E-19
1.50873778356551E7	-3893529.17393076	2.0978813E-19
1.50963737372863E7	3436306.25261091	2.855096E-17
1.51469980923548E7	3722221.63804108	0.029308021
1.51637114182053E7	-1312341.7734215	0.023554282
1.51780879363598E7	3472362.77972472	4.0157882E-16
1.52284057274684E7	-1328103.8516948	0.021390289
1.52525374866039E7	4177443.85131228	1.1802932E-19
1.52567110490346E7	3440625.67964963	1.4007562E-21
1.52777200837534E7	4088198.27382102	2.4937279E-12
1.52794445351888E7	-3942570.90203094	1.046109E-18
1.52795975479853E7	3459884.54903283	2.0249245E-24
1.52956887821103E7	3396047.69262898	6.7375893E-19
1.53123600525466E7	3464245.82396596	4.7595414E-22
1.53195910175645E7	3567936.70384099	3.088774E-8
1.53228816854816E7	4061185.96107286	7.639736E-15
1.53264978230033E7	-908331.706463589	0.02114546
1.5341095511182E7	4342031.00513068	2.109323E-19
1.5353374624351E7	3889200.34136052	8.532981E-10
1.53786836479535E7	4186483.96444306	3.3752142E-20
1.54072134774175E7	3617296.97491245	2.4451985E-4
1542768.33547146	5180191.15530268	0.008584023
1.54506312016442E7	4459626.13330304	1.6247475E-7
1.54536006799721E7	4400498.5213109	6.118025E-18
1.54847704445177E7	-4115992.71300023	2.2393376E-17
1.5494363466631E7	-1051234.55472398	0.04251373
1.5503151666379E7	4084967.00089323	1.9061093E-10
1.55279937734921E7	-3829001.83903741	0.06718576
1.55455641791717E7	4215178.09534696	1.4971738E-7
1.55486224969823E7	-4212914.27523974	1.6511394E-15
1.55517078408025E7	3542231.24634822	7.918442E-9
1.55559582640563E7	3479970.782239	7.2469993E-6
1.55750119328777E7	3424645.82109738	2.481755E-7
1.55839454557507E7	-4041064.89654921	3.6506186E-16
1.55891076389475E7	-1098301.65591625	0.051753826
1.55891702599706E7	4381988.04785597	7.552553E-9
1.55977445845635E7	3435559.75725488	2.0237853E-7
1.56076810756758E7	4462115.43576665	0.0025686815
1.56208773504006E7	3642636.50752032	1.3134778E-4
1.56346352313493E7	3490636.20827664	2.0623213E-7
1.56494058967573E7	-4142396.70434912	3.0778673E-16
1.56499183859901E7	-3943132.17396963	3.3256382E-4
1.56727747453769E7	3773546.00343736	0.03923
1.5680602346347E7	4612241.54422583	9.2215305E-6
1.56809186188534E7	4442778.31340992	4.4295276E-4
1.56954329768355E7	4674574.3565895	1.7778316E-6
1.5726948767622E7	4704140.01755587	2.5586158E-4
1.5735841769426E7	4228794.01859508	3.498897E-4
1.57458461037187E7	4478435.52028946	0.017309157
1.57486550949253E7	3545830.18291974	1.3341864E-34
1.57509590712238E7	4472126.88548198	0.0166046
1.57518084882998E7	3412108.33138628	3.1884785E-20
1.57537827867604E7	4260762.15882399	3.14109E-5
1.57545709377029E7	3533741.12528919	2.5916055E-34
1.57754427696613E7	3480356.51308742	1.8406509E-32
1.57810281360237E7	4204959.13903429	2.548564E-8
1.57942852910525E7	4050231.9216639	0.06222857
158034.209676109	4081208.53099253	5.7671417E-7
1.58194443346577E7	3795085.79195226	2.6721814E-14
1.58220595856249E7	4007102.91504509	6.214882E-4
1.58395952666506E7	3775965.96149213	2.1492028E-18
1.58436234252012E7	3871737.99820076	9.90283E-7
1.58512242661059E7	4027499.80943758	3.1331626E-6
1.58721285436325E7	3652306.91925588	6.258159E-32
1.58790612534836E7	3759235.25038956	7.166103E-33
1.59458071168327E7	3837021.09503243	1.4859162E-31
1.59477753586675E7	3927510.12927818	4.0771717E-16
1.59685355243941E7	3715571.76225154	2.539265E-32
1.59882736367809E7	3909285.66841149	1.4300094E-28
1.60013417443336E7	3897033.14097237	2.689492E-33
1.60352820696743E7	3843548.18973526	5.98249E-35
1.60632550036233E7	-4206671.64854242	5.7531276E-4
1.61144714544179E7	4143039.64817946	1.2749896E-37
1.61407875288741E7	-3920711.73794113	0.02004
1.61411614694297E7	4522429.57854952	5.660419E-16
1.62027575409895E7	4677214.11612005	2.0962114E-14
1627425.96489602	-3549984.65122465	1.978353E-16
1.62761469035841E7	4636597.93375307	2.9404455E-18
1.62948705894931E7	-4572860.53940828	1.3709445E-6
1.63008080476948E7	4604578.81641038	9.937077E-18
1.63198322947746E7	4469109.33278714	5.462863E-8
1.63321110580052E7	4310035.00651368	2.601869E-19
1.63865306652055E7	4273827.18090311	1.160973E-39
1.64098131149383E7	4326262.77794714	4.8155787E-25
1.64451508339279E7	4235888.46647941	3.3900622E-29
1.64514631389358E7	-4435315.56909675	4.3334487E-9
1.64950629926262E7	4155208.1562029	2.7672575E-28
1.65229911434363E7	4576063.42756054	8.0858394E-17
1.65620332920909E7	4172270.27003113	1.2262997E-27
1.65715951248252E7	-4026921.21439426	3.288177E-4
1.66045747616602E7	4132171.38459738	2.1869202E-27
1.66380651829001E7	4368489.03333817	6.729864E-38
1.67126607561461E7	-1875531.73961708	0.020914106
1.67322037734039E7	4456478.38846652	6.3970485E-28
1.67404765857114E7	4645386.2651907	1.509722E-13
1675863.67172133	5182388.47279156	0.0060178433
1.67660560129753E7	4549477.87271983	8.350593E-7
1.67768262816102E7	-3852466.8189871	8.0167026E-16
1.67793309879428E7	-2438527.94747254	0.02961403
1.67855293386602E7	-4141404.24375714	3.9641233E-18
1.67863213927615E7	-2189426.69668158	0.07461104
1.67941998604145E7	4391339.47236885	1.3243273E-31
1.68256568794999E7	4520495.6609579	1.957779E-12
1.68370514830551E7	-3676188.77154193	1.6209116E-11
1.68599852416317E7	4618453.15276013	4.484214E-10
1.68681151265461E7	-3574371.87356499	6.3822095E-5
1.68834168907301E7	-2571599.90038205	0.011683169
1.68889569714779E7	-3579314.27347332	2.6964317E-9
1.69020290270533E7	-3541075.73642087	2.5649977E-4
1.69274532880537E7	-3478646.67448846	0.017815216
1.6949352440373E7	-4053949.04357909	4.0227307E-18
1.70031023732018E7	-3794376.59876265	4.7151778E-23
170102.543298818	671738.454392765	0.04509622
1.70146649202574E7	-3606310.66672228	8.840583E-21
1.70323019219012E7	-3869666.60956356	1.159329E-21
1.70512438168173E7	-2846442.23998251	0.014739216
1.71200572416896E7	-2858036.30739633	2.8069635E-4
1.71217777002384E7	-2946094.44205755	0.04485447
1714713.97339277	6141385.09474302	2.2158248E-4
172115.101688106	470226.859192661	5.350693E-14
1.7212773835185E7	-2472280.70739869	1.662877E-5
1.72140659781388E7	-3597054.46794044	4.41031E-22
1.72222448364798E7	-2945656.74850447	2.2609783E-15
1.7275219153338E7	-3218658.69573232	1.0728361E-18
1.73318370195572E7	-2841044.35881231	3.4232673E-18
1.74027906316241E7	-2879813.55564503	4.5493325E-18
1.74624838280424E7	-2788117.51679689	1.01621355E-17
1.74682753260517E7	-2900960.18460416	4.3074526E-16
1761990.26167833	-3585762.4297021	4.6494803E-16
178789.31475541	3787686.99654734	4.1611895E-7
1820564.22956272	-3531067.47884316	3.1750563E-10
1867652.05360278	-3780300.83411631	3.221567E-19
1897753.89596352	-3632246.17583593	3.7852417E-12
1901654.46159984	-3402737.71555919	0.021067042
1.9092579181786E7	6034214.5995179	0.0048771636
1913068.59889447	5987188.49890609	0.0010994863
1.91324541837669E7	6136385.25401	0.010501479
1.92498216116502E7	6102187.21000998	0.023636105
1.92537227335989E7	6289496.47598489	1.1069963E-6
1928310.30827003	-3611512.50651199	1.8294285E-9
1.93263517160012E7	6224445.92472893	0.001129272
1.94003673606091E7	6151365.51746914	0.0039473716
1.94962464189584E7	6328724.04906878	1.5000136E-7
1.95508859938305E7	6154974.25110818	0.0015729415
1.95675606918684E7	6112397.99033145	0.0092707
1.95902092147803E7	6067795.39590158	0.014644379
1.96176070295006E7	5747163.45740849	0.009037006
1971654.96715913	-3280389.01198012	0.08613856
1974702.47277126	6293213.25097843	1.9220862E-4
1999639.547775	-3490733.77858963	0.082252294
2022876.71189326	-3726092.01492445	3.9900902E-11
2063579.30915219	6212910.29844099	0.028176704
2166492.69407237	-3596962.16661934	0.011656841
219555.789226476	3827213.7979634	5.7786185E-12
219749.457683668	5636942.15830022	0.00756472
2224257.79286807	5662439.00592228	4.6205198E-4
2288154.38620655	6145032.6371261	0.015768245
2293770.49330897	3853620.07235265	1.884774E-13
2298089.27119147	6084771.49265382	0.0014271867
2322825.1495766	6337577.33535826	4.1696793E-9
2379947.57309217	5706197.85512622	7.4461143E-4
240681.990490567	450422.022478949	1.6270507E-13
2477026.91108613	3640488.71965056	1.9452028E-13
2484156.16068372	3707848.53680865	1.778587E-18
253301.163002595	701950.621785223	0.042444058
2540278.80129648	3508940.22545047	6.218899E-7
2559739.17926168	4129232.317299	0.014248333
2560777.40154879	4072126.07570087	0.012833073
2621379.1366825	3704948.64601209	3.9974772E-4
2666350.68598336	4028196.71339118	9.037818E-6
2693266.55480982	4067228.18625334	6.682866E-6
2719364.28566711	4161596.83864193	0.0063536
273294.604782358	4962347.2542529	0.046260856
2748700.76794345	3977079.01316241	0.0013697494
2804304.88961605	4055766.63521044	0.022059102
2827277.54518865	4155590.76552321	0.0058584716
2830349.00812013	4148931.93409597	0.005655269
2881160.79556456	6121180.68771974	0.0020454382
2883182.31775985	3780837.20468125	4.2352657E-4
2884124.8274157	4078069.25046929	0.035581764
2914172.5998115	6083834.25457155	0.0012040389
2968046.42876969	4143003.48140739	0.0060335486
303565.126411382	332897.521454589	1.312288E-13
3046439.16534933	4138006.82104373	0.019077703
3060323.149731	3567840.29834296	1.7794478E-11
3079480.61565737	3733038.20076204	0.0031320269
3091042.45386349	3674782.0923538	2.275792E-6
3198994.73599995	6351982.72866669	3.4946501E-9
3253650.39906437	6092684.18985204	0.0021299976
3267822.04176096	4347300.0828126	5.075886E-9
3315822.10130126	5986361.55874011	0.011578906
3330313.78507137	4307846.0827286	1.8731398E-10
3332072.53944008	4539619.59265289	0.008844288
3349169.6489846	3344713.6066588	0.0013816692
335242.418243121	5517672.3729518	0.107913114
336062.252067491	4110225.7562381	3.204614E-8
3362244.17207417	4586299.75675119	0.008444921
3396476.20245299	4185336.365963	4.430248E-4
3549797.94971087	3313435.46536322	0.026864309
3562866.8199498	4215007.88233156	4.374978E-5
3565806.22152319	4532462.25818653	0.0091372775
360707.532305289	3971260.25232529	3.908178E-11
3640292.16535804	4457847.23885907	1.243961E-4
3713340.34701226	6359307.93132479	3.0943108E-12
3718177.8143177	3306295.05658137	0.023859954
3726402.2364293	5843875.8625537	0.036054067
3745896.8276	2989296.58564523	0.027501956
3746419.99443956	3607155.312461	6.247033E-5
3757060.63333943	6354932.83458289	5.9718537E-12
3764186.11436993	4358996.56929983	2.2934802E-11
3822262.71215376	4445368.87871644	1.1142743E-4
3828621.002653	2957446.33385339	6.505002E-5
3967598.85678005	5785703.03804555	0.01063578
4009721.86286545	6009567.89904938	0.0023050718
4023170.98152353	4484116.73382911	0.008897464
4129160.70159407	5740188.61024151	0.012286972
4220021.38347217	5706813.28160599	0.006937769
4242147.20612906	6005783.05061793	8.574064E-4
424422.579410709	4998788.16769267	0.041154634
448895.645105377	5042520.1588097	0.052476622
464896.128545716	5067025.39021167	0.045879323
480005.785535976	5554837.43090016	0.0010203151
481572.154554859	609160.238727032	1.2219802E-4
496430.564766496	4350978.64630076	0.01940253
504758.792955808	4283512.67953424	1.4607942E-7
512008.457244627	5627865.42531977	0.0054240213
521373.579749778	145752.628501373	1.832924E-12
524444.755552333	5110402.38326325	0.030907897
533287.985352516	4359367.62514142	0.022555245
539870.290246774	5664002.2207198	3.386595E-4
542544.052704372	5709932.28543573	2.4438488E-5
55281.8053800203	570385.072449872	3.1415656E-10
573848.588387247	411786.309955654	1.7663824E-5
577299.214031637	459200.550964929	0.0012518448
62521.258646585	639066.775859728	0.07077265
638735.552183595	5571544.76143349	0.0040480187
653053.343500946	218257.565429738	7.098135E-11
665497.277643394	5118310.2378269	0.037723318
695843.278287515	5162531.73809856	0.04257612
705407.497781023	5731984.38703028	0.0034625025
721428.726285901	4280475.48563137	7.154996E-11
738581.664459992	149579.819093699	3.3415498E-10
755300.0330122	5885359.33252928	1.6717177E-5
770910.38003118	5155992.31909668	0.046921395
773320.62094878	5127803.47562762	0.03754467
781145.727486331	176995.59744194	3.038919E-7
82320.9781324826	4968575.82377647	0.03773352
831410.785574127	189242.314307977	0.002808742
832331.428568091	304327.895685921	3.7662772E-7
839882.048829976	6282180.7585357	9.540576E-5
872554.466692336	4218159.02525006	4.491042E-12
873503.786687281	367211.559203552	7.4799505E-6
882168.395380285	5347311.37181961	0.051324785
911998.7752918	5133574.75157894	0.056175575
919096.844483126	173155.096959688	4.9324925E-8
933926.164945956	6205516.47512139	5.718622E-7
945047.690951779	435962.836503101	0.0022159962
963053.527640045	5143547.99273094	0.063002616
