# Supplementary material for: Impacts of Climate Change on the Biogeography of Three Amnesic Shellfish Toxin Producing Diatom Species
Source: Toxins (Basel). 2022 Dec 22;15(1):9. doi: 10.3390/toxins15010009 (PMC9863508; doi:10.3390/toxins15010009)
Supplement: Supplementary file 1 [file toxins-15-00009-s001.zip › toxins-2099991-supplementary/Supplementary Material/Evaluation/P_seriata/maxentResults.csv]

Species	#Training samples	Regularized training gain	Unregularized training gain	Iterations	Training AUC	#Test samples	Test gain	Test AUC	AUC Standard Deviation	#Background points	Bathy contribution	CVMax contribution	CVMean contribution	CVMin contribution	CVRange contribution	SalMax contribution	SalMean contribution	SalMin contribution	SalRange contribution	TempMax contribution	TempMean contribution	TempMin contribution	TempRange contribution	Bathy permutation importance	CVMax permutation importance	CVMean permutation importance	CVMin permutation importance	CVRange permutation importance	SalMax permutation importance	SalMean permutation importance	SalMin permutation importance	SalRange permutation importance	TempMax permutation importance	TempMean permutation importance	TempMin permutation importance	TempRange permutation importance	Training gain without Bathy	Training gain without CVMax	Training gain without CVMean	Training gain without CVMin	Training gain without CVRange	Training gain without SalMax	Training gain without SalMean	Training gain without SalMin	Training gain without SalRange	Training gain without TempMax	Training gain without TempMean	Training gain without TempMin	Training gain without TempRange
Pseudo_nitzchia_seriata_0	626	0.7135	0.7445	500	0.7893	156	0.7371	0.7941	0.0126	1595	82.5650	0.2763	0.0453	0.1331	0.3156	0.6884	0.1721	0.0490	0.3439	0.7130	2.0132	8.2814	4.4036	77.1143	0.9475	0.3103	0.4577	0.3813	0.6894	1.0920	0.2789	0.9424	1.0848	1.4402	9.0298	6.2313	0.5214	0.7115	0.7134	0.7124	0.7131	0.7130	0.7136	0.7130	0.7108	0.7126	0.7130	0.7016	0.7080
Pseudo_nitzchia_seriata_1	626	0.7187	0.7462	500	0.7904	156	0.6453	0.7722	0.0139	1595	80.5823	0.2406	0.0024	0.1927	0.4259	1.1955	0.1414	0.1787	0.2479	1.1210	0.0431	10.1114	5.5169	73.6087	2.4299	0.1524	0.7893	1.0863	0.6871	0.6180	0.7800	0.7618	0.9240	1.3949	9.7250	7.0426	0.5342	0.7164	0.7193	0.7176	0.7191	0.7183	0.7190	0.7187	0.7172	0.7189	0.7191	0.7073	0.7132
Pseudo_nitzchia_seriata_2	626	0.7132	0.7431	500	0.7894	156	0.7360	0.7906	0.0130	1595	83.0072	0.3783	0.0505	0.1582	0.0265	0.8931	0.3040	0.5045	0.4237	0.6222	2.0445	7.5391	4.0483	76.4639	1.2088	0.4280	0.7039	0.1200	1.2102	0.8768	0.0632	0.6457	1.9102	2.3126	7.7237	6.3331	0.5220	0.7111	0.7137	0.7125	0.7135	0.7128	0.7133	0.7133	0.7115	0.7127	0.7126	0.7043	0.7090
Pseudo_nitzchia_seriata_3	626	0.7160	0.7450	500	0.7899	156	0.7247	0.7907	0.0129	1595	81.9403	0.1201	0.0340	0.3144	0.0768	0.6101	0.4672	0.0936	0.2654	0.4790	0.1778	10.5707	4.8508	69.7306	1.2621	2.6230	0.9718	0.9364	0.8048	0.6837	1.0785	0.5466	2.2528	2.8691	9.8226	6.4180	0.5260	0.7131	0.7155	0.7147	0.7151	0.7156	0.7164	0.7160	0.7141	0.7142	0.7157	0.7047	0.7108
Pseudo_nitzchia_seriata_4	626	0.7195	0.7462	500	0.7900	156	0.6801	0.7762	0.0131	1595	81.3676	0.1048	0.0073	0.3792	0.0987	0.7484	0.5902	0.0275	0.2899	0.2830	0.0854	11.1465	4.8714	73.6884	0.9898	0.3526	0.8172	0.5395	0.6930	1.1784	0.1016	0.6639	1.3226	2.6664	11.4624	5.5242	0.5365	0.7169	0.7188	0.7176	0.7193	0.7187	0.7191	0.7193	0.7177	0.7188	0.7186	0.7087	0.7151
Pseudo_nitzchia_seriata (average)	626.0000	0.7162	0.7450	500.0000	0.7898	156.0000	0.7046	0.7848	0.0131	1595.0000	81.8925	0.2240	0.0279	0.2355	0.1887	0.8271	0.3350	0.1707	0.3142	0.6436	0.8728	9.5298	4.7382	74.1212	1.3676	0.7733	0.7480	0.6127	0.8169	0.8898	0.4604	0.7121	1.4989	2.1366	9.5527	6.3098	0.5280	0.7138	0.7161	0.7150	0.7160	0.7157	0.7163	0.7161	0.7143	0.7154	0.7158	0.7053	0.7112
[truncated: 133 more columns]
