# Supplementary material for: Impacts of Climate Change on the Biogeography of Three Amnesic Shellfish Toxin Producing Diatom Species
Source: Toxins (Basel). 2022 Dec 22;15(1):9. doi: 10.3390/toxins15010009 (PMC9863508; doi:10.3390/toxins15010009)
Supplement: Supplementary file 1 [file toxins-15-00009-s001.zip › toxins-2099991-supplementary/Supplementary Material/Evaluation/P_seriata/Pseudo_nitzchia_seriata_avg.csv]

x	y	Pseudo_nitzchia_seriata avg
-1005008.3427892	5861385.33192604	0.006064098
-1.00650083427892E7	5701385.33192604	0.25154892
-1.00800083427892E7	2381385.33192604	0.49185628
-1.02450083427892E7	5966385.33192604	0.12865481
-1.02500083427892E7	5696385.33192604	0.19376484
-1.02800083427892E7	-488614.66807396	1.1110475E-7
-1.05400083427892E7	1426385.33192604	3.0968806E-8
-1.05600083427892E7	-3193614.66807396	2.1610172E-7
-1.07650083427892E7	1421385.33192604	4.758891E-9
-1.07950083427892E7	81385.3319260404	6.7131936E-7
-1100008.3427892	96385.3319260404	6.256793E-11
-1.11550083427892E7	-83614.6680739596	5.132541E-7
-1.12200083427892E7	536385.33192604	9.108628E-8
-1.12300083427892E7	-5353614.66807396	7.8798884E-10
-1.15250083427892E7	86385.3319260404	5.0473346E-7
-1.18500083427892E7	-3038614.66807396	8.9319055E-6
-1.19800083427892E7	-228614.66807396	4.2833143E-8
-1.20500083427892E7	-33614.6680739596	2.8370808E-8
-1.21150083427892E7	151385.33192604	1.6625428E-7
-1.21450083427892E7	2271385.33192604	3.6205834E-5
-1.24300083427892E7	5891385.33192604	0.076729454
-1.24450083427892E7	6306385.33192604	1.4585603E-6
-1245008.3427892	-773614.66807396	7.4553526E-7
-1.24800083427892E7	266385.33192604	7.0080986E-8
-1.25950083427892E7	5881385.33192604	0.10618346
-1.27200083427892E7	3186385.33192604	0.37259617
-1.34250083427892E7	-5818614.66807396	8.690131E-11
-1.34800083427892E7	166385.33192604	2.827597E-9
-1.35150083427892E7	6246385.33192604	1.4079718E-5
-1.37950083427892E7	-5733614.66807396	1.2620052E-11
-1.40600083427892E7	4936385.33192604	0.49300197
-1.42650083427892E7	-3203614.66807396	3.1137134E-8
-1.44650083427892E7	-83614.6680739596	5.6823785E-10
-1.46950083427892E7	5151385.33192604	0.5188594
-1.47750083427892E7	5976385.33192604	0.1046395
-1.54050083427892E7	5971385.33192604	0.10216247
-1.54800083427892E7	6011385.33192604	2.639515E-4
-1.56850083427892E7	6121385.33192604	4.9924743E-8
-1.57450083427892E7	6271385.33192604	2.0792228E-8
-1.58100083427892E7	6171385.33192604	2.0621911E-8
-1.59750083427892E7	6146385.33192604	2.2135643E-8
-1.64350083427892E7	146385.33192604	2.4336472E-10
-1.66400083427892E7	5581385.33192604	0.18573757
-1.68300083427892E7	6001385.33192604	0.1571227
-1.69350083427892E7	4941385.33192604	4.7241544E-11
-1.72500083427892E7	-2528614.66807396	4.2109907E-10
-1.74150083427892E7	6031385.33192604	0.1352865
-1.74550083427892E7	3426385.33192604	4.0828425E-14
-1.75550083427892E7	-433614.66807396	2.3778924E-12
-1.76600083427892E7	346385.33192604	2.9051165E-5
-1.78150083427892E7	5196385.33192604	0.5031523
-1.78350083427892E7	5331385.33192604	0.13347375
-1790008.3427892	6331385.33192604	2.1833742E-8
-1.80350083427892E7	5691385.33192604	0.15415694
-1.81850083427892E7	4071385.33192604	7.307397E-14
-1.81900083427892E7	-5633614.66807396	3.4675738E-6
-1.83650083427892E7	5641385.33192604	0.08934134
-1.83750083427892E7	5106385.33192604	0.009203408
-1.86850083427892E7	5086385.33192604	0.49009818
-1875008.3427892	1791385.33192604	0.073382676
-1.88950083427892E7	-5408614.66807396	2.3113733E-11
-1.90800083427892E7	-2603614.66807396	3.4726917E-13
-1930008.3427892	-48614.6680739596	8.4438085E-8
-1.93500083427892E7	3486385.33192604	1.4276133E-13
-1.94000083427892E7	5246385.33192604	5.004382E-7
-1.94050083427892E7	-1608614.66807396	5.0600105E-5
-1.94300083427892E7	-4828614.66807396	1.4599111E-12
-1.94400083427892E7	-2118614.66807396	0.036391377
-1.95050083427892E7	2501385.33192604	3.5987383E-11
-1.96700083427892E7	6236385.33192604	6.8478927E-4
-1.98150083427892E7	-1288614.66807396	0.0013293244
-1.99100083427892E7	5096385.33192604	2.5344062E-7
-1.99400083427892E7	6261385.33192604	1.844352E-4
-2020008.3427892	96385.3319260404	1.9243942E-12
-2290008.3427892	-3248614.66807396	2.1881494E-9
-2305008.3427892	1736385.33192604	7.138599E-8
-255008.342789199	-4978614.66807396	2.078777E-5
-2660008.3427892	1111385.33192604	1.5221165E-11
-2815008.3427892	691385.33192604	2.637149E-9
-2840008.3427892	-5273614.66807396	3.0155567E-17
-2910008.3427892	-5223614.66807396	8.6450455E-20
-3235008.3427892	1931385.33192604	4.430064E-9
-3305008.3427892	1456385.33192604	1.7541405E-12
-3465008.3427892	-4853614.66807396	5.3607466E-11
-3785008.3427892	-4178614.66807396	2.4795528E-11
-3955008.3427892	-418614.66807396	1.6106799E-7
-4050008.3427892	1851385.33192604	8.388942E-12
-4110008.3427892	781385.33192604	2.910225E-10
-4155008.3427892	286385.33192604	6.2453837E-10
-4320008.3427892	-298614.66807396	6.7927374E-7
-4375008.3427892	706385.33192604	6.129058E-11
-4420008.3427892	791385.33192604	1.8831808E-10
-4475008.3427892	4041385.33192604	2.211233E-10
-4500008.3427892	-4868614.66807396	3.1119166E-4
-4685008.3427892	-88614.6680739596	1.7303862E-5
-4725008.3427892	-2608614.66807396	0.0042135026
-4815008.3427892	-5073614.66807396	8.2871725E-4
-4835008.3427892	4436385.33192604	5.427034E-12
-4975008.3427892	731385.33192604	9.3771414E-11
-4995008.3427892	31385.3319260404	4.234369E-4
-5010008.3427892	4696385.33192604	0.5000404
-5125008.3427892	721385.33192604	9.029159E-10
-5155008.3427892	756385.33192604	1.0039507E-9
-5305008.3427892	301385.33192604	2.1717004E-5
-5405008.3427892	-3928614.66807396	3.679979E-12
-5445008.3427892	4246385.33192604	3.2634074E-7
-5545008.3427892	4131385.33192604	1.7137942E-9
-5595008.3427892	-4783614.66807396	4.8471095E-16
-5630008.3427892	4196385.33192604	8.1320745E-10
-5675008.3427892	-4673614.66807396	2.6547044E-15
-5685008.3427892	591385.33192604	1.39045E-4
-5810008.3427892	-5083614.66807396	4.830205E-4
-5855008.3427892	4796385.33192604	0.09319302
-5890008.3427892	586385.33192604	0.0018967374
-6000008.3427892	4536385.33192604	0.50404817
-6010008.3427892	-3808614.66807396	0.06349658
-6100008.3427892	1071385.33192604	1.088356E-9
-6115008.3427892	-3833614.66807396	0.48374498
-6160008.3427892	4116385.33192604	4.577989E-13
-6175008.3427892	916385.33192604	3.0924723E-6
-6190008.3427892	-3643614.66807396	0.36406314
-6245008.3427892	-4148614.66807396	0.0068762726
-6245008.3427892	5706385.33192604	0.006617609
-6265008.3427892	2831385.33192604	3.277759E-14
-6290008.3427892	816385.33192604	0.050287586
-6360008.3427892	1221385.33192604	2.517022E-9
-6380008.3427892	1401385.33192604	3.4510458E-10
-6410008.3427892	2556385.33192604	6.17268E-14
-6505008.3427892	4191385.33192604	3.5466855E-12
-6545008.3427892	3436385.33192604	2.8621949E-11
-6690008.3427892	4671385.33192604	0.0837216
-6720008.3427892	5786385.33192604	0.027022716
-6735008.3427892	1266385.33192604	6.2614394E-4
-6900008.3427892	1261385.33192604	0.0021093676
-6920008.3427892	4431385.33192604	0.5045959
-7015008.3427892	4886385.33192604	0.4929625
-7070008.3427892	-5578614.66807396	2.3626478E-7
-7090008.3427892	4206385.33192604	1.0194868E-7
-7100008.3427892	4096385.33192604	1.1319619E-11
-7185008.3427892	4621385.33192604	0.40784106
-7185008.3427892	6066385.33192604	5.750319E-5
-7330008.3427892	-5133614.66807396	0.39595705
-7330008.3427892	1211385.33192604	0.35289305
-7355008.3427892	-5678614.66807396	7.198638E-7
-7485008.3427892	4281385.33192604	0.103465736
-7490008.3427892	1231385.33192604	6.222273E-4
-7515008.3427892	3916385.33192604	7.293613E-12
-7545008.3427892	4781385.33192604	0.42213532
-7650008.3427892	4051385.33192604	2.1535727E-5
-765008.342789199	-2358614.66807396	4.1421225E-10
-7955008.3427892	3886385.33192604	1.9234346E-8
-815008.342789199	5211385.33192604	0.295815
-8415008.3427892	3061385.33192604	2.829663E-11
-8425008.3427892	-1663614.66807396	0.023079932
-8540008.3427892	-1458614.66807396	0.49533802
-8600008.3427892	5361385.33192604	0.3133384
-8855008.3427892	1581385.33192604	2.0746938E-5
-8920008.3427892	5081385.33192604	0.13911086
-8925008.3427892	806385.33192604	0.31153217
-8950008.3427892	5521385.33192604	0.15822156
-8975008.3427892	5241385.33192604	0.17039411
-8995008.3427892	706385.33192604	2.2309512E-6
-9300008.3427892	266385.33192604	1.1890443E-6
-9335008.3427892	-3028614.66807396	8.2556045E-7
-9525008.3427892	1051385.33192604	1.0533174E-4
-960008.342789199	-48614.6680739596	1.1357563E-9
-9660008.3427892	-988614.66807396	4.2008756E-9
-9695008.3427892	-553614.66807396	1.3932024E-7
-9735008.3427892	6126385.33192604	0.021831611
-9810008.3427892	2816385.33192604	1.4490045E-6
-9995008.3427892	6311385.33192604	0.005208021
1.00399916572108E7	6296385.33192604	0.03722298
1004991.6572108	-663614.66807396	2.2267999E-7
1.01699916572108E7	2331385.33192604	0.09537902
1.02649916572108E7	-4693614.66807396	4.0676095E-8
1.04099916572108E7	2166385.33192604	0.18355182
1.04849916572108E7	1836385.33192604	0.14884129
1.05899916572108E7	-3053614.66807396	4.147686E-5
1.06549916572108E7	871385.33192604	0.0024085722
1074991.6572108	236385.33192604	0.063653044
1.10949916572108E7	1031385.33192604	0.1983527
1.11599916572108E7	541385.33192604	0.063819915
1.11949916572108E7	1366385.33192604	0.1718031
1139991.6572108	5186385.33192604	0.40166965
1.15549916572108E7	531385.33192604	0.060457487
1169991.6572108	-573614.66807396	1.6876259E-4
1.18199916572108E7	1061385.33192604	0.08192226
1184991.6572108	-1268614.66807396	6.519696E-8
119991.657210801	-468614.66807396	6.247654E-11
1.20699916572108E7	-2173614.66807396	2.1636086E-10
1.21849916572108E7	936385.33192604	0.004395558
1.21899916572108E7	-178614.66807396	0.036515675
1219991.6572108	-698614.66807396	0.0017268981
1229991.6572108	5716385.33192604	0.52344376
1.23449916572108E7	1546385.33192604	2.9637496E-4
1.24999916572108E7	1646385.33192604	0.0027807825
1.25449916572108E7	2311385.33192604	0.41367638
1.25849916572108E7	-3423614.66807396	4.2671537E-9
1.26449916572108E7	6176385.33192604	0.15575205
1264991.6572108	-3448614.66807396	3.7970643E-10
1.26949916572108E7	1991385.33192604	2.4254956E-5
1.29149916572108E7	-418614.66807396	0.06590364
1.29499916572108E7	6246385.33192604	2.0454167E-5
1.29899916572108E7	2461385.33192604	0.23547356
1.30199916572108E7	2146385.33192604	1.895153E-4
1309991.6572108	-878614.66807396	0.0016408426
1.31549916572108E7	476385.33192604	0.04095048
1.33599916572108E7	2636385.33192604	0.39047718
1.34199916572108E7	111385.33192604	0.0035407648
1344991.6572108	-643614.66807396	0.100599505
1.34949916572108E7	-5148614.66807396	5.785461E-9
1.34999916572108E7	2891385.33192604	0.3638735
1.35049916572108E7	2386385.33192604	2.5938218E-5
1354991.6572108	5221385.33192604	0.3524002
1.36199916572108E7	3361385.33192604	0.26357374
1.36299916572108E7	1321385.33192604	0.005580024
1.36849916572108E7	3306385.33192604	0.40145928
1.37799916572108E7	1396385.33192604	0.12518701
1.38899916572108E7	6196385.33192604	0.021609923
1.39649916572108E7	2891385.33192604	0.4138119
1.39849916572108E7	3476385.33192604	0.48523518
1.40599916572108E7	3766385.33192604	0.3009885
1.41699916572108E7	2601385.33192604	1.5096098E-15
1.43499916572108E7	736385.33192604	1.7734299E-13
1.43749916572108E7	2186385.33192604	6.3752185E-14
1.43899916572108E7	46385.3319260404	8.753208E-4
1.44099916572108E7	3216385.33192604	0.012312756
1.44799916572108E7	676385.33192604	7.097653E-15
1.46599916572108E7	6296385.33192604	5.756307E-9
1.46999916572108E7	611385.33192604	6.283454E-13
1.48049916572108E7	526385.33192604	3.5116485E-10
1.48699916572108E7	576385.33192604	3.678511E-11
1.49099916572108E7	3891385.33192604	0.04241728
1.50849916572108E7	741385.33192604	3.8605397E-11
1.53199916572108E7	3341385.33192604	3.9277954E-9
1.53549916572108E7	3951385.33192604	8.413832E-4
1.53599916572108E7	3611385.33192604	0.24643677
1.54249916572108E7	3921385.33192604	0.100301675
1.54449916572108E7	-1823614.66807396	0.38536286
1.54499916572108E7	-148614.66807396	5.4636846E-8
1.54599916572108E7	4201385.33192604	0.0025357604
1.55799916572108E7	-913614.66807396	0.16600093
1.56149916572108E7	4766385.33192604	0.53012437
1.56849916572108E7	-1013614.66807396	0.10536669
1.56949916572108E7	4966385.33192604	0.4866902
1.57649916572108E7	6216385.33192604	0.11914166
1.58549916572108E7	-1193614.66807396	0.024301974
1.58849916572108E7	1786385.33192604	2.0232626E-7
1.58999916572108E7	3246385.33192604	6.783214E-16
1.59149916572108E7	241385.33192604	6.1796364E-9
1.59199916572108E7	3421385.33192604	6.3407626E-14
1.59849916572108E7	2351385.33192604	3.5375328E-5
1.59899916572108E7	3846385.33192604	2.3362941E-23
159991.657210801	-5948614.66807396	2.7052963E-7
1.60149916572108E7	-383614.66807396	8.829514E-4
1.60249916572108E7	4291385.33192604	0.112253636
1.60399916572108E7	-4928614.66807396	6.5362514E-8
1.60849916572108E7	1326385.33192604	1.4899697E-28
1.61099916572108E7	-183614.66807396	5.817382E-4
1.61099916572108E7	3926385.33192604	5.0572483E-15
1.61249916572108E7	3636385.33192604	7.3071277E-16
1.61449916572108E7	4031385.33192604	8.3082844E-15
1.61949916572108E7	4296385.33192604	1.4181387E-4
1.63499916572108E7	4236385.33192604	1.3658011E-17
1.63799916572108E7	6146385.33192604	0.06735109
1.63899916572108E7	3706385.33192604	1.6945372E-16
1.64049916572108E7	3911385.33192604	1.17269475E-14
1.66249916572108E7	3446385.33192604	6.322694E-16
1.66499916572108E7	911385.33192604	4.8722145E-6
1.66799916572108E7	1176385.33192604	8.2789624E-14
1.67349916572108E7	3521385.33192604	5.371759E-16
1.67649916572108E7	211385.33192604	8.1337535E-13
1.67899916572108E7	3466385.33192604	8.23275E-16
1.67999916572108E7	-3713614.66807396	5.559559E-7
1.68549916572108E7	4161385.33192604	5.4029284E-14
1.68649916572108E7	-3658614.66807396	2.5894105E-9
1.68949916572108E7	4501385.33192604	1.8993374E-18
1.69499916572108E7	-3778614.66807396	1.868186E-11
1.69849916572108E7	-3853614.66807396	7.621578E-12
1.70499916572108E7	-2693614.66807396	0.4994962
1.71199916572108E7	-603614.66807396	4.5029992E-5
1.71249916572108E7	6161385.33192604	0.08289335
1.71499916572108E7	4856385.33192604	0.003042957
1.72049916572108E7	6061385.33192604	0.08175306
1.72549916572108E7	3871385.33192604	1.3277118E-15
1.72799916572108E7	5081385.33192604	0.45258558
1.72799916572108E7	6171385.33192604	0.08628943
1.72999916572108E7	1236385.33192604	2.9242074E-14
1.73199916572108E7	4451385.33192604	8.233934E-13
1.73549916572108E7	606385.33192604	3.955015E-8
1.73649916572108E7	1681385.33192604	7.8440486E-15
1.74549916572108E7	4216385.33192604	9.5686635E-14
1.74999916572108E7	-33614.6680739596	3.3896453E-5
1.75199916572108E7	-3233614.66807396	1.1155241E-6
1.76149916572108E7	3901385.33192604	1.9960262E-14
1.76149916572108E7	3976385.33192604	2.4375257E-14
1.77299916572108E7	4556385.33192604	2.4670869E-12
1.78199916572108E7	6041385.33192604	0.08097703
1.79249916572108E7	5561385.33192604	0.15583758
1.79599916572108E7	4761385.33192604	2.1045196E-13
1.79949916572108E7	6031385.33192604	0.08097644
1.81249916572108E7	4356385.33192604	5.1817898E-14
1.81399916572108E7	3646385.33192604	2.8294614E-14
1819991.6572108	3506385.33192604	0.0019723622
1.83499916572108E7	3601385.33192604	1.0340724E-15
1844991.6572108	3401385.33192604	0.018853964
1.87249916572108E7	-208614.66807396	8.289924E-8
1.87699916572108E7	5216385.33192604	2.364356E-6
1.88699916572108E7	6206385.33192604	0.004827533
1.89199916572108E7	4936385.33192604	1.1705255E-9
1.89799916572108E7	6226385.33192604	0.0023848629
1904991.6572108	-3693614.66807396	8.536056E-8
1.90949916572108E7	-3108614.66807396	2.2864915E-4
1924991.6572108	5356385.33192604	0.3543792
1.93599916572108E7	6206385.33192604	0.00258835
1.95099916572108E7	5421385.33192604	2.02431E-7
1.96599916572108E7	4916385.33192604	1.7987929E-19
1.98899916572108E7	-4218614.66807396	4.204746E-5
2009991.6572108	6276385.33192604	0.2348148
2144991.6572108	3316385.33192604	0.026494768
2184991.6572108	-4058614.66807396	4.730934E-13
2204991.6572108	3276385.33192604	0.4881739
2419991.6572108	-5008614.66807396	3.5577725E-6
2694991.6572108	-4053614.66807396	9.948248E-10
2739991.6572108	4086385.33192604	0.018935489
2784991.6572108	3891385.33192604	0.3110795
279991.657210801	636385.33192604	4.7997284E-5
2949991.6572108	-4043614.66807396	2.5402023E-5
2964991.6572108	3546385.33192604	5.74463E-6
3159991.6572108	-4038614.66807396	5.0051167E-8
319991.657210801	5546385.33192604	0.54213274
3214991.6572108	4296385.33192604	0.0017816537
3259991.6572108	-4978614.66807396	1.6039987E-11
3259991.6572108	4461385.33192604	0.19099656
3324991.6572108	4401385.33192604	0.36966622
3329991.6572108	-4178614.66807396	4.9151333E-10
3369991.6572108	-3268614.66807396	0.19401805
3479991.6572108	-3868614.66807396	7.3842055E-10
3539991.6572108	4281385.33192604	7.7415956E-5
3884991.6572108	-2168614.66807396	0.10702975
4044991.6572108	4586385.33192604	0.09441514
4084991.6572108	2521385.33192604	0.0062341765
4104991.6572108	-2483614.66807396	2.3099934E-5
429991.657210801	4161385.33192604	5.5783334E-5
4379991.6572108	-1883614.66807396	9.6076075E-4
4384991.6572108	-2548614.66807396	7.4610676E-7
4409991.6572108	-2168614.66807396	3.9250876E-6
4489991.6572108	-5833614.66807396	8.975695E-10
4549991.6572108	-1613614.66807396	0.01521859
4659991.6572108	6331385.33192604	8.2210265E-9
4739991.6572108	-108614.66807396	1.5945137E-7
499991.657210801	5156385.33192604	0.5341006
5059991.6572108	1231385.33192604	7.5090537E-4
5209991.6572108	5891385.33192604	0.18026787
5229991.6572108	-4178614.66807396	7.021916E-6
5319991.6572108	261385.33192604	4.3552478E-11
5369991.6572108	-5623614.66807396	1.5492909E-11
5424991.6572108	3116385.33192604	0.14382944
5474991.6572108	651385.33192604	6.227578E-5
5494991.6572108	6036385.33192604	0.1865063
5584991.6572108	-1203614.66807396	6.2424897E-7
5659991.6572108	881385.33192604	1.13313824E-10
5819991.6572108	1221385.33192604	1.1697767E-6
5849991.6572108	1191385.33192604	1.34481075E-8
5854991.6572108	1531385.33192604	7.3534626E-5
5884991.6572108	5971385.33192604	0.2080876
5919991.6572108	-4313614.66807396	4.4771863E-8
6004991.6572108	5961385.33192604	0.197083
6084991.6572108	6201385.33192604	0.4239957
6289991.6572108	-4098614.66807396	1.2315833E-10
629991.657210801	386385.33192604	0.0026447244
6314991.6572108	-4033614.66807396	1.4722151E-10
6369991.6572108	1996385.33192604	0.31212226
6474991.6572108	2746385.33192604	0.30927286
64991.6572108008	5401385.33192604	0.5207049
6864991.6572108	2036385.33192604	1.8154955E-7
6884991.6572108	6321385.33192604	3.2867257E-7
6999991.6572108	-4233614.66807396	9.471906E-12
7089991.6572108	366385.33192604	1.6677824E-6
7119991.6572108	2691385.33192604	0.38573578
7294991.6572108	6006385.33192604	0.19353573
7464991.6572108	5961385.33192604	0.1601369
759991.657210801	-943614.66807396	1.7004155E-10
7784991.6572108	-3418614.66807396	1.8521316E-9
779991.657210801	361385.33192604	0.0064118775
7919991.6572108	6086385.33192604	0.16857594
7994991.6572108	6131385.33192604	0.19230399
8144991.6572108	796385.33192604	7.8682606E-5
8169991.6572108	5921385.33192604	0.19776668
8174991.6572108	5871385.33192604	0.25751352
8409991.6572108	-5083614.66807396	0.015181481
8424991.6572108	6306385.33192604	9.073746E-4
8674991.6572108	6086385.33192604	0.23553765
8714991.6572108	-5158614.66807396	5.91516E-5
8884991.6572108	1131385.33192604	0.17758042
8979991.6572108	1331385.33192604	5.566609E-7
9054991.6572108	1781385.33192604	0.09634755
9059991.6572108	-5083614.66807396	0.0010520839
914991.657210801	5241385.33192604	0.52756876
9434991.6572108	-1743614.66807396	2.6867087E-11
9594991.6572108	1516385.33192604	1.4956169E-6
9654991.6572108	776385.33192604	7.1459256E-9
9709991.6572108	6226385.33192604	0.086930916
974991.657210801	5336385.33192604	0.56498474
9799991.6572108	736385.33192604	1.9590466E-8
9899991.6572108	2266385.33192604	0.10437439
9994991.6572108	2236385.33192604	0.1528105
-1.01089477091206E7	2096968.97286615	0.42951527
-1.02311590941135E7	-235732.570251158	1.6689387E-6
-1.04096026530166E7	-140798.3231364	7.0926296E-7
-1.04528302155397E7	2772500.22343374	1.3196739E-6
-1.04673344886541E7	-4028687.2926087	1.3599343E-6
-1.05658941111095E7	3000282.76310851	0.4783155
-1.07162788730709E7	5893358.9499035	0.07498167
-1.07310775716716E7	952747.51788272	2.9991646E-8
-1.07573042672802E7	3012358.10781899	0.35404643
-1.07926017826438E7	-255730.506037408	1.0137762E-6
-1.08160889713994E7	461950.640720388	1.4368239E-7
-1.09473653089557E7	-2367108.56675082	7.161797E-8
-1.09621684881287E7	1386052.19556167	2.405654E-8
-1.11332836605654E7	-2766915.85004659	2.645406E-5
-1113729.00100989	-586156.538555408	1.6481545E-6
-1.11905640054308E7	-478751.458200103	1.4602905E-7
-1.15770418703255E7	-222402.161896914	3.6602864E-7
-1.16847534627764E7	6165692.95988389	0.04515271
-1.17034842834063E7	2062301.37324424	7.272207E-5
-1.17158673120605E7	1519428.72086735	5.5867486E-7
-1.18478127641481E7	1743661.11786748	2.902889E-6
-1.18533423187106E7	6207956.30389418	0.0040456993
-1.1873503847417E7	2423379.26296929	0.016615119
-1.19372898890618E7	-119046.818892311	2.7520109E-8
-1.19852134687588E7	2415560.75371225	8.0734635E-6
-1.20485439729671E7	5873052.74860347	0.13421617
-1.21522445853147E7	108782.19074556	9.544737E-8
-1218658.47872255	5443115.92445273	0.0022109628
-1.22513378486578E7	606701.184554886	3.5697585E-9
-1.22682620364714E7	-1429283.05147642	1.6768636E-6
-1.23325190098561E7	2830175.967351	0.0026642291
-1.23333327949951E7	1671529.76581832	1.9151172E-5
-1.23661414703071E7	2448510.33675784	8.143988E-6
-1.25966937747993E7	-1890783.73322823	1.25862125E-5
-1.27264416051748E7	258306.928486692	6.5750605E-8
-1.29240487891349E7	30155.1202202085	7.1265145E-9
-1.293837064164E7	6224413.85224357	0.022872698
-1.30545349140793E7	-117035.838658974	4.2617097E-9
-1.31734000944196E7	-257394.968547786	4.994854E-9
-1.32808400792887E7	-571926.925954446	4.9532503E-9
-1.33747954089615E7	1692329.52862989	1.266029E-8
-1.33965344292959E7	-2043906.85463281	4.0467685E-7
-1.34471417680926E7	6131574.26632701	0.020717077
-1.34863379851319E7	-595678.531273933	2.5710538E-9
-1365057.67250078	224654.428255569	2.4478913E-10
-1.36957023136639E7	148284.252668293	7.070233E-10
-1.37856798477675E7	6022396.44275472	0.13187233
-1.38295666015331E7	5993484.76913812	0.06548145
-1.38949243430765E7	3740572.4543219	1.1239653E-8
-1.39419171428148E7	314639.339671034	3.3626693E-10
-1.39888635615543E7	4045858.46547915	2.8111106E-7
-1.41623643982515E7	4194450.13053956	9.372049E-4
-1.42372973776729E7	4468615.20594903	1.619039E-5
-1.43516350009283E7	5118988.6859751	0.51153994
-1.44409873867067E7	3802630.9954636	1.5327921E-10
-1.44863839330098E7	5984873.63343163	0.15792152
-1.46306741732453E7	121277.14691324	1.789233E-9
-1.47064014025102E7	4787734.46539523	8.043955E-6
-1.47137294871276E7	6118477.63823211	3.0941449E-6
-1.4747948439106E7	5113754.82818366	0.47393554
-1.47487643937854E7	6177413.50586658	8.675288E-7
-1.47657797871872E7	5326620.39779782	0.49676314
-1.48018212662229E7	5987113.59171998	0.11723001
-1483076.7415513	5513567.45861475	0.058315568
-1.48709653178209E7	5198990.69036523	0.51271373
-1.49263746133882E7	5189723.86644733	0.4381549
-1.49392154622127E7	5952031.88833622	0.064751536
-1500697.63478926	-1321825.90101902	4.7481015E-7
-1503722.08718056	6020363.06683086	0.045769226
-1.50454992518845E7	26603.7660472076	3.444278E-7
-1.50731458927631E7	4422260.08705467	3.691055E-8
-1.52348372801012E7	6027896.58204659	7.459141E-4
-1.53267321030098E7	195237.905271238	2.8320728E-9
-1.54977264792149E7	5289584.64487262	1.2962242E-6
-1.57060346094925E7	39006.5267033409	5.888079E-10
-1.57853486359981E7	-184494.991339928	1.4885745E-9
-1.62107576850008E7	5441304.39382649	2.666054E-9
-1.62166161324422E7	1394721.97460029	1.8893944E-11
-1629529.23999177	3117281.72328367	1.0783446E-6
-1.63430442076913E7	3909741.77902715	1.3511597E-11
-1.64250411537788E7	2037982.58234435	1.2005236E-13
-1.64880731198071E7	5351407.78069292	2.7569821E-11
-1.64916176204445E7	385296.570684684	1.6245838E-12
-1.65964918786397E7	137204.637971241	2.6632177E-10
-1.66326353732341E7	5353651.9865237	1.6446983E-4
-1.66457444904348E7	4502301.156185	8.580349E-12
-168683.050769929	5339519.56139137	0.52980924
-1.70790185852826E7	1900869.27063515	3.9265362E-11
-1.72508816359966E7	2163367.63632428	0.008063597
-1.74000166389766E7	3817513.27482827	3.034581E-13
-1.77629940620542E7	4979672.48588111	2.7830943E-10
-1.80306541463482E7	1660890.31426143	8.066127E-13
-1.84835811730561E7	5659368.1379833	0.14040178
-213121.103594936	5506198.24009193	0.5268918
-2301848.21056361	6015097.00459111	0.0967253
-2320505.31398673	1865204.2672832	1.0001714E-6
-2412315.91156729	1584392.14800833	7.669535E-9
-2416536.4126682	5207606.82289425	1.1785794E-5
-2517991.57908903	-1110592.90572152	3.8746727E-12
-2551326.2358682	5441983.87897954	3.6935468E-5
-2551662.47688575	950347.233112946	1.409885E-9
-2581750.25622749	5701537.24785629	0.52002937
-263256.614537232	-642376.290123418	1.8543032E-9
-2702508.71893761	1127963.89797366	1.1453277E-11
-2725615.77593182	1103181.08374105	6.4170136E-12
-2731416.31551238	6112483.59198137	0.13503277
-2737881.01741259	-2563373.80150036	6.70425E-12
-2765343.9642561	4623839.63476368	1.5714395E-6
-2794007.69506678	-8503.33014750481	1.2407195E-5
-2871206.14621537	1243263.02377877	6.7193495E-12
-2927417.13409274	1041251.40904713	2.89483E-12
-2953685.42827867	829090.989862451	5.9363736E-11
-2960350.03916964	2536636.58588204	4.7815875E-12
-3107624.28401883	4463317.83937019	9.997187E-4
-3181884.98892641	5643410.24269543	0.0035694859
-3268383.08973646	841100.130323343	1.1681989E-10
-3291916.19728445	2566457.8758196	6.257607E-13
-3332882.70262333	2257305.35062549	1.483669E-7
-3426506.02659861	686066.665761828	6.2278156E-9
-357523.546795879	6141735.75015642	7.2732263E-7
-3614168.88670927	434221.272729723	6.035985E-8
-3620845.01502948	5276305.24108577	5.892029E-4
-3664196.58093074	2568333.61099333	6.639458E-15
-380833.47467503	-259295.765681515	2.720012E-11
-3840312.91167	-442608.219520641	1.9568901E-8
-3848835.74327281	2536965.47606063	7.648277E-13
-3863885.2690321	5683213.06273449	9.863308E-5
-3897053.18248895	111649.836550357	1.0144508E-8
-3930290.79478658	4844527.96117732	2.066841E-7
-3995558.99091169	1036814.06520387	1.3997406E-10
-4062325.18859422	-2220317.62614054	1.5851604E-4
-4067363.83278038	-1820697.58989009	1.9281231E-7
-4080669.21791723	2809377.89285239	1.4311492E-10
-4176411.67340908	503936.575934101	1.1589534E-9
-4181136.47000684	-353418.552169548	3.3698988E-4
-4238374.46167221	1980023.74677878	6.2856255E-14
-4328355.68399432	-1802246.61100446	0.17278883
-4334508.87763655	-1647092.57073092	0.1061059
-4418347.55592954	-2158901.83596474	0.19324636
-4549283.64353511	-174558.096924892	2.0233282E-8
-4549966.23751464	244157.046100924	1.6416914E-10
-4559969.38420492	217194.712265089	1.0861019E-10
-4689111.43176082	841391.595420141	3.6125897E-11
-4737960.44302797	400921.420695176	1.0089242E-9
-4746309.18316975	5371825.76096188	3.2374683E-6
-4749824.91381601	4593961.89094885	2.9409608E-9
-4835881.25848697	506539.784246018	5.5920997E-9
-4938003.6717478	531684.58348383	1.6423113E-10
-4941480.30350449	1848152.86579318	3.536857E-8
-5046628.58407422	4344960.82359453	3.8386124E-11
-5127938.04056735	621181.752472227	9.510175E-10
-5155042.52275427	1043265.76104095	1.2367608E-10
-5220173.39641028	3642466.84508923	7.077804E-11
-5231780.26730076	3961217.39060562	3.405245E-13
-5241730.2885517	-3187653.30008557	3.6372454E-4
-5264357.55642183	2105086.38163561	1.1309606E-6
-5289636.41759833	1880573.08244203	5.4301132E-8
-529222.155786883	-3260024.79640954	3.2922718E-9
-5322166.36357663	4869805.2370307	4.513744E-5
-5329477.52577957	1066211.92430186	6.82917E-11
-5390068.42880701	3519439.63937838	6.2052924E-12
-5427861.6135579	4334947.14256473	2.1069318E-4
-5466989.15992982	3980549.98998269	2.0101493E-13
-5484573.18984801	6342689.52733835	5.0945964E-6
-5515269.70447076	3752647.28329414	8.162141E-12
-5817015.72905631	4843174.03148287	0.08432052
-5838048.27160216	-3563973.22580198	0.44576186
-5894611.72488551	1482223.16841935	2.1139803E-11
-5920064.86617872	1001667.68045801	4.8781174E-11
-5962591.66718038	1285390.30533298	3.5517252E-11
-5983182.8874952	1112758.67888218	1.1539827E-10
-5997197.21237721	4649600.62444719	0.46913284
-6016543.76741381	-3633061.00691539	0.43872178
-6016973.11944197	2170201.275264	9.626965E-12
-6046750.28664022	1210181.72312864	8.530938E-11
-6064139.67106109	-4171219.39319797	4.881612E-11
-6177288.5277161	1201644.84886564	5.2256105E-10
-6218669.33979271	4064017.09375513	4.8315665E-13
-6218927.85467031	4146987.02098276	7.4744844E-13
-6237175.4809411	-4304482.96209455	7.2845097E-10
-6241767.39791101	2006732.54660695	1.6644215E-12
-6371067.64268694	-4267543.4040851	0.0011351149
-6378815.03341757	2842551.04356675	5.0201064E-14
-639519.236594029	-1760116.17663525	0.026952876
-6415625.78428473	3774560.9677581	7.883844E-12
-6472540.77856124	5223223.82492543	0.28741354
-6489174.76677587	4026360.55252902	2.8482712E-13
-6515492.49818261	888696.110597583	0.015418004
-6554747.5569283	1018950.16187971	3.514901E-4
-6603890.12586552	4432747.80938956	0.5002283
-6654100.75949939	4269743.55168711	4.627569E-10
-6680940.74642366	3158463.78798085	3.4435703E-13
-6691098.21345976	4314160.84733328	4.7781566E-7
-6814913.03023659	4644482.74451255	0.37828046
-6853062.44407427	-4218548.40107714	0.5486096
-6923128.48427624	1483186.18797713	1.6307542E-6
-6932405.4763906	1190980.88027975	0.026201062
-6979299.09040541	3977406.73559976	1.9002076E-13
-6991206.89540303	1439039.10511922	1.2951178E-5
-7020320.98505179	5497737.24746903	0.15869571
-709544.55546758	-4572766.49517504	5.5296518E-8
-7155421.26947073	1644340.36605138	2.2451606E-7
-7156892.65171177	1676130.57922709	1.07608415E-7
-7210155.73423979	4348189.30615709	0.51712495
-7288309.83016561	-4744219.94190595	0.533206
-7349587.79831219	3431628.76906352	2.0136857E-10
-7579532.83903771	4098794.06394562	0.007229033
-7651358.18777875	1275986.09068971	0.003650465
-768186.777384873	5507691.27801746	0.06584546
-7868654.25193864	1399349.95671118	0.10078824
-7933999.66483336	4160847.40878111	0.5482163
-8102405.32667001	-4296092.97106012	0.46406275
-8235780.69448025	-4181977.7321539	0.4557016
-8262331.95331985	2740439.01413148	3.4314006E-11
-8284644.34542813	3182106.19788814	1.1129352E-9
-8487394.15115211	-2989597.60213102	3.4273114E-8
-8669870.94209587	799728.653453248	0.022750393
-8688140.7920057	3229217.59828123	0.029153
-8745504.73020269	1266706.09111899	3.2258836E-8
-8778850.11205724	-1132590.84040861	0.49366874
-8813925.54195497	5765387.21069768	0.08113079
-8830189.1141757	1574346.00952655	1.1120778E-5
-8846098.1269124	-4691648.1529904	3.259796E-6
-885713.285321817	-4508967.4979774	2.365404E-7
-8932727.79619333	453110.60967163	2.1540897E-4
-9018645.27141861	408718.074327229	2.3317794E-4
-9089804.59958157	998265.048655659	0.080157235
-9124880.52941686	326973.137364443	1.2787849E-5
-9136662.53880739	79199.7314099018	1.6139738E-6
-921373.679884944	82236.6707301475	6.457198E-12
-9231646.86258565	1219491.22682	1.8720316E-4
-9250321.03934776	5474436.28548033	0.29737476
-9252231.75350242	1655057.00319036	0.08504002
-9292107.48943363	5662978.36416483	0.16912316
-9336349.1422635	6106360.50899193	0.023979861
-9344114.44585089	2497627.6135217	1.1817923E-5
-9476279.60634277	2712239.82318543	5.954576E-8
-9554164.39628612	3041561.86444521	0.18225048
-9572393.78898549	851076.73171868	5.503867E-4
-9589480.27728015	747315.424858863	1.0312007E-4
-9590859.97286096	478784.653669801	5.551529E-4
-9655000.47966192	213693.880979413	7.763575E-6
-9674630.45212582	1032767.9672137	2.0352352E-6
-9677406.29406269	5280860.48464066	0.17492516
-9719641.122102	6107733.71562008	0.15805271
-9835450.74072939	2817933.89321997	3.588334E-6
-9883453.50864784	-76407.7741584647	0.015897945
-9954143.25395899	5611988.39800222	0.16300793
-9964709.37749521	3066256.08846861	0.28265968
1045821.88169742	5200352.45830809	0.4270175
1091101.34828573	-844440.500426326	2.2621219E-8
1153285.09951346	6301209.7648962	0.0011616206
1.1583264179866E7	-3592198.81184276	5.2189315E-11
1171922.00734609	-2348364.38580087	1.052346E-6
1176179.25857337	-3246355.36799888	2.357215E-10
1.18045411618467E7	2134200.14193605	0.5224401
1.18804027611193E7	-3074212.84143717	1.988154E-11
1201299.71500859	3817314.90048678	0.49368364
1208074.39705576	-1079267.6987005	4.5285724E-6
1.21407923385092E7	-4451314.9720126	1.2709866E-7
1.22858111103823E7	1821490.32671353	0.0033079716
1.23750493500418E7	-2621123.83118839	0.0053695966
123837.541298479	4945077.81943341	0.49378946
1.24010858807255E7	6232652.08972872	0.01877894
1.24215686711885E7	-1233925.71067668	3.0709058E-9
1243611.33534223	-1025613.3411262	5.4513883E-5
1.25051433447237E7	-3397326.94616793	2.9206654E-10
1.25244280018318E7	1238343.20193103	2.815742E-9
1.2540836565375E7	-3076480.79068958	8.029687E-8
1.26236577198279E7	-2140194.04862006	0.038979225
1.26300565431648E7	-4880134.87739051	1.4508423E-6
1.26529442313349E7	-2712964.96730203	0.46895722
1.26661069173158E7	1745170.46479901	6.585824E-4
1.26709011014725E7	2072987.79104066	0.02232182
1.27365237155899E7	-686843.086911313	0.055356417
1276645.39759448	-790375.65898888	0.0059743826
1.27802411414504E7	720388.370439051	1.8884485E-4
1286402.5938754	3917978.88772669	0.043047298
1.28926222826833E7	6282883.74549777	3.4728478E-7
1.29021349717708E7	-782022.343756134	0.06264906
1292243.64726314	-1252014.98188806	7.788334E-7
1.29478233023805E7	1301708.98872405	2.4757953E-4
1.2986653461372E7	903594.090786342	0.008209937
1.29943764777889E7	1202319.47342889	0.11307516
1.30085657242169E7	-5699302.40469289	2.5485097E-6
1.3014675913797E7	1887922.03147827	4.529204E-8
1.3101997279694E7	-4668164.76562252	1.8570647E-8
1.31210606248245E7	-511372.155932561	1.14264745E-4
1.31225011807275E7	6197820.2809921	0.17977229
1.31461025816315E7	248839.5456379	0.049267735
1327173.55760249	-4112063.23721156	9.233556E-11
1.32964967858097E7	-5337678.98552876	9.669903E-10
1.33065660657485E7	2507828.5124041	0.3759383
1.33399759112487E7	-856654.452225998	3.3199752E-12
1.33611508228031E7	-4613723.84395601	4.413397E-9
1.34627646392176E7	4086578.69629847	0.087758794
1.35100146709748E7	3050695.20459831	0.16817172
1.35214599016791E7	-3695922.44548257	3.442507E-10
1.35431683220623E7	2484235.90529675	5.2019277E-6
1.35582451462984E7	2703202.77039175	0.4158981
1.35897264496823E7	3464541.77361654	0.36400962
1.36317232697164E7	378141.670600209	1.667328E-11
1.3633113803566E7	2997523.54883943	0.47791806
1.36430895291532E7	3249231.09379337	0.3652913
1.36814186375256E7	3078310.01544509	0.50154734
1.3721727347674E7	3264707.45010961	0.47001866
1.37248179804777E7	214302.627278568	2.639633E-13
1.37261182614502E7	418138.155220071	1.2868191E-11
1.37762197106096E7	2806717.07755031	0.35763845
1.37957714947271E7	1213139.74476471	0.10934914
1.37993836472912E7	-571854.961005833	5.53876E-4
1.38048857524524E7	-5325860.25465911	2.1996945E-10
1.38884350895297E7	165447.491512707	0.04674659
1.39061247005989E7	3894170.74095173	0.44279626
1.39580008714664E7	292397.995988661	0.0027176735
1.40000930380809E7	3250066.59463449	0.5239001
1.40441136147527E7	2640316.46448278	0.00218156
1.40674071107222E7	-5019688.66252985	4.812029E-9
1.41069596228777E7	-339173.248475404	0.0028714624
1.4151261079558E7	1804051.41604007	2.4256255E-12
1.41563551602156E7	6167673.05907275	0.19351302
1.4201284123417E7	-26973.561639566	0.056284875
1.42300838749726E7	293883.404880356	6.723534E-8
1.42423175920893E7	-454845.934203757	2.015744E-6
1.42732310701762E7	3120965.77301772	0.00350131
1432831.78390667	-1369587.66195002	0.012024893
1.43400777861028E7	-5818605.80990029	0.0017710971
1.44029731937175E7	-5139052.90052426	7.0379382E-9
1.45791840598177E7	752215.527016474	1.3055287E-14
1.4605394087697E7	3018037.52454049	4.541555E-9
1461328.65820163	5910940.76386313	0.52189887
1.46195618462432E7	6055693.60419251	0.17277078
1.46836213442954E7	1007110.1592397	9.464097E-15
1473512.3721305	4155156.207927	0.06773927
1.47419446909504E7	-8253.63984949142	1.6768519E-9
1.4751279355106E7	6261431.35484613	1.0764991E-7
1.47551984881917E7	-4820048.626382	1.5665823E-7
1.477120637537E7	6047102.72337623	0.18384299
1.48645843432013E7	401501.665157473	3.9127622E-7
1.48647417669331E7	6100144.75367632	0.14413428
1.48977277219871E7	3415860.7724941	4.6389535E-4
1.49568029558527E7	-4797446.42161459	3.0196566E-7
1.50182939445598E7	6162780.54215988	0.17795928
1.50342725618094E7	-250274.671581054	0.042996433
1.51094137605043E7	217479.321935438	3.358767E-10
1.51317086453655E7	3475770.71400069	5.1788434E-6
1.51864354129829E7	6259075.27760277	9.2060003E-7
1.5197355360246E7	923066.499020046	1.85835E-8
1.52466287524641E7	4179132.83082093	3.021327E-8
1524742.64254809	-3902063.23585279	3.337407E-11
1.52616629499495E7	3630497.61595776	0.46083272
1.52811195478439E7	-1098274.59477217	0.29029647
1.53680553769943E7	4020721.30500608	1.04846156E-4
1.5456090766907E7	1283292.05342881	2.5267828E-13
1.54632582395117E7	3524108.55456429	2.4127476E-4
1.54718705410705E7	5202476.91068878	0.3616549
1.55970870601131E7	4352679.83429169	0.057575792
1.56789856316966E7	4789161.28934025	0.51195633
1568176.36799777	-2655801.54609177	0.50914365
1.56903722753796E7	526788.373690421	2.5881235E-9
1.57256244473507E7	-5428802.35022199	1.2088852E-7
1.57279154724896E7	3059367.61098276	1.2729093E-8
1.57343914465667E7	3805628.33970902	0.24718235
1.57866734158007E7	5357791.67641108	0.15191011
1.58308083838439E7	573509.194797795	4.037163E-6
1.58483054246282E7	6181551.09387729	0.10756719
1588522.13784078	6147707.12825114	0.008824119
1.58886979733606E7	6236962.50844085	0.029161936
1.58898768638362E7	-5188383.96052639	2.6742051E-5
1.59262583381375E7	6281705.95501431	2.702838E-4
1.59456155239216E7	860522.57033162	5.941162E-5
1.59495003405392E7	5046117.36143322	0.40865684
1.59696836778422E7	-5262039.49428014	3.1121324E-6
1.60212815344185E7	3610455.11260142	3.0119922E-15
1.6043664653541E7	447022.655269098	4.718968E-10
1.61526371828224E7	4777471.67792204	0.38079217
1.61615479942629E7	-3941802.61522084	0.48053706
1.61622640463272E7	-438701.166510623	4.721927E-5
1.61895382620289E7	4313625.23855746	0.0088724075
1.623202867135E7	3368243.34529311	1.2928768E-15
1.62759319702188E7	3795541.91525776	8.51092E-15
1.63357401219664E7	4491132.92208601	0.0014301358
1.63753546452438E7	-1181893.93863941	6.236761E-4
1.63753551829125E7	-3935318.41814268	0.42774734
1.63780648350042E7	-652959.711097632	0.0012766516
1.63796116700843E7	-4970574.49965735	7.0254362E-9
1.63845374793085E7	-113127.476841493	9.2418515E-5
1.64471693538045E7	4283403.876831	5.3626817E-19
1.64750033297729E7	3130894.87297345	9.999651E-16
1.64882399593474E7	3945327.17380029	7.387635E-15
1.65014657883842E7	4206530.82238537	1.4953986E-13
1.6527074570613E7	-1724026.34119262	0.015960423
1.65271157069839E7	3497740.35606549	3.9162932E-17
1.65500755748169E7	3476182.62830767	5.0698423E-17
1.65560187758223E7	-4179283.97771977	0.055673786
1.65728534653816E7	4570113.31710622	6.0908606E-6
1.66025901187727E7	-3919243.35296147	0.52259135
1.66856053338903E7	-1410896.0679237	8.9384117E-10
1.67501332545618E7	-236483.524076384	6.484424E-4
1.6756010180827E7	-1578862.8223819	4.2352416E-10
1.67585181505646E7	3905402.45464538	2.1492135E-15
1.67618952475848E7	6321811.99022459	8.636907E-6
1676196.73319926	-3481076.99075957	1.8199961E-7
1.67731345323166E7	230790.857188765	1.0083708E-12
1.67751754377556E7	994219.91889108	6.807666E-10
1.67877446412672E7	3612532.62306985	2.1313828E-16
1.67883728269487E7	262645.094890114	2.9401434E-12
1.68116416467553E7	-686195.188293755	4.0294665E-8
1.682160242138E7	4966141.55751962	0.015301735
1.68431755662082E7	3634657.03526618	2.6011942E-17
1.68689864364009E7	-65742.5746123977	4.8806814E-13
1.68818653370759E7	3558760.21982026	2.7513515E-16
1.68911645339637E7	6196840.13989729	0.03720536
1.69083476422646E7	4468446.53521185	1.221676E-25
1.69304169609627E7	764270.140022138	3.6449015E-5
1.69635007339865E7	1421402.94402443	2.5251907E-14
1.69952821696908E7	3321667.84560317	3.5469596E-14
1.7033338161236E7	-492354.954826662	0.0036312137
1.70697214466318E7	-3546258.32704487	2.435037E-11
1.70723848120526E7	4382142.62289	1.6419383E-12
1.7075042819652E7	3537930.89450257	3.5700567E-16
1.71120675249253E7	112277.728415923	2.5006816E-8
1.72001786034966E7	-388868.9500213	1.1603177E-4
1.72087392133993E7	4066290.41447013	4.0043235E-14
1.72203897109156E7	3839089.48158513	1.3707878E-15
1.72233927886185E7	4782186.01699818	0.054296352
1.72278026245593E7	-4913203.07536966	2.3687978E-9
1.72299020415574E7	-197098.223348757	1.9592777E-5
1.72419498762331E7	3706661.95846066	9.3528944E-14
1725314.79576372	-2936679.55336164	0.4203833
1.72584691900929E7	4642311.36968142	5.0588783E-21
1.72600675659046E7	5059408.15525081	0.4422892
1.7260366132383E7	-5258270.86833746	4.018325E-9
1.73291693020337E7	6015319.06396876	0.12445752
1.73468262002081E7	-1903228.03027584	0.014182043
1.73539421132155E7	-611327.14416787	7.2837283E-6
1.74153466504575E7	6193785.43193446	0.038700853
1.74967375590402E7	-2818517.72991972	4.4203824E-10
1.75501643663997E7	-2079128.46904776	3.4176788E-5
1.75543448724965E7	2995776.96230987	1.2089292E-14
175642.173932273	567418.165427543	2.2753197E-6
1.77533158672292E7	2890125.55258697	7.6844706E-14
1.77757317275449E7	4341604.01951519	1.4056204E-13
1.77847010505444E7	-4875165.08731735	2.4012E-9
1.78166646238745E7	-392143.42086689	1.6598944E-5
1.78436188795438E7	478124.494105011	1.0140367E-8
1.7878786948813E7	3897890.07496727	3.0350562E-11
1.80660045154905E7	3260343.11242239	1.33142915E-14
1.81614452539542E7	-571143.573062707	3.824618E-7
1.82054176196672E7	-5315820.57263645	4.0449324E-11
1.82760645684374E7	-1474648.21565273	1.690931E-4
1.82925665542731E7	3507265.12695897	1.9466461E-16
1.8305808447341E7	3857382.47427331	2.6792717E-13
1.83622910993968E7	6137884.66934361	0.112623245
1.8371804109199E7	4270465.21547173	1.9958583E-11
1.839502889677E7	6329582.07847097	1.4840896E-7
1.84366746568829E7	2742000.10517959	2.2373498E-14
1.84457517966032E7	4383721.19065338	1.5956052E-13
1.84602619840732E7	4594258.29934819	3.9280807E-14
1.84667886122002E7	4910295.55562761	2.0198825E-11
1.8476705713035E7	3674284.8205526	5.801234E-15
1.84911187050989E7	-2288289.58320856	3.9124597E-4
1.85008047593231E7	4847827.61075383	4.7652984E-13
1.85164965633432E7	732776.670962179	8.627768E-12
1.85332241342077E7	6019253.07160086	0.06990237
1.85406837118337E7	-4907689.57553768	0.19086938
1.85569800912771E7	-5113974.74342701	0.0048333965
1.86236815045993E7	3329112.14296596	3.8231103E-15
1.86837011582292E7	-5451338.7205144	7.932995E-11
1.87441902909504E7	4231825.80363041	9.39915E-14
1.87678768038641E7	-3364050.56508952	8.168694E-6
1.87957640373308E7	-687361.939059256	5.6915917E-7
1.87975613411237E7	-4823861.74204749	0.045257594
1.87983693062351E7	5495273.92099557	2.8955801E-5
1.881769213782E7	5488111.22645179	3.879565E-6
1.88499047177814E7	3350082.98004961	2.8469462E-14
1.88613885757361E7	3949240.4254003	1.6159886E-14
1895054.0551659	-3780372.68260479	8.1547286E-10
1.89659053974482E7	3502883.65800381	3.33391E-14
1896884.97740091	5207481.27468696	0.3693042
1.89729910406519E7	-2625754.48929967	5.44917E-8
1.89868569784092E7	872331.638407145	7.9316855E-9
1.90478663480321E7	-803493.763203258	1.4673625E-11
1.9058093032837E7	3659782.77651578	0.0015088347
1.90624250294445E7	5407795.79916532	0.008804997
1.90953812806618E7	-192181.529988743	4.812705E-9
1.91720569291914E7	4331198.7666468	2.4661703E-12
1.92358216433116E7	4999189.34977945	8.637284E-12
1.9293614443032E7	3139026.00232671	3.3343586E-8
1932366.89425846	3495472.09055849	6.522907E-5
1.939228219349E7	-76789.0604246464	0.005759544
1.94801749031123E7	-5150517.11486252	4.082296E-11
1.94819646889764E7	840099.262389163	1.9783555E-11
1.95259421672583E7	5744047.35316054	0.11436836
1.95422938699797E7	-2819650.51007666	1.2451908E-9
1.96134620272285E7	-1783384.68603744	6.9046095E-5
1.96830269696474E7	2200848.68057949	8.0163255E-7
1973514.0657088	-3492314.18295583	0.43539372
1.97905481141898E7	-5180672.95350311	3.3500477E-11
1.99529105686454E7	-1425456.8380054	3.999441E-5
2158911.44465953	5550910.83481364	0.2869584
2192715.50506761	6338221.11269787	4.846571E-9
2491866.83489974	3737077.8994735	1.8209465E-5
2534541.70231146	6069663.05603576	0.09903057
2623699.27280249	3633638.50086399	3.1226955E-5
2672513.89213927	5340087.41353915	0.039801374
2769974.17078628	3825332.20251445	0.33134797
2790439.78414969	4086214.87701664	0.057140235
311925.121940371	-3541796.29588167	7.335608E-11
3270699.80223628	3478951.12099992	3.910189E-6
3330767.28951376	4248422.67915636	1.9941072E-4
337649.380310573	-1045050.93702758	2.2117382E-12
341896.896904793	711501.314765295	0.27771378
3434687.79892138	3774424.07817462	0.0013454331
3586197.09965715	3493790.96386388	8.952319E-4
3814256.76268577	2846221.2851388	0.023026986
3952479.84570174	2591351.79272286	0.31063896
3954475.45491216	3595112.68280641	0.0019417473
3963798.92235316	4559500.15846951	0.09332982
4086064.23457206	2409887.52584984	0.19281055
4144715.06862113	-2206491.7587472	3.199896E-4
417455.288769308	465480.693930298	1.7414652E-5
4195505.82790221	5784398.48567908	0.32664678
4203417.96220494	4387926.7101503	7.137742E-5
426765.408820979	297179.050187197	8.988601E-8
4351883.2186571	4383787.60411755	8.573359E-4
4387126.5426768	4196031.19428148	2.1274957E-4
4457958.74189152	5800804.29964279	0.17232038
4471749.84937357	1959623.33080328	0.0036427397
453115.560706243	-281229.276875624	3.4871301E-9
4545979.65248084	1812452.37867609	0.0047277645
4659547.4568033	-884987.345882334	2.2910592E-6
4802736.19312303	5910770.60429665	0.17408928
494332.58192192	-4491337.73009082	7.64645E-5
5031227.48148075	1356561.20191927	0.0053778514
5064796.30712208	1316100.932374	0.0070316936
5100469.33218295	5932926.73439576	0.18697493
5353284.968874	1317156.9551089	9.464424E-5
538977.014627505	591481.369097656	0.15496285
5481609.56193789	6044520.3051546	0.18045269
5538389.26179386	6265592.96360941	0.039319336
5641719.95808511	3113677.77353941	0.14091016
5753954.4855567	2869296.71868027	0.13211155
5819230.70898097	6006327.6296835	0.35226026
6113669.60859513	1720149.69088099	2.0422144E-6
628143.980171375	3847614.9414901	1.5721167E-5
6509547.80868747	6312682.68839936	0.010286046
675406.661291972	5239183.74424267	0.55074024
6764342.99055784	2144390.53143511	7.684539E-7
7043023.17941515	2660084.28369749	0.03261336
7175558.92569103	2691084.71184961	0.36142173
749143.516541526	-192745.304885015	8.007892E-7
829798.875495516	-808810.168308489	1.4063934E-9
850940.574217509	-509478.277476197	4.573438E-9
852991.572735433	3904964.91885105	8.3208915E-6
8625141.64452299	5880307.05480417	0.26058036
8641390.64309248	6331690.63540937	6.493435E-8
884610.226886742	-2815661.4595493	2.8744226E-10
8871122.1916183	6241505.54943397	0.084442966
888090.688353725	381981.993891463	0.002239232
888617.886650059	396156.403037149	0.0078374455
997098.515112806	236496.586292254	2.8823878E-4
