# Supplementary material for: Impacts of Climate Change on the Biogeography of Three Amnesic Shellfish Toxin Producing Diatom Species
Source: Toxins (Basel). 2022 Dec 22;15(1):9. doi: 10.3390/toxins15010009 (PMC9863508; doi:10.3390/toxins15010009)
Supplement: Supplementary file 1 [file toxins-15-00009-s001.zip › toxins-2099991-supplementary/Supplementary Material/Evaluation/P_seriata/Pseudo_nitzchia_seriata_max.csv]

x	y	Pseudo_nitzchia_seriata max
-1005008.3427892	5861385.33192604	0.009460576
-1.00650083427892E7	5701385.33192604	0.26862645
-1.00800083427892E7	2381385.33192604	0.49921504
-1.02450083427892E7	5966385.33192604	0.15699974
-1.02500083427892E7	5696385.33192604	0.2099859
-1.02800083427892E7	-488614.66807396	5.053619E-7
-1.05400083427892E7	1426385.33192604	1.4352284E-7
-1.05600083427892E7	-3193614.66807396	9.932373E-7
-1.07650083427892E7	1421385.33192604	2.2324857E-8
-1.07950083427892E7	81385.3319260404	2.738258E-6
-1100008.3427892	96385.3319260404	3.045546E-10
-1.11550083427892E7	-83614.6680739596	2.0547948E-6
-1.12200083427892E7	536385.33192604	3.8169972E-7
-1.12300083427892E7	-5353614.66807396	3.81624E-9
-1.15250083427892E7	86385.3319260404	2.0154446E-6
-1.18500083427892E7	-3038614.66807396	3.512316E-5
-1.19800083427892E7	-228614.66807396	1.9088668E-7
-1.20500083427892E7	-33614.6680739596	1.2489389E-7
-1.21150083427892E7	151385.33192604	7.008974E-7
-1.21450083427892E7	2271385.33192604	1.1603067E-4
-1.24300083427892E7	5891385.33192604	0.096737385
-1.24450083427892E7	6306385.33192604	5.99099E-6
-1245008.3427892	-773614.66807396	3.3629888E-6
-1.24800083427892E7	266385.33192604	3.1315005E-7
-1.25950083427892E7	5881385.33192604	0.14513595
-1.27200083427892E7	3186385.33192604	0.38978612
-1.34250083427892E7	-5818614.66807396	4.2505327E-10
-1.34800083427892E7	166385.33192604	1.3200131E-8
-1.35150083427892E7	6246385.33192604	2.7157079E-5
-1.37950083427892E7	-5733614.66807396	6.063942E-11
-1.40600083427892E7	4936385.33192604	0.49983612
-1.42650083427892E7	-3203614.66807396	1.4704862E-7
-1.44650083427892E7	-83614.6680739596	2.7535492E-9
-1.46950083427892E7	5151385.33192604	0.525027
-1.47750083427892E7	5976385.33192604	0.117931634
-1.54050083427892E7	5971385.33192604	0.1397169
-1.54800083427892E7	6011385.33192604	4.4509277E-4
-1.56850083427892E7	6121385.33192604	1.975701E-7
-1.57450083427892E7	6271385.33192604	8.8362114E-8
-1.58100083427892E7	6171385.33192604	8.6684715E-8
-1.59750083427892E7	6146385.33192604	9.3458084E-8
-1.64350083427892E7	146385.33192604	1.1474389E-9
-1.66400083427892E7	5581385.33192604	0.19936484
-1.68300083427892E7	6001385.33192604	0.22494486
-1.69350083427892E7	4941385.33192604	2.340686E-10
-1.72500083427892E7	-2528614.66807396	2.0638082E-9
-1.74150083427892E7	6031385.33192604	0.19181843
-1.74550083427892E7	3426385.33192604	2.0375933E-13
-1.75550083427892E7	-433614.66807396	1.1733099E-11
-1.76600083427892E7	346385.33192604	5.982003E-5
-1.78150083427892E7	5196385.33192604	0.51213694
-1.78350083427892E7	5331385.33192604	0.14993991
-1790008.3427892	6331385.33192604	9.103971E-8
-1.80350083427892E7	5691385.33192604	0.16864087
-1.81850083427892E7	4071385.33192604	3.6446651E-13
-1.81900083427892E7	-5633614.66807396	1.0742669E-5
-1.83650083427892E7	5641385.33192604	0.117289655
-1.83750083427892E7	5106385.33192604	0.01193234
-1.86850083427892E7	5086385.33192604	0.50051266
-1875008.3427892	1791385.33192604	0.07729956
-1.88950083427892E7	-5408614.66807396	1.1407579E-10
-1.90800083427892E7	-2603614.66807396	1.7295562E-12
-1930008.3427892	-48614.6680739596	3.7664523E-7
-1.93500083427892E7	3486385.33192604	7.1052875E-13
-1.94000083427892E7	5246385.33192604	2.217263E-6
-1.94050083427892E7	-1608614.66807396	1.5204641E-4
-1.94300083427892E7	-4828614.66807396	7.251122E-12
-1.94400083427892E7	-2118614.66807396	0.039397504
-1.95050083427892E7	2501385.33192604	1.7835344E-10
-1.96700083427892E7	6236385.33192604	8.693135E-4
-1.98150083427892E7	-1288614.66807396	0.0020846743
-1.99100083427892E7	5096385.33192604	1.1588722E-6
-1.99400083427892E7	6261385.33192604	2.7771253E-4
-2020008.3427892	96385.3319260404	9.539735E-12
-2290008.3427892	-3248614.66807396	1.0587433E-8
-2305008.3427892	1736385.33192604	3.3038225E-7
-255008.342789199	-4978614.66807396	6.487673E-5
-2660008.3427892	1111385.33192604	7.558417E-11
-2815008.3427892	691385.33192604	1.24963435E-8
-2840008.3427892	-5273614.66807396	1.5073835E-16
-2910008.3427892	-5223614.66807396	4.3223193E-19
-3235008.3427892	1931385.33192604	2.155062E-8
-3305008.3427892	1456385.33192604	8.744025E-12
-3465008.3427892	-4853614.66807396	2.627167E-10
-3785008.3427892	-4178614.66807396	1.2214271E-10
-3955008.3427892	-418614.66807396	5.954694E-7
-4050008.3427892	1851385.33192604	4.155498E-11
-4110008.3427892	781385.33192604	1.3842282E-9
-4155008.3427892	286385.33192604	2.9690959E-9
-4320008.3427892	-298614.66807396	9.845488E-7
-4375008.3427892	706385.33192604	2.9451108E-10
-4420008.3427892	791385.33192604	9.048835E-10
-4475008.3427892	4041385.33192604	1.0736136E-9
-4500008.3427892	-4868614.66807396	8.263747E-4
-4685008.3427892	-88614.6680739596	2.97873E-5
-4725008.3427892	-2608614.66807396	0.006124234
-4815008.3427892	-5073614.66807396	0.0021423218
-4835008.3427892	4436385.33192604	2.6304129E-11
-4975008.3427892	731385.33192604	4.494917E-10
-4995008.3427892	31385.3319260404	7.963111E-4
-5010008.3427892	4696385.33192604	0.515353
-5125008.3427892	721385.33192604	4.166663E-9
-5155008.3427892	756385.33192604	4.7067465E-9
-5305008.3427892	301385.33192604	3.1748918E-5
-5405008.3427892	-3928614.66807396	1.812109E-11
-5445008.3427892	4246385.33192604	1.1920044E-6
-5545008.3427892	4131385.33192604	7.798718E-9
-5595008.3427892	-4783614.66807396	2.4213195E-15
-5630008.3427892	4196385.33192604	3.6588965E-9
-5675008.3427892	-4673614.66807396	1.3245096E-14
-5685008.3427892	591385.33192604	2.3300716E-4
-5810008.3427892	-5083614.66807396	0.0013353319
-5855008.3427892	4796385.33192604	0.0970963
-5890008.3427892	586385.33192604	0.0024533777
-6000008.3427892	4536385.33192604	0.5074829
-6010008.3427892	-3808614.66807396	0.06909233
-6100008.3427892	1071385.33192604	5.149154E-9
-6115008.3427892	-3833614.66807396	0.49144438
-6160008.3427892	4116385.33192604	2.2492078E-12
-6175008.3427892	916385.33192604	1.0246503E-5
-6190008.3427892	-3643614.66807396	0.37366113
-6245008.3427892	-4148614.66807396	0.007903082
-6245008.3427892	5706385.33192604	0.007079244
-6265008.3427892	2831385.33192604	1.6365665E-13
-6290008.3427892	816385.33192604	0.057229523
-6360008.3427892	1221385.33192604	1.1943684E-8
-6380008.3427892	1401385.33192604	1.6699327E-9
-6410008.3427892	2556385.33192604	3.0813977E-13
-6505008.3427892	4191385.33192604	1.7323375E-11
-6545008.3427892	3436385.33192604	1.410402E-10
-6690008.3427892	4671385.33192604	0.092220075
-6720008.3427892	5786385.33192604	0.032575227
-6735008.3427892	1266385.33192604	9.7522745E-4
-6900008.3427892	1261385.33192604	0.00255145
-6920008.3427892	4431385.33192604	0.5108034
-7015008.3427892	4886385.33192604	0.5084726
-7070008.3427892	-5578614.66807396	1.0592826E-6
-7090008.3427892	4206385.33192604	4.1043464E-7
-7100008.3427892	4096385.33192604	5.4148724E-11
-7185008.3427892	4621385.33192604	0.4133205
-7185008.3427892	6066385.33192604	1.4638843E-4
-7330008.3427892	-5133614.66807396	0.4306356
-7330008.3427892	1211385.33192604	0.39271632
-7355008.3427892	-5678614.66807396	2.3960188E-6
-7485008.3427892	4281385.33192604	0.1085927
-7490008.3427892	1231385.33192604	9.071196E-4
-7515008.3427892	3916385.33192604	3.472148E-11
-7545008.3427892	4781385.33192604	0.4315002
-7650008.3427892	4051385.33192604	4.9090617E-5
-765008.342789199	-2358614.66807396	2.0433255E-9
-7955008.3427892	3886385.33192604	6.6164404E-8
-815008.342789199	5211385.33192604	0.3042389
-8415008.3427892	3061385.33192604	1.3925772E-10
-8425008.3427892	-1663614.66807396	0.02667873
-8540008.3427892	-1458614.66807396	0.4990944
-8600008.3427892	5361385.33192604	0.32973638
-8855008.3427892	1581385.33192604	5.942219E-5
-8920008.3427892	5081385.33192604	0.14937623
-8925008.3427892	806385.33192604	0.32771617
-8950008.3427892	5521385.33192604	0.1799897
-8975008.3427892	5241385.33192604	0.18738881
-8995008.3427892	706385.33192604	7.698279E-6
-9300008.3427892	266385.33192604	4.6506225E-6
-9335008.3427892	-3028614.66807396	3.6785696E-6
-9525008.3427892	1051385.33192604	2.2383651E-4
-960008.342789199	-48614.6680739596	5.413029E-9
-9660008.3427892	-988614.66807396	2.0309539E-8
-9695008.3427892	-553614.66807396	6.2996173E-7
-9735008.3427892	6126385.33192604	0.02846465
-9810008.3427892	2816385.33192604	4.708455E-6
-9995008.3427892	6311385.33192604	0.006294174
1.00399916572108E7	6296385.33192604	0.043186154
1004991.6572108	-663614.66807396	9.849357E-7
1.01699916572108E7	2331385.33192604	0.105674125
1.02649916572108E7	-4693614.66807396	1.79507E-7
1.04099916572108E7	2166385.33192604	0.19790447
1.04849916572108E7	1836385.33192604	0.19011985
1.05899916572108E7	-3053614.66807396	1.325207E-4
1.06549916572108E7	871385.33192604	0.003479192
1074991.6572108	236385.33192604	0.09976855
1.10949916572108E7	1031385.33192604	0.23011619
1.11599916572108E7	541385.33192604	0.07579348
1.11949916572108E7	1366385.33192604	0.20782003
1139991.6572108	5186385.33192604	0.4121464
1.15549916572108E7	531385.33192604	0.09045155
1169991.6572108	-573614.66807396	4.229181E-4
1.18199916572108E7	1061385.33192604	0.10049475
1184991.6572108	-1268614.66807396	3.008098E-7
119991.657210801	-468614.66807396	3.081694E-10
1.20699916572108E7	-2173614.66807396	1.0669708E-9
1.21849916572108E7	936385.33192604	0.006670649
1.21899916572108E7	-178614.66807396	0.04615647
1219991.6572108	-698614.66807396	0.002655325
1229991.6572108	5716385.33192604	0.5371521
1.23449916572108E7	1546385.33192604	7.25917E-4
1.24999916572108E7	1646385.33192604	0.005227274
1.25449916572108E7	2311385.33192604	0.43012422
1.25849916572108E7	-3423614.66807396	2.0005112E-8
1.26449916572108E7	6176385.33192604	0.20407486
1264991.6572108	-3448614.66807396	1.849617E-9
1.26949916572108E7	1991385.33192604	8.368774E-5
1.29149916572108E7	-418614.66807396	0.07698865
1.29499916572108E7	6246385.33192604	5.9924005E-5
1.29899916572108E7	2461385.33192604	0.2512376
1.30199916572108E7	2146385.33192604	4.6495727E-4
1309991.6572108	-878614.66807396	0.0026719593
1.31549916572108E7	476385.33192604	0.048965614
1.33599916572108E7	2636385.33192604	0.41241962
1.34199916572108E7	111385.33192604	0.004090632
1344991.6572108	-643614.66807396	0.11948766
1.34949916572108E7	-5148614.66807396	2.682473E-8
1.34999916572108E7	2891385.33192604	0.3743962
1.35049916572108E7	2386385.33192604	5.283168E-5
1354991.6572108	5221385.33192604	0.37441218
1.36199916572108E7	3361385.33192604	0.27401125
1.36299916572108E7	1321385.33192604	0.00673681
1.36849916572108E7	3306385.33192604	0.40886906
1.37799916572108E7	1396385.33192604	0.16235678
1.38899916572108E7	6196385.33192604	0.028419543
1.39649916572108E7	2891385.33192604	0.42997333
1.39849916572108E7	3476385.33192604	0.4929334
1.40599916572108E7	3766385.33192604	0.3236641
1.41699916572108E7	2601385.33192604	7.537415E-15
1.43499916572108E7	736385.33192604	8.8074367E-13
1.43749916572108E7	2186385.33192604	3.1786094E-13
1.43899916572108E7	46385.3319260404	0.0012311357
1.44099916572108E7	3216385.33192604	0.013937981
1.44799916572108E7	676385.33192604	3.5350385E-14
1.46599916572108E7	6296385.33192604	2.5489504E-8
1.46999916572108E7	611385.33192604	3.0993684E-12
1.48049916572108E7	526385.33192604	1.6663437E-9
1.48699916572108E7	576385.33192604	1.7902996E-10
1.49099916572108E7	3891385.33192604	0.04994974
1.50849916572108E7	741385.33192604	1.9068269E-10
1.53199916572108E7	3341385.33192604	1.7430933E-8
1.53549916572108E7	3951385.33192604	0.0010798686
1.53599916572108E7	3611385.33192604	0.29038855
1.54249916572108E7	3921385.33192604	0.10854294
1.54449916572108E7	-1823614.66807396	0.392079
1.54499916572108E7	-148614.66807396	2.3023058E-7
1.54599916572108E7	4201385.33192604	0.0028936886
1.55799916572108E7	-913614.66807396	0.19261323
1.56149916572108E7	4766385.33192604	0.5362606
1.56849916572108E7	-1013614.66807396	0.12988041
1.56949916572108E7	4966385.33192604	0.49637327
1.57649916572108E7	6216385.33192604	0.14551708
1.58549916572108E7	-1193614.66807396	0.03445673
1.58849916572108E7	1786385.33192604	8.989572E-7
1.58999916572108E7	3246385.33192604	3.3854838E-15
1.59149916572108E7	241385.33192604	2.9589856E-8
1.59199916572108E7	3421385.33192604	3.1383403E-13
1.59849916572108E7	2351385.33192604	1.1658465E-4
1.59899916572108E7	3846385.33192604	1.1679228E-22
159991.657210801	-5948614.66807396	1.1025526E-6
1.60149916572108E7	-383614.66807396	0.0010811976
1.60249916572108E7	4291385.33192604	0.119237885
1.60399916572108E7	-4928614.66807396	2.9507703E-7
1.60849916572108E7	1326385.33192604	7.449848E-28
1.61099916572108E7	-183614.66807396	7.9417333E-4
1.61099916572108E7	3926385.33192604	2.496332E-14
1.61249916572108E7	3636385.33192604	3.632688E-15
1.61449916572108E7	4031385.33192604	4.1204484E-14
1.61949916572108E7	4296385.33192604	2.728664E-4
1.63499916572108E7	4236385.33192604	6.819408E-17
1.63799916572108E7	6146385.33192604	0.097760834
1.63899916572108E7	3706385.33192604	8.4021163E-16
1.64049916572108E7	3911385.33192604	5.80625E-14
1.66249916572108E7	3446385.33192604	3.1522272E-15
1.66499916572108E7	911385.33192604	2.0031886E-5
1.66799916572108E7	1176385.33192604	4.1334373E-13
1.67349916572108E7	3521385.33192604	2.677773E-15
1.67649916572108E7	211385.33192604	4.050556E-12
1.67899916572108E7	3466385.33192604	4.1011328E-15
1.67999916572108E7	-3713614.66807396	2.0182547E-6
1.68549916572108E7	4161385.33192604	2.6823013E-13
1.68649916572108E7	-3658614.66807396	1.1597021E-8
1.68949916572108E7	4501385.33192604	9.494606E-18
1.69499916572108E7	-3778614.66807396	8.961933E-11
1.69849916572108E7	-3853614.66807396	3.702587E-11
1.70499916572108E7	-2693614.66807396	0.5080443
1.71199916572108E7	-603614.66807396	1.3827409E-4
1.71249916572108E7	6161385.33192604	0.11844637
1.71499916572108E7	4856385.33192604	0.0050017396
1.72049916572108E7	6061385.33192604	0.10267535
1.72549916572108E7	3871385.33192604	6.609941E-15
1.72799916572108E7	5081385.33192604	0.45799062
1.72799916572108E7	6171385.33192604	0.120542765
1.72999916572108E7	1236385.33192604	1.4604106E-13
1.73199916572108E7	4451385.33192604	4.0943113E-12
1.73549916572108E7	606385.33192604	1.8809256E-7
1.73649916572108E7	1681385.33192604	3.9190165E-14
1.74549916572108E7	4216385.33192604	4.766048E-13
1.74999916572108E7	-33614.6680739596	9.3491966E-5
1.75199916572108E7	-3233614.66807396	4.0033706E-6
1.76149916572108E7	3901385.33192604	9.902151E-14
1.76149916572108E7	3976385.33192604	1.2140419E-13
1.77299916572108E7	4556385.33192604	1.2243197E-11
1.78199916572108E7	6041385.33192604	0.100563765
1.79249916572108E7	5561385.33192604	0.17052257
1.79599916572108E7	4761385.33192604	1.0486845E-12
1.79949916572108E7	6031385.33192604	0.10174371
1.81249916572108E7	4356385.33192604	2.584821E-13
1.81399916572108E7	3646385.33192604	1.4034264E-13
1819991.6572108	3506385.33192604	0.0024452638
1.83499916572108E7	3601385.33192604	5.157368E-15
1844991.6572108	3401385.33192604	0.0200867
1.87249916572108E7	-208614.66807396	3.630335E-7
1.87699916572108E7	5216385.33192604	9.5672785E-6
1.88699916572108E7	6206385.33192604	0.006913624
1.89199916572108E7	4936385.33192604	5.6722014E-9
1.89799916572108E7	6226385.33192604	0.0030944177
1904991.6572108	-3693614.66807396	3.7827346E-7
1.90949916572108E7	-3108614.66807396	5.983253E-4
1924991.6572108	5356385.33192604	0.37026542
1.93599916572108E7	6206385.33192604	0.0041832635
1.95099916572108E7	5421385.33192604	9.136542E-7
1.96599916572108E7	4916385.33192604	8.993393E-19
1.98899916572108E7	-4218614.66807396	1.3759581E-4
2009991.6572108	6276385.33192604	0.2770519
2144991.6572108	3316385.33192604	0.038954034
2184991.6572108	-4058614.66807396	2.3177291E-12
2204991.6572108	3276385.33192604	0.49735317
2419991.6572108	-5008614.66807396	1.26240975E-5
2694991.6572108	-4053614.66807396	4.6062074E-9
2739991.6572108	4086385.33192604	0.020005064
2784991.6572108	3891385.33192604	0.3964993
279991.657210801	636385.33192604	1.56931E-4
2949991.6572108	-4043614.66807396	7.48233E-5
2964991.6572108	3546385.33192604	1.842194E-5
3159991.6572108	-4038614.66807396	2.1556816E-7
319991.657210801	5546385.33192604	0.54757947
3214991.6572108	4296385.33192604	0.0020905882
3259991.6572108	-4978614.66807396	7.8194506E-11
3259991.6572108	4461385.33192604	0.20295
3324991.6572108	4401385.33192604	0.39669582
3329991.6572108	-4178614.66807396	2.2999829E-9
3369991.6572108	-3268614.66807396	0.20784733
3479991.6572108	-3868614.66807396	3.4339573E-9
3539991.6572108	4281385.33192604	1.4710915E-4
3884991.6572108	-2168614.66807396	0.118887104
4044991.6572108	4586385.33192604	0.102079354
4084991.6572108	2521385.33192604	0.007041495
4104991.6572108	-2483614.66807396	6.796651E-5
429991.657210801	4161385.33192604	1.5622498E-4
4379991.6572108	-1883614.66807396	0.0012738054
4384991.6572108	-2548614.66807396	3.0402093E-6
4409991.6572108	-2168614.66807396	1.4161593E-5
4489991.6572108	-5833614.66807396	4.3773416E-9
4549991.6572108	-1613614.66807396	0.0207637
4659991.6572108	6331385.33192604	3.6314088E-8
4739991.6572108	-108614.66807396	2.8634463E-7
499991.657210801	5156385.33192604	0.541281
5059991.6572108	1231385.33192604	0.0014656961
5209991.6572108	5891385.33192604	0.19282447
5229991.6572108	-4178614.66807396	2.121943E-5
5319991.6572108	261385.33192604	1.9369918E-10
5369991.6572108	-5623614.66807396	7.675949E-11
5424991.6572108	3116385.33192604	0.15311922
5474991.6572108	651385.33192604	9.176648E-5
5494991.6572108	6036385.33192604	0.21232599
5584991.6572108	-1203614.66807396	2.7380765E-6
5659991.6572108	881385.33192604	3.6302525E-10
5819991.6572108	1221385.33192604	3.8297944E-6
5849991.6572108	1191385.33192604	5.1444385E-8
5854991.6572108	1531385.33192604	1.5919922E-4
5884991.6572108	5971385.33192604	0.22785456
5919991.6572108	-4313614.66807396	1.9449111E-7
6004991.6572108	5961385.33192604	0.21695481
6084991.6572108	6201385.33192604	0.45208132
6289991.6572108	-4098614.66807396	5.9547767E-10
629991.657210801	386385.33192604	0.004209105
6314991.6572108	-4033614.66807396	7.169313E-10
6369991.6572108	1996385.33192604	0.3300952
6474991.6572108	2746385.33192604	0.32461992
64991.6572108008	5401385.33192604	0.52557576
6864991.6572108	2036385.33192604	8.1535876E-7
6884991.6572108	6321385.33192604	1.1438977E-6
6999991.6572108	-4233614.66807396	4.6765987E-11
7089991.6572108	366385.33192604	6.665939E-6
7119991.6572108	2691385.33192604	0.3994086
7294991.6572108	6006385.33192604	0.21123275
7464991.6572108	5961385.33192604	0.1747999
759991.657210801	-943614.66807396	8.3716856E-10
7784991.6572108	-3418614.66807396	9.021701E-9
779991.657210801	361385.33192604	0.010265592
7919991.6572108	6086385.33192604	0.18422087
7994991.6572108	6131385.33192604	0.20804211
8144991.6572108	796385.33192604	1.943956E-4
8169991.6572108	5921385.33192604	0.2100719
8174991.6572108	5871385.33192604	0.28277224
8409991.6572108	-5083614.66807396	0.020735946
8424991.6572108	6306385.33192604	0.0013281893
8674991.6572108	6086385.33192604	0.275595
8714991.6572108	-5158614.66807396	1.5434269E-4
8884991.6572108	1131385.33192604	0.21897219
8979991.6572108	1331385.33192604	1.9360898E-6
9054991.6572108	1781385.33192604	0.12101222
9059991.6572108	-5083614.66807396	0.0017528989
914991.657210801	5241385.33192604	0.53294206
9434991.6572108	-1743614.66807396	1.3257634E-10
9594991.6572108	1516385.33192604	5.9549484E-6
9654991.6572108	776385.33192604	3.2907483E-8
9709991.6572108	6226385.33192604	0.11276533
974991.657210801	5336385.33192604	0.5738483
9799991.6572108	736385.33192604	9.215712E-8
9899991.6572108	2266385.33192604	0.1150489
9994991.6572108	2236385.33192604	0.1701208
-1.01089477091206E7	2096968.97286615	0.4354062
-1.02311590941135E7	-235732.570251158	6.5150116E-6
-1.04096026530166E7	-140798.3231364	2.9043933E-6
-1.04528302155397E7	2772500.22343374	5.031706E-6
-1.04673344886541E7	-4028687.2926087	5.774213E-6
-1.05658941111095E7	3000282.76310851	0.48631603
-1.07162788730709E7	5893358.9499035	0.091180496
-1.07310775716716E7	952747.51788272	1.3383071E-7
-1.07573042672802E7	3012358.10781899	0.3758723
-1.07926017826438E7	-255730.506037408	4.145808E-6
-1.08160889713994E7	461950.640720388	6.343062E-7
-1.09473653089557E7	-2367108.56675082	3.3996722E-7
-1.09621684881287E7	1386052.19556167	9.935342E-8
-1.11332836605654E7	-2766915.85004659	9.862186E-5
-1113729.00100989	-586156.538555408	7.188753E-6
-1.11905640054308E7	-478751.458200103	6.44156E-7
-1.15770418703255E7	-222402.161896914	1.5371718E-6
-1.16847534627764E7	6165692.95988389	0.059409313
-1.17034842834063E7	2062301.37324424	2.1844017E-4
-1.17158673120605E7	1519428.72086735	2.33432E-6
-1.18478127641481E7	1743661.11786748	1.2808317E-5
-1.18533423187106E7	6207956.30389418	0.00518722
-1.1873503847417E7	2423379.26296929	0.01797216
-1.19372898890618E7	-119046.818892311	1.227298E-7
-1.19852134687588E7	2415560.75371225	2.8766892E-5
-1.20485439729671E7	5873052.74860347	0.15538561
-1.21522445853147E7	108782.19074556	4.0676065E-7
-1218658.47872255	5443115.92445273	0.0046336493
-1.22513378486578E7	606701.184554886	1.6636843E-8
-1.22682620364714E7	-1429283.05147642	6.286602E-6
-1.23325190098561E7	2830175.967351	0.0037005618
-1.23333327949951E7	1671529.76581832	6.662209E-5
-1.23661414703071E7	2448510.33675784	2.9976096E-5
-1.25966937747993E7	-1890783.73322823	3.9623967E-5
-1.27264416051748E7	258306.928486692	2.9348453E-7
-1.29240487891349E7	30155.1202202085	3.237274E-8
-1.293837064164E7	6224413.85224357	0.03232948
-1.30545349140793E7	-117035.838658974	2.0008658E-8
-1.31734000944196E7	-257394.968547786	2.3409973E-8
-1.32808400792887E7	-571926.925954446	2.2922585E-8
-1.33747954089615E7	1692329.52862989	5.935428E-8
-1.33965344292959E7	-2043906.85463281	1.7257156E-6
-1.34471417680926E7	6131574.26632701	0.026424905
-1.34863379851319E7	-595678.531273933	1.1869301E-8
-1365057.67250078	224654.428255569	1.1967392E-9
-1.36957023136639E7	148284.252668293	3.3635084E-9
-1.37856798477675E7	6022396.44275472	0.15258966
-1.38295666015331E7	5993484.76913812	0.07522628
-1.38949243430765E7	3740572.4543219	5.373522E-8
-1.39419171428148E7	314639.339671034	1.5841637E-9
-1.39888635615543E7	4045858.46547915	1.2546064E-6
-1.41623643982515E7	4194450.13053956	0.0019524758
-1.42372973776729E7	4468615.20594903	5.7424673E-5
-1.43516350009283E7	5118988.6859751	0.5168526
-1.44409873867067E7	3802630.9954636	7.5466766E-10
-1.44863839330098E7	5984873.63343163	0.17521948
-1.46306741732453E7	121277.14691324	8.4738625E-9
-1.47064014025102E7	4787734.46539523	3.0187624E-5
-1.47137294871276E7	6118477.63823211	1.1656766E-5
-1.4747948439106E7	5113754.82818366	0.4836499
-1.47487643937854E7	6177413.50586658	2.6450034E-6
-1.47657797871872E7	5326620.39779782	0.50293225
-1.48018212662229E7	5987113.59171998	0.13576697
-1483076.7415513	5513567.45861475	0.062212642
-1.48709653178209E7	5198990.69036523	0.5159371
-1.49263746133882E7	5189723.86644733	0.4551979
-1.49392154622127E7	5952031.88833622	0.07086017
-1500697.63478926	-1321825.90101902	1.9989086E-6
-1503722.08718056	6020363.06683086	0.050909784
-1.50454992518845E7	26603.7660472076	1.4476809E-6
-1.50731458927631E7	4422260.08705467	1.7426687E-7
-1.52348372801012E7	6027896.58204659	0.0010399502
-1.53267321030098E7	195237.905271238	1.2946804E-8
-1.54977264792149E7	5289584.64487262	5.2692994E-6
-1.57060346094925E7	39006.5267033409	2.7780716E-9
-1.57853486359981E7	-184494.991339928	6.7835675E-9
-1.62107576850008E7	5441304.39382649	1.285546E-8
-1.62166161324422E7	1394721.97460029	9.341055E-11
-1629529.23999177	3117281.72328367	4.704007E-6
-1.63430442076913E7	3909741.77902715	6.6901124E-11
-1.64250411537788E7	2037982.58234435	5.983686E-13
-1.64880731198071E7	5351407.78069292	1.3576444E-10
-1.64916176204445E7	385296.570684684	8.026463E-12
-1.65964918786397E7	137204.637971241	1.2672838E-9
-1.66326353732341E7	5353651.9865237	4.447373E-4
-1.66457444904348E7	4502301.156185	4.2620674E-11
-168683.050769929	5339519.56139137	0.53443164
-1.70790185852826E7	1900869.27063515	1.9337311E-10
-1.72508816359966E7	2163367.63632428	0.009701334
-1.74000166389766E7	3817513.27482827	1.5118291E-12
-1.77629940620542E7	4979672.48588111	1.3717517E-9
-1.80306541463482E7	1660890.31426143	4.010773E-12
-1.84835811730561E7	5659368.1379833	0.16753294
-213121.103594936	5506198.24009193	0.5307734
-2301848.21056361	6015097.00459111	0.10244956
-2320505.31398673	1865204.2672832	4.2838983E-6
-2412315.91156729	1584392.14800833	3.6750755E-8
-2416536.4126682	5207606.82289425	4.486263E-5
-2517991.57908903	-1110592.90572152	1.9241513E-11
-2551326.2358682	5441983.87897954	1.32973E-4
-2551662.47688575	950347.233112946	6.8826567E-9
-2581750.25622749	5701537.24785629	0.5227962
-263256.614537232	-642376.290123418	9.034849E-9
-2702508.71893761	1127963.89797366	5.6920958E-11
-2725615.77593182	1103181.08374105	3.1924952E-11
-2731416.31551238	6112483.59198137	0.18344286
-2737881.01741259	-2563373.80150036	3.3350062E-11
-2765343.9642561	4623839.63476368	6.378969E-6
-2794007.69506678	-8503.33014750481	3.3178698E-5
-2871206.14621537	1243263.02377877	3.342214E-11
-2927417.13409274	1041251.40904713	1.4369301E-11
-2953685.42827867	829090.989862451	2.9071506E-10
-2960350.03916964	2536636.58588204	2.381302E-11
-3107624.28401883	4463317.83937019	0.0020107052
-3181884.98892641	5643410.24269543	0.0065018176
-3268383.08973646	841100.130323343	5.6727756E-10
-3291916.19728445	2566457.8758196	3.1224307E-12
-3332882.70262333	2257305.35062549	6.918899E-7
-3426506.02659861	686066.665761828	2.886113E-8
-357523.546795879	6141735.75015642	3.3140552E-6
-3614168.88670927	434221.272729723	2.716098E-7
-3620845.01502948	5276305.24108577	0.0015093974
-3664196.58093074	2568333.61099333	3.3178152E-14
-380833.47467503	-259295.765681515	1.3375258E-10
-3840312.91167	-442608.219520641	8.682611E-8
-3848835.74327281	2536965.47606063	3.8157233E-12
-3863885.2690321	5683213.06273449	3.2371806E-4
-3897053.18248895	111649.836550357	4.4997737E-8
-3930290.79478658	4844527.96117732	9.1485526E-7
-3995558.99091169	1036814.06520387	6.8451195E-10
-4062325.18859422	-2220317.62614054	4.925387E-4
-4067363.83278038	-1820697.58989009	8.6302344E-7
-4080669.21791723	2809377.89285239	7.075794E-10
-4176411.67340908	503936.575934101	5.4058487E-9
-4181136.47000684	-353418.552169548	5.454851E-4
-4238374.46167221	1980023.74677878	3.1279528E-13
-4328355.68399432	-1802246.61100446	0.1918402
-4334508.87763655	-1647092.57073092	0.124213986
-4418347.55592954	-2158901.83596474	0.21038428
-4549283.64353511	-174558.096924892	7.18804E-8
-4549966.23751464	244157.046100924	7.8815765E-10
-4559969.38420492	217194.712265089	5.2393806E-10
-4689111.43176082	841391.595420141	1.7620472E-10
-4737960.44302797	400921.420695176	4.718215E-9
-4746309.18316975	5371825.76096188	1.3899136E-5
-4749824.91381601	4593961.89094885	1.3507431E-8
-4835881.25848697	506539.784246018	2.4263088E-8
-4938003.6717478	531684.58348383	7.7225026E-10
-4941480.30350449	1848152.86579318	1.6074566E-7
-5046628.58407422	4344960.82359453	1.8385474E-10
-5127938.04056735	621181.752472227	4.2960573E-9
-5155042.52275427	1043265.76104095	6.069655E-10
-5220173.39641028	3642466.84508923	3.4567785E-10
-5231780.26730076	3961217.39060562	1.6871885E-12
-5241730.2885517	-3187653.30008557	8.607763E-4
-5264357.55642183	2105086.38163561	4.424524E-6
-5289636.41759833	1880573.08244203	2.448853E-7
-529222.155786883	-3260024.79640954	1.5836758E-8
-5322166.36357663	4869805.2370307	1.4762994E-4
-5329477.52577957	1066211.92430186	3.35566E-10
-5390068.42880701	3519439.63937838	3.0668457E-11
-5427861.6135579	4334947.14256473	4.1311586E-4
-5466989.15992982	3980549.98998269	9.948419E-13
-5484573.18984801	6342689.52733835	1.17749305E-5
-5515269.70447076	3752647.28329414	4.019329E-11
-5817015.72905631	4843174.03148287	0.087429926
-5838048.27160216	-3563973.22580198	0.45963922
-5894611.72488551	1482223.16841935	1.04717374E-10
-5920064.86617872	1001667.68045801	2.3662514E-10
-5962591.66718038	1285390.30533298	1.748489E-10
-5983182.8874952	1112758.67888218	5.6122423E-10
-5997197.21237721	4649600.62444719	0.47574824
-6016543.76741381	-3633061.00691539	0.4508754
-6016973.11944197	2170201.275264	4.765096E-11
-6046750.28664022	1210181.72312864	4.1723375E-10
-6064139.67106109	-4171219.39319797	2.350596E-10
-6177288.5277161	1201644.84886564	2.5176685E-9
-6218669.33979271	4064017.09375513	2.3692266E-12
-6218927.85467031	4146987.02098276	3.67427E-12
-6237175.4809411	-4304482.96209455	3.5253076E-9
-6241767.39791101	2006732.54660695	8.272424E-12
-6371067.64268694	-4267543.4040851	0.0016722381
-6378815.03341757	2842551.04356675	2.505881E-13
-639519.236594029	-1760116.17663525	0.031437073
-6415625.78428473	3774560.9677581	3.8857723E-11
-6472540.77856124	5223223.82492543	0.3308705
-6489174.76677587	4026360.55252902	1.4017115E-12
-6515492.49818261	888696.110597583	0.019742008
-6554747.5569283	1018950.16187971	6.1705464E-4
-6603890.12586552	4432747.80938956	0.50793415
-6654100.75949939	4269743.55168711	2.21063E-9
-6680940.74642366	3158463.78798085	1.7157185E-12
-6691098.21345976	4314160.84733328	1.8238125E-6
-6814913.03023659	4644482.74451255	0.3986445
-6853062.44407427	-4218548.40107714	0.55162525
-6923128.48427624	1483186.18797713	6.2017493E-6
-6932405.4763906	1190980.88027975	0.03409425
-6979299.09040541	3977406.73559976	9.255026E-13
-6991206.89540303	1439039.10511922	4.1767446E-5
-7020320.98505179	5497737.24746903	0.17693664
-709544.55546758	-4572766.49517504	2.564884E-7
-7155421.26947073	1644340.36605138	9.465962E-7
-7156892.65171177	1676130.57922709	4.702463E-7
-7210155.73423979	4348189.30615709	0.52056116
-7288309.83016561	-4744219.94190595	0.53807074
-7349587.79831219	3431628.76906352	9.853357E-10
-7579532.83903771	4098794.06394562	0.007710704
-7651358.18777875	1275986.09068971	0.004540793
-768186.777384873	5507691.27801746	0.068651676
-7868654.25193864	1399349.95671118	0.12305253
-7933999.66483336	4160847.40878111	0.55334735
-8102405.32667001	-4296092.97106012	0.4827483
-8235780.69448025	-4181977.7321539	0.4695962
-8262331.95331985	2740439.01413148	1.6843538E-10
-8284644.34542813	3182106.19788814	5.3155573E-9
-8487394.15115211	-2989597.60213102	1.6234597E-7
-8669870.94209587	799728.653453248	0.02847189
-8688140.7920057	3229217.59828123	0.03240352
-8745504.73020269	1266706.09111899	1.3749282E-7
-8778850.11205724	-1132590.84040861	0.5020668
-8813925.54195497	5765387.21069768	0.10312917
-8830189.1141757	1574346.00952655	3.486798E-5
-8846098.1269124	-4691648.1529904	1.3918846E-5
-885713.285321817	-4508967.4979774	1.040483E-6
-8932727.79619333	453110.60967163	5.2099087E-4
-9018645.27141861	408718.074327229	5.5623247E-4
-9089804.59958157	998265.048655659	0.09336649
-9124880.52941686	326973.137364443	4.725082E-5
-9136662.53880739	79199.7314099018	6.113237E-6
-921373.679884944	82236.6707301475	3.1827176E-11
-9231646.86258565	1219491.22682	3.9362957E-4
-9250321.03934776	5474436.28548033	0.32617474
-9252231.75350242	1655057.00319036	0.09546975
-9292107.48943363	5662978.36416483	0.18659413
-9336349.1422635	6106360.50899193	0.0301397
-9344114.44585089	2497627.6135217	3.7935995E-5
-9476279.60634277	2712239.82318543	2.3310304E-7
-9554164.39628612	3041561.86444521	0.19634926
-9572393.78898549	851076.73171868	8.536087E-4
-9589480.27728015	747315.424858863	2.1956125E-4
-9590859.97286096	478784.653669801	8.9577935E-4
-9655000.47966192	213693.880979413	2.441855E-5
-9674630.45212582	1032767.9672137	8.0314E-6
-9677406.29406269	5280860.48464066	0.18864365
-9719641.122102	6107733.71562008	0.19502428
-9835450.74072939	2817933.89321997	1.1240644E-5
-9883453.50864784	-76407.7741584647	0.019108802
-9954143.25395899	5611988.39800222	0.18712951
-9964709.37749521	3066256.08846861	0.2894325
1045821.88169742	5200352.45830809	0.44014525
1091101.34828573	-844440.500426326	1.05983425E-7
1153285.09951346	6301209.7648962	0.0015441253
1.1583264179866E7	-3592198.81184276	2.5687724E-10
1171922.00734609	-2348364.38580087	4.601628E-6
1176179.25857337	-3246355.36799888	1.1544568E-9
1.18045411618467E7	2134200.14193605	0.5392907
1.18804027611193E7	-3074212.84143717	9.819427E-11
1201299.71500859	3817314.90048678	0.50442356
1208074.39705576	-1079267.6987005	1.7519978E-5
1.21407923385092E7	-4451314.9720126	5.548615E-7
1.22858111103823E7	1821490.32671353	0.004555473
1.23750493500418E7	-2621123.83118839	0.008321235
123837.541298479	4945077.81943341	0.50318736
1.24010858807255E7	6232652.08972872	0.026458751
1.24215686711885E7	-1233925.71067668	1.4899646E-8
1243611.33534223	-1025613.3411262	1.6625492E-4
1.25051433447237E7	-3397326.94616793	1.4164383E-9
1.25244280018318E7	1238343.20193103	1.3503256E-8
1.2540836565375E7	-3076480.79068958	3.5803924E-7
1.26236577198279E7	-2140194.04862006	0.043271888
1.26300565431648E7	-4880134.87739051	5.2637843E-6
1.26529442313349E7	-2712964.96730203	0.47371408
1.26661069173158E7	1745170.46479901	0.0015876993
1.26709011014725E7	2072987.79104066	0.023642715
1.27365237155899E7	-686843.086911313	0.06406741
1276645.39759448	-790375.65898888	0.0073347753
1.27802411414504E7	720388.370439051	4.189736E-4
1286402.5938754	3917978.88772669	0.045123458
1.28926222826833E7	6282883.74549777	1.28527E-6
1.29021349717708E7	-782022.343756134	0.07107204
1292243.64726314	-1252014.98188806	3.316612E-6
1.29478233023805E7	1301708.98872405	5.389631E-4
1.2986653461372E7	903594.090786342	0.009520748
1.29943764777889E7	1202319.47342889	0.13212425
1.30085657242169E7	-5699302.40469289	9.404588E-6
1.3014675913797E7	1887922.03147827	2.1307947E-7
1.3101997279694E7	-4668164.76562252	8.10877E-8
1.31210606248245E7	-511372.155932561	2.5357876E-4
1.31225011807275E7	6197820.2809921	0.23094328
1.31461025816315E7	248839.5456379	0.057585195
1327173.55760249	-4112063.23721156	4.5047005E-10
1.32964967858097E7	-5337678.98552876	4.6734963E-9
1.33065660657485E7	2507828.5124041	0.41813388
1.33399759112487E7	-856654.452225998	1.639085E-11
1.33611508228031E7	-4613723.84395601	2.0379984E-8
1.34627646392176E7	4086578.69629847	0.10232911
1.35100146709748E7	3050695.20459831	0.1726635
1.35214599016791E7	-3695922.44548257	1.6885138E-9
1.35431683220623E7	2484235.90529675	1.5529882E-5
1.35582451462984E7	2703202.77039175	0.42146584
1.35897264496823E7	3464541.77361654	0.38227287
1.36317232697164E7	378141.670600209	8.273727E-11
1.3633113803566E7	2997523.54883943	0.50250405
1.36430895291532E7	3249231.09379337	0.3743455
1.36814186375256E7	3078310.01544509	0.5054629
1.3721727347674E7	3264707.45010961	0.48176408
1.37248179804777E7	214302.627278568	1.3159068E-12
1.37261182614502E7	418138.155220071	6.37441E-11
1.37762197106096E7	2806717.07755031	0.38223892
1.37957714947271E7	1213139.74476471	0.12888376
1.37993836472912E7	-571854.961005833	7.442476E-4
1.38048857524524E7	-5325860.25465911	1.0684758E-9
1.38884350895297E7	165447.491512707	0.05566047
1.39061247005989E7	3894170.74095173	0.45947123
1.39580008714664E7	292397.995988661	0.0034460588
1.40000930380809E7	3250066.59463449	0.53076684
1.40441136147527E7	2640316.46448278	0.0036840288
1.40674071107222E7	-5019688.66252985	2.1602258E-8
1.41069596228777E7	-339173.248475404	0.0035072865
1.4151261079558E7	1804051.41604007	1.2090843E-11
1.41563551602156E7	6167673.05907275	0.22003491
1.4201284123417E7	-26973.561639566	0.072182156
1.42300838749726E7	293883.404880356	2.7545204E-7
1.42423175920893E7	-454845.934203757	6.8177715E-6
1.42732310701762E7	3120965.77301772	0.0038220007
1432831.78390667	-1369587.66195002	0.01412523
1.43400777861028E7	-5818605.80990029	0.0023278461
1.44029731937175E7	-5139052.90052426	3.23682E-8
1.45791840598177E7	752215.527016474	6.5047136E-14
1.4605394087697E7	3018037.52454049	2.1331436E-8
1461328.65820163	5910940.76386313	0.5292955
1.46195618462432E7	6055693.60419251	0.18039297
1.46836213442954E7	1007110.1592397	4.727032E-14
1473512.3721305	4155156.207927	0.06974999
1.47419446909504E7	-8253.63984949142	7.983452E-9
1.4751279355106E7	6261431.35484613	3.2666824E-7
1.47551984881917E7	-4820048.626382	6.2367417E-7
1.477120637537E7	6047102.72337623	0.18941683
1.48645843432013E7	401501.665157473	1.5842841E-6
1.48647417669331E7	6100144.75367632	0.15960865
1.48977277219871E7	3415860.7724941	6.2512216E-4
1.49568029558527E7	-4797446.42161459	1.1691303E-6
1.50182939445598E7	6162780.54215988	0.20539889
1.50342725618094E7	-250274.671581054	0.055434365
1.51094137605043E7	217479.321935438	1.6385713E-9
1.51317086453655E7	3475770.71400069	7.734805E-6
1.51864354129829E7	6259075.27760277	2.7650483E-6
1.5197355360246E7	923066.499020046	8.822297E-8
1.52466287524641E7	4179132.83082093	1.2067757E-7
1524742.64254809	-3902063.23585279	1.6310059E-10
1.52616629499495E7	3630497.61595776	0.4685253
1.52811195478439E7	-1098274.59477217	0.31481487
1.53680553769943E7	4020721.30500608	1.9805293E-4
1.5456090766907E7	1283292.05342881	1.2601674E-12
1.54632582395117E7	3524108.55456429	3.5470913E-4
1.54718705410705E7	5202476.91068878	0.38731167
1.55970870601131E7	4352679.83429169	0.06615711
1.56789856316966E7	4789161.28934025	0.5181045
1568176.36799777	-2655801.54609177	0.5255591
1.56903722753796E7	526788.373690421	1.2284282E-8
1.57256244473507E7	-5428802.35022199	5.273312E-7
1.57279154724896E7	3059367.61098276	5.916149E-8
1.57343914465667E7	3805628.33970902	0.26474044
1.57866734158007E7	5357791.67641108	0.16731678
1.58308083838439E7	573509.194797795	1.4474007E-5
1.58483054246282E7	6181551.09387729	0.13498718
1588522.13784078	6147707.12825114	0.013928222
1.58886979733606E7	6236962.50844085	0.044844966
1.58898768638362E7	-5188383.96052639	8.6375556E-5
1.59262583381375E7	6281705.95501431	3.7384912E-4
1.59456155239216E7	860522.57033162	1.6313477E-4
1.59495003405392E7	5046117.36143322	0.4440347
1.59696836778422E7	-5262039.49428014	1.0920152E-5
1.60212815344185E7	3610455.11260142	1.4948642E-14
1.6043664653541E7	447022.655269098	2.2932418E-9
1.61526371828224E7	4777471.67792204	0.4081872
1.61615479942629E7	-3941802.61522084	0.49922386
1.61622640463272E7	-438701.166510623	1.2607386E-4
1.61895382620289E7	4313625.23855746	0.010263789
1.623202867135E7	3368243.34529311	6.4414827E-15
1.62759319702188E7	3795541.91525776	4.2143904E-14
1.63357401219664E7	4491132.92208601	0.001875429
1.63753546452438E7	-1181893.93863941	0.0014491597
1.63753551829125E7	-3935318.41814268	0.44653997
1.63780648350042E7	-652959.711097632	0.0018442881
1.63796116700843E7	-4970574.49965735	3.2497738E-8
1.63845374793085E7	-113127.476841493	2.218304E-4
1.64471693538045E7	4283403.876831	2.680317E-18
1.64750033297729E7	3130894.87297345	4.995603E-15
1.64882399593474E7	3945327.17380029	3.6691763E-14
1.65014657883842E7	4206530.82238537	7.409661E-13
1.6527074570613E7	-1724026.34119262	0.017447531
1.65271157069839E7	3497740.35606549	1.953895E-16
1.65500755748169E7	3476182.62830767	2.5288616E-16
1.65560187758223E7	-4179283.97771977	0.05889627
1.65728534653816E7	4570113.31710622	2.0137957E-5
1.66025901187727E7	-3919243.35296147	0.52425367
1.66856053338903E7	-1410896.0679237	4.3331974E-9
1.67501332545618E7	-236483.524076384	0.0010098417
1.6756010180827E7	-1578862.8223819	2.0724298E-9
1.67585181505646E7	3905402.45464538	1.0687829E-14
1.67618952475848E7	6321811.99022459	1.8567702E-5
1676196.73319926	-3481076.99075957	7.925783E-7
1.67731345323166E7	230790.857188765	5.02209E-12
1.67751754377556E7	994219.91889108	3.3586194E-9
1.67877446412672E7	3612532.62306985	1.0626255E-15
1.67883728269487E7	262645.094890114	1.4633857E-11
1.68116416467553E7	-686195.188293755	1.7461922E-7
1.682160242138E7	4966141.55751962	0.016722362
1.68431755662082E7	3634657.03526618	1.2984005E-16
1.68689864364009E7	-65742.5746123977	2.432067E-12
1.68818653370759E7	3558760.21982026	1.3713737E-15
1.68911645339637E7	6196840.13989729	0.049303297
1.69083476422646E7	4468446.53521185	6.1083576E-25
1.69304169609627E7	764270.140022138	1.2579186E-4
1.69635007339865E7	1421402.94402443	1.2612489E-13
1.69952821696908E7	3321667.84560317	1.7637859E-13
1.7033338161236E7	-492354.954826662	0.0057875453
1.70697214466318E7	-3546258.32704487	1.1872439E-10
1.70723848120526E7	4382142.62289	8.132626E-12
1.7075042819652E7	3537930.89450257	1.7785301E-15
1.71120675249253E7	112277.728415923	1.1572366E-7
1.72001786034966E7	-388868.9500213	2.696595E-4
1.72087392133993E7	4066290.41447013	1.9923942E-13
1.72203897109156E7	3839089.48158513	6.8237944E-15
1.72233927886185E7	4782186.01699818	0.056958314
1.72278026245593E7	-4913203.07536966	1.1064037E-8
1.72299020415574E7	-197098.223348757	6.9890535E-5
1.72419498762331E7	3706661.95846066	4.6088106E-13
1725314.79576372	-2936679.55336164	0.44442925
1.72584691900929E7	4642311.36968142	2.5293333E-20
1.72600675659046E7	5059408.15525081	0.4560241
1.7260366132383E7	-5258270.86833746	1.7604256E-8
1.73291693020337E7	6015319.06396876	0.1612737
1.73468262002081E7	-1903228.03027584	0.017717194
1.73539421132155E7	-611327.14416787	2.8395843E-5
1.74153466504575E7	6193785.43193446	0.050080966
1.74967375590402E7	-2818517.72991972	2.1314148E-9
1.75501643663997E7	-2079128.46904776	1.2125914E-4
1.75543448724965E7	2995776.96230987	6.034579E-14
175642.173932273	567418.165427543	9.493196E-6
1.77533158672292E7	2890125.55258697	3.8326718E-13
1.77757317275449E7	4341604.01951519	6.995499E-13
1.77847010505444E7	-4875165.08731735	1.1419117E-8
1.78166646238745E7	-392143.42086689	5.4726665E-5
1.78436188795438E7	478124.494105011	4.8444107E-8
1.7878786948813E7	3897890.07496727	1.4608585E-10
1.80660045154905E7	3260343.11242239	6.639201E-14
1.81614452539542E7	-571143.573062707	1.7649522E-6
1.82054176196672E7	-5315820.57263645	1.9914861E-10
1.82760645684374E7	-1474648.21565273	3.958406E-4
1.82925665542731E7	3507265.12695897	9.714616E-16
1.8305808447341E7	3857382.47427331	1.3277075E-12
1.83622910993968E7	6137884.66934361	0.15614533
1.8371804109199E7	4270465.21547173	9.862936E-11
1.839502889677E7	6329582.07847097	5.5959106E-7
1.84366746568829E7	2742000.10517959	1.1167481E-13
1.84457517966032E7	4383721.19065338	7.9537635E-13
1.84602619840732E7	4594258.29934819	1.960434E-13
1.84667886122002E7	4910295.55562761	9.9704266E-11
1.8476705713035E7	3674284.8205526	2.8875536E-14
1.84911187050989E7	-2288289.58320856	0.0010216495
1.85008047593231E7	4847827.61075383	2.372355E-12
1.85164965633432E7	732776.670962179	4.293552E-11
1.85332241342077E7	6019253.07160086	0.09115311
1.85406837118337E7	-4907689.57553768	0.22429955
1.85569800912771E7	-5113974.74342701	0.0073214625
1.86236815045993E7	3329112.14296596	1.9079214E-14
1.86837011582292E7	-5451338.7205144	3.8618156E-10
1.87441902909504E7	4231825.80363041	4.677393E-13
1.87678768038641E7	-3364050.56508952	3.111351E-5
1.87957640373308E7	-687361.939059256	2.5774777E-6
1.87975613411237E7	-4823861.74204749	0.050460108
1.87983693062351E7	5495273.92099557	8.6329484E-5
1.881769213782E7	5488111.22645179	1.4355793E-5
1.88499047177814E7	3350082.98004961	1.4172768E-13
1.88613885757361E7	3949240.4254003	8.0574185E-14
1895054.0551659	-3780372.68260479	3.8684838E-9
1.89659053974482E7	3502883.65800381	1.6587384E-13
1896884.97740091	5207481.27468696	0.38815054
1.89729910406519E7	-2625754.48929967	2.5226677E-7
1.89868569784092E7	872331.638407145	3.822338E-8
1.90478663480321E7	-803493.763203258	7.306729E-11
1.9058093032837E7	3659782.77651578	0.0022865096
1.90624250294445E7	5407795.79916532	0.011502499
1.90953812806618E7	-192181.529988743	2.2194905E-8
1.91720569291914E7	4331198.7666468	1.2222911E-11
1.92358216433116E7	4999189.34977945	4.2882333E-11
1.9293614443032E7	3139026.00232671	1.5316598E-7
1932366.89425846	3495472.09055849	1.4530559E-4
1.939228219349E7	-76789.0604246464	0.008925369
1.94801749031123E7	-5150517.11486252	2.0022199E-10
1.94819646889764E7	840099.262389163	9.8219384E-11
1.95259421672583E7	5744047.35316054	0.12900124
1.95422938699797E7	-2819650.51007666	6.032819E-9
1.96134620272285E7	-1783384.68603744	1.8624394E-4
1.96830269696474E7	2200848.68057949	3.3529811E-6
1973514.0657088	-3492314.18295583	0.45330268
1.97905481141898E7	-5180672.95350311	1.6473307E-10
1.99529105686454E7	-1425456.8380054	1.2188883E-4
2158911.44465953	5550910.83481364	0.30150926
2192715.50506761	6338221.11269787	2.1680544E-8
2491866.83489974	3737077.8994735	5.0168546E-5
2534541.70231146	6069663.05603576	0.10406341
2623699.27280249	3633638.50086399	8.904441E-5
2672513.89213927	5340087.41353915	0.044542026
2769974.17078628	3825332.20251445	0.40888458
2790439.78414969	4086214.87701664	0.06109195
311925.121940371	-3541796.29588167	3.609548E-10
3270699.80223628	3478951.12099992	1.31783945E-5
3330767.28951376	4248422.67915636	3.3255573E-4
337649.380310573	-1045050.93702758	1.10153215E-11
341896.896904793	711501.314765295	0.3013341
3434687.79892138	3774424.07817462	0.0018313886
3586197.09965715	3493790.96386388	0.0013002679
3814256.76268577	2846221.2851388	0.031445734
3952479.84570174	2591351.79272286	0.38902748
3954475.45491216	3595112.68280641	0.0024978302
3963798.92235316	4559500.15846951	0.10293401
4086064.23457206	2409887.52584984	0.23737927
4144715.06862113	-2206491.7587472	4.98972E-4
417455.288769308	465480.693930298	6.878131E-5
4195505.82790221	5784398.48567908	0.35178092
4203417.96220494	4387926.7101503	1.3531865E-4
426765.408820979	297179.050187197	4.3036727E-7
4351883.2186571	4383787.60411755	0.0010957732
4387126.5426768	4196031.19428148	3.197411E-4
4457958.74189152	5800804.29964279	0.1967897
4471749.84937357	1959623.33080328	0.0061249784
453115.560706243	-281229.276875624	1.666718E-8
4545979.65248084	1812452.37867609	0.007464059
4659547.4568033	-884987.345882334	1.0015878E-5
4802736.19312303	5910770.60429665	0.1911564
494332.58192192	-4491337.73009082	1.8438483E-4
5031227.48148075	1356561.20191927	0.0073050945
5064796.30712208	1316100.932374	0.009487736
5100469.33218295	5932926.73439576	0.20814078
5353284.968874	1317156.9551089	2.6057038E-4
538977.014627505	591481.369097656	0.24760982
5481609.56193789	6044520.3051546	0.20578313
5538389.26179386	6265592.96360941	0.053643838
5641719.95808511	3113677.77353941	0.15532172
5753954.4855567	2869296.71868027	0.14256111
5819230.70898097	6006327.6296835	0.38154322
6113669.60859513	1720149.69088099	7.524076E-6
628143.980171375	3847614.9414901	4.963591E-5
6509547.80868747	6312682.68839936	0.013893246
675406.661291972	5239183.74424267	0.5545249
6764342.99055784	2144390.53143511	3.0571973E-6
7043023.17941515	2660084.28369749	0.03546655
7175558.92569103	2691084.71184961	0.37372592
749143.516541526	-192745.304885015	3.3992067E-6
829798.875495516	-808810.168308489	6.8077832E-9
850940.574217509	-509478.277476197	2.187288E-8
852991.572735433	3904964.91885105	2.769231E-5
8625141.64452299	5880307.05480417	0.28038058
8641390.64309248	6331690.63540937	2.5987387E-7
884610.226886742	-2815661.4595493	1.4150556E-9
8871122.1916183	6241505.54943397	0.11101845
888090.688353725	381981.993891463	0.0033496146
888617.886650059	396156.403037149	0.012659292
997098.515112806	236496.586292254	4.2147696E-4
