# Supplementary material for: Impacts of Climate Change on the Biogeography of Three Amnesic Shellfish Toxin Producing Diatom Species
Source: Toxins (Basel). 2022 Dec 22;15(1):9. doi: 10.3390/toxins15010009 (PMC9863508; doi:10.3390/toxins15010009)
Supplement: Supplementary file 1 [file toxins-15-00009-s001.zip › toxins-2099991-supplementary/Supplementary Material/Evaluation/P_seriata/Pseudo_nitzchia_seriata_median.csv]

x	y	Pseudo_nitzchia_seriata median
-1005008.3427892	5861385.33192604	0.005198957
-1.00650083427892E7	5701385.33192604	0.2560168
-1.00800083427892E7	2381385.33192604	0.49259856
-1.02450083427892E7	5966385.33192604	0.11545844
-1.02500083427892E7	5696385.33192604	0.20753202
-1.02800083427892E7	-488614.66807396	1.6809021E-9
-1.05400083427892E7	1426385.33192604	2.2562936E-10
-1.05600083427892E7	-3193614.66807396	3.928658E-9
-1.07650083427892E7	1421385.33192604	3.0972683E-11
-1.07950083427892E7	81385.3319260404	3.2449343E-8
-1100008.3427892	96385.3319260404	3.982849E-14
-1.11550083427892E7	-83614.6680739596	4.1459987E-8
-1.12200083427892E7	536385.33192604	5.068865E-9
-1.12300083427892E7	-5353614.66807396	6.435736E-13
-1.15250083427892E7	86385.3319260404	2.910539E-8
-1.18500083427892E7	-3038614.66807396	1.0092817E-6
-1.19800083427892E7	-228614.66807396	7.1297923E-10
-1.20500083427892E7	-33614.6680739596	6.97514E-10
-1.21150083427892E7	151385.33192604	4.550052E-9
-1.21450083427892E7	2271385.33192604	9.277598E-6
-1.24300083427892E7	5891385.33192604	0.0810218
-1.24450083427892E7	6306385.33192604	1.1787331E-7
-1245008.3427892	-773614.66807396	2.1357257E-8
-1.24800083427892E7	266385.33192604	9.491268E-10
-1.25950083427892E7	5881385.33192604	0.0969418
-1.27200083427892E7	3186385.33192604	0.3805432
-1.34250083427892E7	-5818614.66807396	2.7509945E-14
-1.34800083427892E7	166385.33192604	8.162156E-12
-1.35150083427892E7	6246385.33192604	6.534314E-6
-1.37950083427892E7	-5733614.66807396	1.7565478E-14
-1.40600083427892E7	4936385.33192604	0.49391297
-1.42650083427892E7	-3203614.66807396	2.1698515E-10
-1.44650083427892E7	-83614.6680739596	6.138428E-13
-1.46950083427892E7	5151385.33192604	0.5168387
-1.47750083427892E7	5976385.33192604	0.10909763
-1.54050083427892E7	5971385.33192604	0.10475241
-1.54800083427892E7	6011385.33192604	2.4014058E-4
-1.56850083427892E7	6121385.33192604	3.0241463E-9
-1.57450083427892E7	6271385.33192604	5.215173E-10
-1.58100083427892E7	6171385.33192604	5.78295E-10
-1.59750083427892E7	6146385.33192604	7.711034E-10
-1.64350083427892E7	146385.33192604	5.44597E-13
-1.66400083427892E7	5581385.33192604	0.18820125
-1.68300083427892E7	6001385.33192604	0.1501434
-1.69350083427892E7	4941385.33192604	7.929633E-15
-1.72500083427892E7	-2528614.66807396	1.6027772E-13
-1.74150083427892E7	6031385.33192604	0.13225718
-1.74550083427892E7	3426385.33192604	1.4951615E-19
-1.75550083427892E7	-433614.66807396	9.465279E-17
-1.76600083427892E7	346385.33192604	1.9435689E-5
-1.78150083427892E7	5196385.33192604	0.50050735
-1.78350083427892E7	5331385.33192604	0.12415964
-1790008.3427892	6331385.33192604	5.932137E-10
-1.80350083427892E7	5691385.33192604	0.15473908
-1.81850083427892E7	4071385.33192604	9.823326E-19
-1.81900083427892E7	-5633614.66807396	9.0935873E-7
-1.83650083427892E7	5641385.33192604	0.096633226
-1.83750083427892E7	5106385.33192604	0.0088337
-1.86850083427892E7	5086385.33192604	0.48995578
-1875008.3427892	1791385.33192604	0.07358714
-1.88950083427892E7	-5408614.66807396	1.9946207E-15
-1.90800083427892E7	-2603614.66807396	1.8137403E-18
-1930008.3427892	-48614.6680739596	1.6767394E-9
-1.93500083427892E7	3486385.33192604	3.030931E-18
-1.94000083427892E7	5246385.33192604	1.719964E-8
-1.94050083427892E7	-1608614.66807396	2.34621E-5
-1.94300083427892E7	-4828614.66807396	2.7611492E-17
-1.94400083427892E7	-2118614.66807396	0.0359662
-1.95050083427892E7	2501385.33192604	2.645643E-15
-1.96700083427892E7	6236385.33192604	6.696129E-4
-1.98150083427892E7	-1288614.66807396	0.001230913
-1.99100083427892E7	5096385.33192604	5.2619646E-9
-1.99400083427892E7	6261385.33192604	1.6671121E-4
-2020008.3427892	96385.3319260404	4.0300183E-17
-2290008.3427892	-3248614.66807396	3.8420387E-12
-2305008.3427892	1736385.33192604	8.97215E-10
-255008.342789199	-4978614.66807396	4.6195187E-6
-2660008.3427892	1111385.33192604	7.445711E-16
-2815008.3427892	691385.33192604	1.217498E-11
-2840008.3427892	-5273614.66807396	2.1302634E-25
-2910008.3427892	-5223614.66807396	9.546276E-30
-3235008.3427892	1931385.33192604	7.041274E-12
-3305008.3427892	1456385.33192604	1.9672378E-17
-3465008.3427892	-4853614.66807396	1.1440252E-14
-3785008.3427892	-4178614.66807396	4.1704243E-15
-3955008.3427892	-418614.66807396	2.222267E-8
-4050008.3427892	1851385.33192604	5.0550085E-16
-4110008.3427892	781385.33192604	7.0884016E-13
-4155008.3427892	286385.33192604	2.4599446E-12
-4320008.3427892	-298614.66807396	6.3328275E-7
-4375008.3427892	706385.33192604	5.254279E-14
-4420008.3427892	791385.33192604	1.8839189E-13
-4475008.3427892	4041385.33192604	1.7210323E-13
-4500008.3427892	-4868614.66807396	1.5059659E-4
-4685008.3427892	-88614.6680739596	1.2510451E-5
-4725008.3427892	-2608614.66807396	0.003325663
-4815008.3427892	-5073614.66807396	4.18044E-4
-4835008.3427892	4436385.33192604	5.9594375E-15
-4975008.3427892	731385.33192604	1.06462345E-13
-4995008.3427892	31385.3319260404	3.3114388E-4
-5010008.3427892	4696385.33192604	0.50734717
-5125008.3427892	721385.33192604	4.1412997E-12
-5155008.3427892	756385.33192604	8.534657E-12
-5305008.3427892	301385.33192604	2.188772E-5
-5405008.3427892	-3928614.66807396	3.4037177E-16
-5445008.3427892	4246385.33192604	6.255864E-8
-5545008.3427892	4131385.33192604	3.8556155E-11
-5595008.3427892	-4783614.66807396	1.0026666E-22
-5630008.3427892	4196385.33192604	1.2932219E-11
-5675008.3427892	-4673614.66807396	3.529545E-21
-5685008.3427892	591385.33192604	1.4674696E-4
-5810008.3427892	-5083614.66807396	2.1732163E-4
-5855008.3427892	4796385.33192604	0.09366722
-5890008.3427892	586385.33192604	0.0018342596
-6000008.3427892	4536385.33192604	0.50433594
-6010008.3427892	-3808614.66807396	0.06364499
-6100008.3427892	1071385.33192604	4.7745735E-12
-6115008.3427892	-3833614.66807396	0.48516735
-6160008.3427892	4116385.33192604	1.4896627E-16
-6175008.3427892	916385.33192604	6.660043E-7
-6190008.3427892	-3643614.66807396	0.3663631
-6245008.3427892	-4148614.66807396	0.006908046
-6245008.3427892	5706385.33192604	0.006823993
-6265008.3427892	2831385.33192604	3.124352E-20
-6290008.3427892	816385.33192604	0.053866204
-6360008.3427892	1221385.33192604	1.1043442E-11
-6380008.3427892	1401385.33192604	3.814229E-13
-6410008.3427892	2556385.33192604	8.052345E-20
-6505008.3427892	4191385.33192604	2.4901354E-15
-6545008.3427892	3436385.33192604	6.4356708E-15
-6690008.3427892	4671385.33192604	0.08516705
-6720008.3427892	5786385.33192604	0.025255255
-6735008.3427892	1266385.33192604	6.357429E-4
-6900008.3427892	1261385.33192604	0.0021906015
-6920008.3427892	4431385.33192604	0.50487715
-7015008.3427892	4886385.33192604	0.49563226
-7070008.3427892	-5578614.66807396	6.8822583E-9
-7090008.3427892	4206385.33192604	1.3518297E-8
-7100008.3427892	4096385.33192604	3.1916476E-14
-7185008.3427892	4621385.33192604	0.40845662
-7185008.3427892	6066385.33192604	3.2521217E-5
-7330008.3427892	-5133614.66807396	0.40804604
-7330008.3427892	1211385.33192604	0.36011395
-7355008.3427892	-5678614.66807396	1.5553316E-7
-7485008.3427892	4281385.33192604	0.103426486
-7490008.3427892	1231385.33192604	6.381382E-4
-7515008.3427892	3916385.33192604	4.4904683E-14
-7545008.3427892	4781385.33192604	0.42340845
-7650008.3427892	4051385.33192604	1.488159E-5
-765008.342789199	-2358614.66807396	1.2068405E-13
-7955008.3427892	3886385.33192604	4.4912873E-9
-815008.342789199	5211385.33192604	0.29395097
-8415008.3427892	3061385.33192604	4.3558335E-15
-8425008.3427892	-1663614.66807396	0.021622691
-8540008.3427892	-1458614.66807396	0.49593553
-8600008.3427892	5361385.33192604	0.32072484
-8855008.3427892	1581385.33192604	7.042772E-6
-8920008.3427892	5081385.33192604	0.13822591
-8925008.3427892	806385.33192604	0.32436007
-8950008.3427892	5521385.33192604	0.17050153
-8975008.3427892	5241385.33192604	0.1722379
-8995008.3427892	706385.33192604	4.0194226E-7
-9300008.3427892	266385.33192604	1.040593E-7
-9335008.3427892	-3028614.66807396	2.600163E-8
-9525008.3427892	1051385.33192604	6.7351626E-5
-960008.342789199	-48614.6680739596	4.0051105E-12
-9660008.3427892	-988614.66807396	1.0168247E-11
-9695008.3427892	-553614.66807396	2.958396E-9
-9735008.3427892	6126385.33192604	0.021163784
-9810008.3427892	2816385.33192604	3.681461E-7
-9995008.3427892	6311385.33192604	0.005320811
1.00399916572108E7	6296385.33192604	0.037698947
1004991.6572108	-663614.66807396	5.651062E-9
1.01699916572108E7	2331385.33192604	0.10015134
1.02649916572108E7	-4693614.66807396	4.843594E-10
1.04099916572108E7	2166385.33192604	0.18204826
1.04849916572108E7	1836385.33192604	0.13839574
1.05899916572108E7	-3053614.66807396	9.458404E-6
1.06549916572108E7	871385.33192604	0.0023391708
1074991.6572108	236385.33192604	0.045836236
1.10949916572108E7	1031385.33192604	0.21450618
1.11599916572108E7	541385.33192604	0.07185168
1.11949916572108E7	1366385.33192604	0.17795415
1139991.6572108	5186385.33192604	0.40276533
1.15549916572108E7	531385.33192604	0.05379119
1169991.6572108	-573614.66807396	7.704236E-5
1.18199916572108E7	1061385.33192604	0.083054245
1184991.6572108	-1268614.66807396	9.2698144E-10
119991.657210801	-468614.66807396	1.3060546E-14
1.20699916572108E7	-2173614.66807396	4.5362043E-14
1.21849916572108E7	936385.33192604	0.004476723
1.21899916572108E7	-178614.66807396	0.03834386
1219991.6572108	-698614.66807396	0.0013362551
1229991.6572108	5716385.33192604	0.5253239
1.23449916572108E7	1546385.33192604	1.669533E-4
1.24999916572108E7	1646385.33192604	0.002136451
1.25449916572108E7	2311385.33192604	0.41023958
1.25849916572108E7	-3423614.66807396	9.6410475E-12
1.26449916572108E7	6176385.33192604	0.13523567
1264991.6572108	-3448614.66807396	1.765699E-13
1.26949916572108E7	1991385.33192604	4.2166503E-6
1.29149916572108E7	-418614.66807396	0.071482904
1.29499916572108E7	6246385.33192604	5.956957E-6
1.29899916572108E7	2461385.33192604	0.23021132
1.30199916572108E7	2146385.33192604	8.75697E-5
1309991.6572108	-878614.66807396	0.001204349
1.31549916572108E7	476385.33192604	0.044984363
1.33599916572108E7	2636385.33192604	0.3943892
1.34199916572108E7	111385.33192604	0.0034169937
1344991.6572108	-643614.66807396	0.10046254
1.34949916572108E7	-5148614.66807396	1.4799724E-11
1.34999916572108E7	2891385.33192604	0.3648974
1.35049916572108E7	2386385.33192604	1.9721274E-5
1354991.6572108	5221385.33192604	0.35319787
1.36199916572108E7	3361385.33192604	0.27209258
1.36299916572108E7	1321385.33192604	0.005480639
1.36849916572108E7	3306385.33192604	0.4012292
1.37799916572108E7	1396385.33192604	0.10800598
1.38899916572108E7	6196385.33192604	0.023402762
1.39649916572108E7	2891385.33192604	0.40938252
1.39849916572108E7	3476385.33192604	0.48430553
1.40599916572108E7	3766385.33192604	0.2998193
1.41699916572108E7	2601385.33192604	8.397045E-22
1.43499916572108E7	736385.33192604	3.9662996E-18
1.43749916572108E7	2186385.33192604	1.62104E-19
1.43899916572108E7	46385.3319260404	9.056272E-4
1.44099916572108E7	3216385.33192604	0.01189221
1.44799916572108E7	676385.33192604	7.3409255E-20
1.46599916572108E7	6296385.33192604	8.15674E-11
1.46999916572108E7	611385.33192604	1.1854161E-16
1.48049916572108E7	526385.33192604	2.8872672E-12
1.48699916572108E7	576385.33192604	2.7411263E-14
1.49099916572108E7	3891385.33192604	0.041619
1.50849916572108E7	741385.33192604	7.874571E-15
1.53199916572108E7	3341385.33192604	7.517054E-11
1.53549916572108E7	3951385.33192604	8.405404E-4
1.53599916572108E7	3611385.33192604	0.24020033
1.54249916572108E7	3921385.33192604	0.10091777
1.54449916572108E7	-1823614.66807396	0.38653293
1.54499916572108E7	-148614.66807396	8.546579E-9
1.54599916572108E7	4201385.33192604	0.0025823526
1.55799916572108E7	-913614.66807396	0.18436152
1.56149916572108E7	4766385.33192604	0.5330008
1.56849916572108E7	-1013614.66807396	0.1074598
1.56949916572108E7	4966385.33192604	0.49150908
1.57649916572108E7	6216385.33192604	0.109911844
1.58549916572108E7	-1193614.66807396	0.025723359
1.58849916572108E7	1786385.33192604	8.708126E-9
1.58999916572108E7	3246385.33192604	8.825464E-22
1.59149916572108E7	241385.33192604	6.731581E-11
1.59199916572108E7	3421385.33192604	3.5764825E-18
1.59849916572108E7	2351385.33192604	7.441067E-6
1.59899916572108E7	3846385.33192604	2.034903E-31
159991.657210801	-5948614.66807396	1.3581377E-8
1.60149916572108E7	-383614.66807396	8.96566E-4
1.60249916572108E7	4291385.33192604	0.11053107
1.60399916572108E7	-4928614.66807396	8.39494E-10
1.60849916572108E7	1326385.33192604	1.1E-44
1.61099916572108E7	-183614.66807396	5.779747E-4
1.61099916572108E7	3926385.33192604	1.3803751E-18
1.61249916572108E7	3636385.33192604	2.4677035E-20
1.61449916572108E7	4031385.33192604	1.7626177E-18
1.61949916572108E7	4296385.33192604	1.2944703E-4
1.63499916572108E7	4236385.33192604	8.0214406E-23
1.63799916572108E7	6146385.33192604	0.06423565
1.63899916572108E7	3706385.33192604	1.3673207E-20
1.64049916572108E7	3911385.33192604	1.0784288E-18
1.66249916572108E7	3446385.33192604	1.4882953E-21
1.66499916572108E7	911385.33192604	7.2588676E-7
1.66799916572108E7	1176385.33192604	1.5353298E-19
1.67349916572108E7	3521385.33192604	1.5679539E-21
1.67649916572108E7	211385.33192604	4.6216493E-17
1.67899916572108E7	3466385.33192604	3.690977E-21
1.67999916572108E7	-3713614.66807396	5.5973146E-8
1.68549916572108E7	4161385.33192604	1.3915876E-17
1.68649916572108E7	-3658614.66807396	2.4838064E-11
1.68949916572108E7	4501385.33192604	9.802728E-26
1.69499916572108E7	-3778614.66807396	1.3545647E-14
1.69849916572108E7	-3853614.66807396	8.0072625E-15
1.70499916572108E7	-2693614.66807396	0.5003009
1.71199916572108E7	-603614.66807396	2.0978703E-5
1.71249916572108E7	6161385.33192604	0.08062951
1.71499916572108E7	4856385.33192604	0.0025609466
1.72049916572108E7	6061385.33192604	0.0824076
1.72549916572108E7	3871385.33192604	3.768974E-20
1.72799916572108E7	5081385.33192604	0.45366034
1.72799916572108E7	6171385.33192604	0.0859942
1.72999916572108E7	1236385.33192604	2.951184E-20
1.73199916572108E7	4451385.33192604	1.1168254E-16
1.73549916572108E7	606385.33192604	5.523261E-10
1.73649916572108E7	1681385.33192604	3.2702929E-21
1.74549916572108E7	4216385.33192604	4.622876E-18
1.74999916572108E7	-33614.6680739596	1.6444834E-5
1.75199916572108E7	-3233614.66807396	1.3322654E-7
1.76149916572108E7	3901385.33192604	1.9277721E-18
1.76149916572108E7	3976385.33192604	9.509171E-19
1.77299916572108E7	4556385.33192604	4.3804436E-16
1.78199916572108E7	6041385.33192604	0.084342055
1.79249916572108E7	5561385.33192604	0.15448868
1.79599916572108E7	4761385.33192604	4.710525E-18
1.79949916572108E7	6031385.33192604	0.08453341
1.81249916572108E7	4356385.33192604	8.238202E-19
1.81399916572108E7	3646385.33192604	1.3323048E-18
1819991.6572108	3506385.33192604	0.0019361873
1.83499916572108E7	3601385.33192604	5.685037E-21
1844991.6572108	3401385.33192604	0.018605426
1.87249916572108E7	-208614.66807396	2.4718798E-9
1.87699916572108E7	5216385.33192604	2.7474746E-7
1.88699916572108E7	6206385.33192604	0.0049519776
1.89199916572108E7	4936385.33192604	1.7631036E-12
1.89799916572108E7	6226385.33192604	0.002591123
1904991.6572108	-3693614.66807396	1.3356324E-9
1.90949916572108E7	-3108614.66807396	9.484617E-5
1924991.6572108	5356385.33192604	0.36057782
1.93599916572108E7	6206385.33192604	0.0024041673
1.95099916572108E7	5421385.33192604	6.07292E-9
1.96599916572108E7	4916385.33192604	1.2063851E-28
1.98899916572108E7	-4218614.66807396	8.9937885E-6
2009991.6572108	6276385.33192604	0.22618388
2144991.6572108	3316385.33192604	0.021474963
2184991.6572108	-4058614.66807396	1.8073145E-16
2204991.6572108	3276385.33192604	0.48418227
2419991.6572108	-5008614.66807396	3.2335348E-7
2694991.6572108	-4053614.66807396	1.893454E-11
2739991.6572108	4086385.33192604	0.018833147
2784991.6572108	3891385.33192604	0.29790747
279991.657210801	636385.33192604	1.6423022E-5
2949991.6572108	-4043614.66807396	6.1567575E-6
2964991.6572108	3546385.33192604	1.3776137E-6
3159991.6572108	-4038614.66807396	2.0236939E-9
319991.657210801	5546385.33192604	0.54287505
3214991.6572108	4296385.33192604	0.0016320037
3259991.6572108	-4978614.66807396	2.1443639E-15
3259991.6572108	4461385.33192604	0.1898529
3324991.6572108	4401385.33192604	0.36964452
3329991.6572108	-4178614.66807396	1.3879899E-12
3369991.6572108	-3268614.66807396	0.19771034
3479991.6572108	-3868614.66807396	8.779095E-12
3539991.6572108	4281385.33192604	7.00536E-5
3884991.6572108	-2168614.66807396	0.109299615
4044991.6572108	4586385.33192604	0.09704494
4084991.6572108	2521385.33192604	0.0062164473
4104991.6572108	-2483614.66807396	7.783823E-6
429991.657210801	4161385.33192604	2.1179692E-5
4379991.6572108	-1883614.66807396	9.085067E-4
4384991.6572108	-2548614.66807396	3.7198955E-8
4409991.6572108	-2168614.66807396	7.401132E-7
4489991.6572108	-5833614.66807396	5.1735764E-13
4549991.6572108	-1613614.66807396	0.015436608
4659991.6572108	6331385.33192604	1.13594044E-10
4739991.6572108	-108614.66807396	1.9666541E-7
499991.657210801	5156385.33192604	0.5358314
5059991.6572108	1231385.33192604	6.9504115E-4
5209991.6572108	5891385.33192604	0.18477625
5229991.6572108	-4178614.66807396	1.8428512E-6
5319991.6572108	261385.33192604	3.999812E-12
5369991.6572108	-5623614.66807396	8.96633E-16
5424991.6572108	3116385.33192604	0.14864363
5474991.6572108	651385.33192604	8.235756E-5
5494991.6572108	6036385.33192604	0.19222488
5584991.6572108	-1203614.66807396	2.4765082E-8
5659991.6572108	881385.33192604	4.2888963E-11
5819991.6572108	1221385.33192604	2.1085133E-7
5849991.6572108	1191385.33192604	1.7783026E-9
5854991.6572108	1531385.33192604	4.0823037E-5
5884991.6572108	5971385.33192604	0.20744273
5919991.6572108	-4313614.66807396	8.135841E-10
6004991.6572108	5961385.33192604	0.19638418
6084991.6572108	6201385.33192604	0.40739733
6289991.6572108	-4098614.66807396	5.955642E-14
629991.657210801	386385.33192604	0.0021772105
6314991.6572108	-4033614.66807396	4.1973207E-14
6369991.6572108	1996385.33192604	0.32079783
6474991.6572108	2746385.33192604	0.31265044
64991.6572108008	5401385.33192604	0.5204532
6864991.6572108	2036385.33192604	3.4248575E-9
6884991.6572108	6321385.33192604	3.7423256E-8
6999991.6572108	-4233614.66807396	4.8596043E-16
7089991.6572108	366385.33192604	2.2132683E-7
7119991.6572108	2691385.33192604	0.3832831
7294991.6572108	6006385.33192604	0.20517339
7464991.6572108	5961385.33192604	0.16150343
759991.657210801	-943614.66807396	6.70577E-14
7784991.6572108	-3418614.66807396	2.3201124E-12
779991.657210801	361385.33192604	0.004722093
7919991.6572108	6086385.33192604	0.16996299
7994991.6572108	6131385.33192604	0.20189185
8144991.6572108	796385.33192604	4.7110065E-5
8169991.6572108	5921385.33192604	0.19572821
8174991.6572108	5871385.33192604	0.2559379
8409991.6572108	-5083614.66807396	0.013829948
8424991.6572108	6306385.33192604	8.4665406E-4
8674991.6572108	6086385.33192604	0.24968572
8714991.6572108	-5158614.66807396	2.590247E-5
8884991.6572108	1131385.33192604	0.18149772
8979991.6572108	1331385.33192604	1.4381003E-7
9054991.6572108	1781385.33192604	0.10653846
9059991.6572108	-5083614.66807396	6.8118685E-4
914991.657210801	5241385.33192604	0.5264637
9434991.6572108	-1743614.66807396	3.4378325E-15
9594991.6572108	1516385.33192604	1.4756552E-7
9654991.6572108	776385.33192604	7.5749504E-11
9709991.6572108	6226385.33192604	0.08111337
974991.657210801	5336385.33192604	0.5666131
9799991.6572108	736385.33192604	2.0574802E-10
9899991.6572108	2266385.33192604	0.10620754
9994991.6572108	2236385.33192604	0.14648311
-1.01089477091206E7	2096968.97286615	0.4286424
-1.02311590941135E7	-235732.570251158	1.418665E-7
-1.04096026530166E7	-140798.3231364	4.801981E-8
-1.04528302155397E7	2772500.22343374	1.2742514E-7
-1.04673344886541E7	-4028687.2926087	7.919541E-8
-1.05658941111095E7	3000282.76310851	0.4808581
-1.07162788730709E7	5893358.9499035	0.070914574
-1.07310775716716E7	952747.51788272	4.342303E-10
-1.07573042672802E7	3012358.10781899	0.365009
-1.07926017826438E7	-255730.506037408	6.611548E-8
-1.08160889713994E7	461950.640720388	4.706705E-9
-1.09473653089557E7	-2367108.56675082	5.334639E-10
-1.09621684881287E7	1386052.19556167	1.4269742E-9
-1.11332836605654E7	-2766915.85004659	4.7947583E-6
-1113729.00100989	-586156.538555408	8.212392E-8
-1.11905640054308E7	-478751.458200103	2.9284575E-9
-1.15770418703255E7	-222402.161896914	1.644813E-8
-1.16847534627764E7	6165692.95988389	0.04858151
-1.17034842834063E7	2062301.37324424	2.1836282E-5
-1.17158673120605E7	1519428.72086735	3.2388755E-8
-1.18478127641481E7	1743661.11786748	1.6800279E-7
-1.18533423187106E7	6207956.30389418	0.004617833
-1.1873503847417E7	2423379.26296929	0.01633081
-1.19372898890618E7	-119046.818892311	5.807877E-10
-1.19852134687588E7	2415560.75371225	1.4286046E-6
-1.20485439729671E7	5873052.74860347	0.13053091
-1.21522445853147E7	108782.19074556	2.500436E-9
-1218658.47872255	5443115.92445273	0.0015520143
-1.22513378486578E7	606701.184554886	3.9616973E-11
-1.22682620364714E7	-1429283.05147642	1.5244329E-7
-1.23325190098561E7	2830175.967351	0.0024420184
-1.23333327949951E7	1671529.76581832	4.6105815E-6
-1.23661414703071E7	2448510.33675784	1.3348634E-6
-1.25966937747993E7	-1890783.73322823	2.9771109E-6
-1.27264416051748E7	258306.928486692	8.610244E-10
-1.29240487891349E7	30155.1202202085	7.220657E-11
-1.293837064164E7	6224413.85224357	0.025937729
-1.30545349140793E7	-117035.838658974	1.8830737E-11
-1.31734000944196E7	-257394.968547786	2.009223E-11
-1.32808400792887E7	-571926.925954446	2.2284981E-11
-1.33747954089615E7	1692329.52862989	7.129964E-11
-1.33965344292959E7	-2043906.85463281	1.5386917E-8
-1.34471417680926E7	6131574.26632701	0.01826609
-1.34863379851319E7	-595678.531273933	2.0240427E-11
-1365057.67250078	224654.428255569	1.5388572E-13
-1.36957023136639E7	148284.252668293	9.200673E-13
-1.37856798477675E7	6022396.44275472	0.13795407
-1.38295666015331E7	5993484.76913812	0.063807055
-1.38949243430765E7	3740572.4543219	3.743149E-11
-1.39419171428148E7	314639.339671034	8.076078E-13
-1.39888635615543E7	4045858.46547915	5.99068E-9
-1.41623643982515E7	4194450.13053956	5.5446854E-4
-1.42372973776729E7	4468615.20594903	3.3780416E-6
-1.43516350009283E7	5118988.6859751	0.51265085
-1.44409873867067E7	3802630.9954636	5.3493397E-14
-1.44863839330098E7	5984873.63343163	0.1526876
-1.46306741732453E7	121277.14691324	3.5229914E-12
-1.47064014025102E7	4787734.46539523	1.4108441E-6
-1.47137294871276E7	6118477.63823211	3.967533E-7
-1.4747948439106E7	5113754.82818366	0.47100747
-1.47487643937854E7	6177413.50586658	1.6572774E-7
-1.47657797871872E7	5326620.39779782	0.49536842
-1.48018212662229E7	5987113.59171998	0.114339575
-1483076.7415513	5513567.45861475	0.056386825
-1.48709653178209E7	5198990.69036523	0.51314527
-1.49263746133882E7	5189723.86644733	0.44901398
-1.49392154622127E7	5952031.88833622	0.06414172
-1500697.63478926	-1321825.90101902	1.9290162E-8
-1503722.08718056	6020363.06683086	0.0449919
-1.50454992518845E7	26603.7660472076	1.3443866E-8
-1.50731458927631E7	4422260.08705467	4.0574377E-10
-1.52348372801012E7	6027896.58204659	7.8035076E-4
-1.53267321030098E7	195237.905271238	1.0311626E-11
-1.54977264792149E7	5289584.64487262	1.1870511E-7
-1.57060346094925E7	39006.5267033409	1.3512047E-12
-1.57853486359981E7	-184494.991339928	8.745798E-12
-1.62107576850008E7	5441304.39382649	7.977991E-12
-1.62166161324422E7	1394721.97460029	1.4647252E-15
-1629529.23999177	3117281.72328367	4.512273E-8
-1.63430442076913E7	3909741.77902715	3.193181E-15
-1.64250411537788E7	2037982.58234435	4.0191538E-19
-1.64880731198071E7	5351407.78069292	9.4886935E-15
-1.64916176204445E7	385296.570684684	1.1670845E-16
-1.65964918786397E7	137204.637971241	2.9633574E-13
-1.66326353732341E7	5353651.9865237	6.8762674E-5
-1.66457444904348E7	4502301.156185	8.4352485E-16
-168683.050769929	5339519.56139137	0.5279732
-1.70790185852826E7	1900869.27063515	5.027635E-15
-1.72508816359966E7	2163367.63632428	0.0075428323
-1.74000166389766E7	3817513.27482827	8.128071E-18
-1.77629940620542E7	4979672.48588111	1.6570041E-13
-1.80306541463482E7	1660890.31426143	8.2852E-18
-1.84835811730561E7	5659368.1379833	0.13237093
-213121.103594936	5506198.24009193	0.52598196
-2301848.21056361	6015097.00459111	0.09989202
-2320505.31398673	1865204.2672832	5.201907E-8
-2412315.91156729	1584392.14800833	2.6265243E-11
-2416536.4126682	5207606.82289425	1.4746729E-6
-2517991.57908903	-1110592.90572152	1.453166E-16
-2551326.2358682	5441983.87897954	7.53284E-6
-2551662.47688575	950347.233112946	1.6598294E-12
-2581750.25622749	5701537.24785629	0.5200286
-263256.614537232	-642376.290123418	2.2422906E-12
-2702508.71893761	1127963.89797366	4.451787E-16
-2725615.77593182	1103181.08374105	1.6277183E-16
-2731416.31551238	6112483.59198137	0.1222375
-2737881.01741259	-2563373.80150036	2.267712E-16
-2765343.9642561	4623839.63476368	1.15964845E-7
-2794007.69506678	-8503.33014750481	6.1929627E-6
-2871206.14621537	1243263.02377877	2.1234111E-16
-2927417.13409274	1041251.40904713	8.900376E-17
-2953685.42827867	829090.989862451	2.2106372E-14
-2960350.03916964	2536636.58588204	8.3473264E-17
-3107624.28401883	4463317.83937019	6.584744E-4
-3181884.98892641	5643410.24269543	0.0025723646
-3268383.08973646	841100.130323343	7.510918E-14
-3291916.19728445	2566457.8758196	2.6430855E-18
-3332882.70262333	2257305.35062549	1.8088062E-9
-3426506.02659861	686066.665761828	6.2625856E-11
-357523.546795879	6141735.75015642	1.9605734E-8
-3614168.88670927	434221.272729723	1.0208245E-9
-3620845.01502948	5276305.24108577	3.0315368E-4
-3664196.58093074	2568333.61099333	1.3222675E-21
-380833.47467503	-259295.765681515	5.7058625E-15
-3840312.91167	-442608.219520641	3.5617648E-10
-3848835.74327281	2536965.47606063	3.5114185E-18
-3863885.2690321	5683213.06273449	2.9335406E-5
-3897053.18248895	111649.836550357	2.2757018E-10
-3930290.79478658	4844527.96117732	5.019367E-9
-3995558.99091169	1036814.06520387	7.208031E-14
-4062325.18859422	-2220317.62614054	6.0492526E-5
-4067363.83278038	-1820697.58989009	4.981691E-9
-4080669.21791723	2809377.89285239	2.5488673E-14
-4176411.67340908	503936.575934101	3.4943656E-12
-4181136.47000684	-353418.552169548	2.5758916E-4
-4238374.46167221	1980023.74677878	3.52041E-19
-4328355.68399432	-1802246.61100446	0.17441423
-4334508.87763655	-1647092.57073092	0.10440385
-4418347.55592954	-2158901.83596474	0.19391185
-4549283.64353511	-174558.096924892	1.6114043E-9
-4549966.23751464	244157.046100924	2.6903143E-13
-4559969.38420492	217194.712265089	1.427482E-13
-4689111.43176082	841391.595420141	1.2283151E-14
-4737960.44302797	400921.420695176	3.6080724E-12
-4746309.18316975	5371825.76096188	2.113396E-7
-4749824.91381601	4593961.89094885	2.7704493E-11
-4835881.25848697	506539.784246018	1.3156753E-10
-4938003.6717478	531684.58348383	5.9440533E-13
-4941480.30350449	1848152.86579318	4.5194137E-10
-5046628.58407422	4344960.82359453	5.276948E-14
-5127938.04056735	621181.752472227	1.1743087E-11
-5155042.52275427	1043265.76104095	6.414329E-14
-5220173.39641028	3642466.84508923	4.1131195E-14
-5231780.26730076	3961217.39060562	1.7319212E-17
-5241730.2885517	-3187653.30008557	1.8969142E-4
-5264357.55642183	2105086.38163561	9.791801E-8
-5289636.41759833	1880573.08244203	8.8007257E-10
-529222.155786883	-3260024.79640954	6.3038273E-12
-5322166.36357663	4869805.2370307	1.4000885E-5
-5329477.52577957	1066211.92430186	3.0739703E-14
-5390068.42880701	3519439.63937838	6.6726794E-16
-5427861.6135579	4334947.14256473	1.6932977E-4
-5466989.15992982	3980549.98998269	1.0647625E-17
-5484573.18984801	6342689.52733835	2.0165014E-6
-5515269.70447076	3752647.28329414	1.4328519E-15
-5817015.72905631	4843174.03148287	0.08512108
-5838048.27160216	-3563973.22580198	0.44463494
-5894611.72488551	1482223.16841935	2.5427832E-15
-5920064.86617872	1001667.68045801	3.0724795E-14
-5962591.66718038	1285390.30533298	8.066223E-15
-5983182.8874952	1112758.67888218	7.0739184E-14
-5997197.21237721	4649600.62444719	0.47202957
-6016543.76741381	-3633061.00691539	0.43685624
-6016973.11944197	2170201.275264	1.6424607E-15
-6046750.28664022	1210181.72312864	5.324677E-14
-6064139.67106109	-4171219.39319797	5.873134E-14
-6177288.5277161	1201644.84886564	8.130379E-13
-6218669.33979271	4064017.09375513	7.783052E-17
-6218927.85467031	4146987.02098276	2.931166E-16
-6237175.4809411	-4304482.96209455	1.3110478E-12
-6241767.39791101	2006732.54660695	9.847941E-17
-6371067.64268694	-4267543.4040851	0.0010038365
-6378815.03341757	2842551.04356675	6.864039E-20
-639519.236594029	-1760116.17663525	0.026657326
-6415625.78428473	3774560.9677581	1.0549659E-15
-6472540.77856124	5223223.82492543	0.30793715
-6489174.76677587	4026360.55252902	5.6288754E-17
-6515492.49818261	888696.110597583	0.01516403
-6554747.5569283	1018950.16187971	2.8547554E-4
-6603890.12586552	4432747.80938956	0.4991932
-6654100.75949939	4269743.55168711	4.4147537E-12
-6680940.74642366	3158463.78798085	2.99897E-18
-6691098.21345976	4314160.84733328	1.1298716E-7
-6814913.03023659	4644482.74451255	0.38787675
-6853062.44407427	-4218548.40107714	0.5486068
-6923128.48427624	1483186.18797713	2.2113738E-7
-6932405.4763906	1190980.88027975	0.025025615
-6979299.09040541	3977406.73559976	1.5120019E-16
-6991206.89540303	1439039.10511922	3.915805E-6
-7020320.98505179	5497737.24746903	0.14944418
-709544.55546758	-4572766.49517504	4.4598206E-10
-7155421.26947073	1644340.36605138	1.2762161E-8
-7156892.65171177	1676130.57922709	3.812231E-9
-7210155.73423979	4348189.30615709	0.51735854
-7288309.83016561	-4744219.94190595	0.53471607
-7349587.79831219	3431628.76906352	1.2818644E-13
-7579532.83903771	4098794.06394562	0.0074872016
-7651358.18777875	1275986.09068971	0.0040029236
-768186.777384873	5507691.27801746	0.06470388
-7868654.25193864	1399349.95671118	0.09732972
-7933999.66483336	4160847.40878111	0.5457899
-8102405.32667001	-4296092.97106012	0.46317032
-8235780.69448025	-4181977.7321539	0.45660865
-8262331.95331985	2740439.01413148	7.1613205E-15
-8284644.34542813	3182106.19788814	2.2884637E-12
-8487394.15115211	-2989597.60213102	1.8618398E-10
-8669870.94209587	799728.653453248	0.0228891
-8688140.7920057	3229217.59828123	0.02812589
-8745504.73020269	1266706.09111899	1.00337E-9
-8778850.11205724	-1132590.84040861	0.49240866
-8813925.54195497	5765387.21069768	0.07848549
-8830189.1141757	1574346.00952655	2.8198178E-6
-8846098.1269124	-4691648.1529904	1.8172982E-7
-885713.285321817	-4508967.4979774	4.1948627E-9
-8932727.79619333	453110.60967163	1.216911E-4
-9018645.27141861	408718.074327229	1.3614025E-4
-9089804.59958157	998265.048655659	0.08327575
-9124880.52941686	326973.137364443	2.3225437E-6
-9136662.53880739	79199.7314099018	1.5783078E-7
-921373.679884944	82236.6707301475	9.965459E-16
-9231646.86258565	1219491.22682	1.21074336E-4
-9250321.03934776	5474436.28548033	0.29231498
-9252231.75350242	1655057.00319036	0.08517727
-9292107.48943363	5662978.36416483	0.17904125
-9336349.1422635	6106360.50899193	0.024138287
-9344114.44585089	2497627.6135217	3.081607E-6
-9476279.60634277	2712239.82318543	6.146796E-9
-9554164.39628612	3041561.86444521	0.1872382
-9572393.78898549	851076.73171868	4.7548092E-4
-9589480.27728015	747315.424858863	6.0846076E-5
-9590859.97286096	478784.653669801	4.3799658E-4
-9655000.47966192	213693.880979413	1.9892611E-6
-9674630.45212582	1032767.9672137	1.8681878E-7
-9677406.29406269	5280860.48464066	0.17681047
-9719641.122102	6107733.71562008	0.14441761
-9835450.74072939	2817933.89321997	9.4695804E-7
-9883453.50864784	-76407.7741584647	0.0145858135
-9954143.25395899	5611988.39800222	0.17480406
-9964709.37749521	3066256.08846861	0.28592113
1045821.88169742	5200352.45830809	0.42318437
1091101.34828573	-844440.500426326	1.7009257E-10
1153285.09951346	6301209.7648962	0.0011016288
1.1583264179866E7	-3592198.81184276	7.8209695E-15
1171922.00734609	-2348364.38580087	4.023488E-8
1176179.25857337	-3246355.36799888	8.342242E-14
1.18045411618467E7	2134200.14193605	0.518842
1.18804027611193E7	-3074212.84143717	1.2423693E-15
1201299.71500859	3817314.90048678	0.49202248
1208074.39705576	-1079267.6987005	5.5085746E-7
1.21407923385092E7	-4451314.9720126	2.4834756E-9
1.22858111103823E7	1821490.32671353	0.002927732
1.23750493500418E7	-2621123.83118839	0.003986906
123837.541298479	4945077.81943341	0.49019966
1.24010858807255E7	6232652.08972872	0.017758176
1.24215686711885E7	-1233925.71067668	5.066474E-12
1243611.33534223	-1025613.3411262	1.6807762E-5
1.25051433447237E7	-3397326.94616793	1.2871243E-13
1.25244280018318E7	1238343.20193103	7.614896E-12
1.2540836565375E7	-3076480.79068958	1.1056547E-9
1.26236577198279E7	-2140194.04862006	0.037833527
1.26300565431648E7	-4880134.87739051	1.1180581E-7
1.26529442313349E7	-2712964.96730203	0.46932203
1.26661069173158E7	1745170.46479901	3.6925694E-4
1.26709011014725E7	2072987.79104066	0.022165848
1.27365237155899E7	-686843.086911313	0.060606737
1276645.39759448	-790375.65898888	0.0054341564
1.27802411414504E7	720388.370439051	1.2908701E-4
1286402.5938754	3917978.88772669	0.04302063
1.28926222826833E7	6282883.74549777	3.2257784E-8
1.29021349717708E7	-782022.343756134	0.065216266
1292243.64726314	-1252014.98188806	4.0244725E-8
1.29478233023805E7	1301708.98872405	1.8429339E-4
1.2986653461372E7	903594.090786342	0.008702427
1.29943764777889E7	1202319.47342889	0.109932326
1.30085657242169E7	-5699302.40469289	4.0831335E-7
1.3014675913797E7	1887922.03147827	2.8201888E-10
1.3101997279694E7	-4668164.76562252	1.676503E-10
1.31210606248245E7	-511372.155932561	9.3361865E-5
1.31225011807275E7	6197820.2809921	0.17786592
1.31461025816315E7	248839.5456379	0.054962106
1327173.55760249	-4112063.23721156	3.445055E-14
1.32964967858097E7	-5337678.98552876	1.6220559E-12
1.33065660657485E7	2507828.5124041	0.38269255
1.33399759112487E7	-856654.452225998	7.020471E-16
1.33611508228031E7	-4613723.84395601	1.2845739E-11
1.34627646392176E7	4086578.69629847	0.0864088
1.35100146709748E7	3050695.20459831	0.16807286
1.35214599016791E7	-3695922.44548257	1.070796E-13
1.35431683220623E7	2484235.90529675	1.4507805E-6
1.35582451462984E7	2703202.77039175	0.41436177
1.35897264496823E7	3464541.77361654	0.36691973
1.36317232697164E7	378141.670600209	1.559784E-15
1.3633113803566E7	2997523.54883943	0.47709033
1.36430895291532E7	3249231.09379337	0.36349452
1.36814186375256E7	3078310.01544509	0.50184155
1.3721727347674E7	3264707.45010961	0.46868584
1.37248179804777E7	214302.627278568	1.8996536E-18
1.37261182614502E7	418138.155220071	1.4315726E-15
1.37762197106096E7	2806717.07755031	0.3587253
1.37957714947271E7	1213139.74476471	0.10048251
1.37993836472912E7	-571854.961005833	5.3695997E-4
1.38048857524524E7	-5325860.25465911	8.943505E-14
1.38884350895297E7	165447.491512707	0.050488725
1.39061247005989E7	3894170.74095173	0.4453334
1.39580008714664E7	292397.995988661	0.002865852
1.40000930380809E7	3250066.59463449	0.523833
1.40441136147527E7	2640316.46448278	0.0015767666
1.40674071107222E7	-5019688.66252985	2.0890444E-11
1.41069596228777E7	-339173.248475404	0.0029610898
1.4151261079558E7	1804051.41604007	4.882646E-17
1.41563551602156E7	6167673.05907275	0.19150282
1.4201284123417E7	-26973.561639566	0.05917248
1.42300838749726E7	293883.404880356	5.3532685E-9
1.42423175920893E7	-454845.934203757	4.1239232E-7
1.42732310701762E7	3120965.77301772	0.0036777467
1432831.78390667	-1369587.66195002	0.011010479
1.43400777861028E7	-5818605.80990029	0.0017765767
1.44029731937175E7	-5139052.90052426	2.471688E-11
1.45791840598177E7	752215.527016474	1.0237186E-19
1.4605394087697E7	3018037.52454049	2.5723394E-11
1461328.65820163	5910940.76386313	0.52159894
1.46195618462432E7	6055693.60419251	0.17393595
1.46836213442954E7	1007110.1592397	5.702498E-21
1473512.3721305	4155156.207927	0.068075106
1.47419446909504E7	-8253.63984949142	1.7523384E-11
1.4751279355106E7	6261431.35484613	1.8502744E-8
1.47551984881917E7	-4820048.626382	4.629417E-9
1.477120637537E7	6047102.72337623	0.18344264
1.48645843432013E7	401501.665157473	5.0758004E-8
1.48647417669331E7	6100144.75367632	0.14624517
1.48977277219871E7	3415860.7724941	4.7023795E-4
1.49568029558527E7	-4797446.42161459	1.1199271E-8
1.50182939445598E7	6162780.54215988	0.17369033
1.50342725618094E7	-250274.671581054	0.04605976
1.51094137605043E7	217479.321935438	6.6291254E-13
1.51317086453655E7	3475770.71400069	6.130418E-6
1.51864354129829E7	6259075.27760277	2.0593876E-7
1.5197355360246E7	923066.499020046	1.5274158E-10
1.52466287524641E7	4179132.83082093	7.456136E-9
1524742.64254809	-3902063.23585279	6.1931204E-15
1.52616629499495E7	3630497.61595776	0.46195418
1.52811195478439E7	-1098274.59477217	0.29969692
1.53680553769943E7	4020721.30500608	9.290217E-5
1.5456090766907E7	1283292.05342881	1.4521197E-18
1.54632582395117E7	3524108.55456429	2.1319797E-4
1.54718705410705E7	5202476.91068878	0.36868298
1.55970870601131E7	4352679.83429169	0.05684666
1.56789856316966E7	4789161.28934025	0.51242685
1568176.36799777	-2655801.54609177	0.5123472
1.56903722753796E7	526788.373690421	1.2526024E-11
1.57256244473507E7	-5428802.35022199	2.139979E-9
1.57279154724896E7	3059367.61098276	1.2560178E-10
1.57343914465667E7	3805628.33970902	0.25491342
1.57866734158007E7	5357791.67641108	0.15308878
1.58308083838439E7	573509.194797795	9.760498E-7
1.58483054246282E7	6181551.09387729	0.10253314
1588522.13784078	6147707.12825114	0.0079523595
1.58886979733606E7	6236962.50844085	0.029789494
1.58898768638362E7	-5188383.96052639	5.689679E-6
1.59262583381375E7	6281705.95501431	2.479668E-4
1.59456155239216E7	860522.57033162	3.5150944E-5
1.59495003405392E7	5046117.36143322	0.40356448
1.59696836778422E7	-5262039.49428014	5.678664E-7
1.60212815344185E7	3610455.11260142	1.578826E-19
1.6043664653541E7	447022.655269098	7.9792493E-13
1.61526371828224E7	4777471.67792204	0.37630114
1.61615479942629E7	-3941802.61522084	0.48663047
1.61622640463272E7	-438701.166510623	2.8937811E-5
1.61895382620289E7	4313625.23855746	0.009073433
1.623202867135E7	3368243.34529311	5.3170007E-21
1.62759319702188E7	3795541.91525776	9.321713E-19
1.63357401219664E7	4491132.92208601	0.0013464692
1.63753546452438E7	-1181893.93863941	3.6818086E-4
1.63753551829125E7	-3935318.41814268	0.4257861
1.63780648350042E7	-652959.711097632	0.0013713662
1.63796116700843E7	-4970574.49965735	2.3890346E-11
1.63845374793085E7	-113127.476841493	6.293195E-5
1.64471693538045E7	4283403.876831	1.9363518E-25
1.64750033297729E7	3130894.87297345	3.8816127E-22
1.64882399593474E7	3945327.17380029	3.7314792E-19
1.65014657883842E7	4206530.82238537	4.535146E-17
1.6527074570613E7	-1724026.34119262	0.01653584
1.65271157069839E7	3497740.35606549	4.6333998E-23
1.65500755748169E7	3476182.62830767	6.2577003E-23
1.65560187758223E7	-4179283.97771977	0.05582842
1.65728534653816E7	4570113.31710622	2.1068458E-6
1.66025901187727E7	-3919243.35296147	0.52421975
1.66856053338903E7	-1410896.0679237	1.3674416E-12
1.67501332545618E7	-236483.524076384	6.323097E-4
1.6756010180827E7	-1578862.8223819	3.6543078E-13
1.67585181505646E7	3905402.45464538	6.0509315E-20
1.67618952475848E7	6321811.99022459	3.6849376E-6
1676196.73319926	-3481076.99075957	3.8057757E-9
1.67731345323166E7	230790.857188765	4.5014957E-17
1.67751754377556E7	994219.91889108	4.499034E-13
1.67877446412672E7	3612532.62306985	1.345861E-21
1.67883728269487E7	262645.094890114	1.5958815E-16
1.68116416467553E7	-686195.188293755	3.2528642E-9
1.682160242138E7	4966141.55751962	0.015005501
1.68431755662082E7	3634657.03526618	1.5322726E-22
1.68689864364009E7	-65742.5746123977	7.786645E-18
1.68818653370759E7	3558760.21982026	1.6974368E-21
1.68911645339637E7	6196840.13989729	0.040342
1.69083476422646E7	4468446.53521185	5.532775E-37
1.69304169609627E7	764270.140022138	1.3160054E-5
1.69635007339865E7	1421402.94402443	2.0973597E-20
1.69952821696908E7	3321667.84560317	6.397816E-19
1.7033338161236E7	-492354.954826662	0.0037691758
1.70697214466318E7	-3546258.32704487	8.59727E-15
1.70723848120526E7	4382142.62289	5.38901E-16
1.7075042819652E7	3537930.89450257	2.5694702E-21
1.71120675249253E7	112277.728415923	7.007397E-10
1.72001786034966E7	-388868.9500213	7.695327E-5
1.72087392133993E7	4066290.41447013	2.655138E-18
1.72203897109156E7	3839089.48158513	4.3544048E-20
1.72233927886185E7	4782186.01699818	0.054594606
1.72278026245593E7	-4913203.07536966	5.2909313E-12
1.72299020415574E7	-197098.223348757	6.110715E-6
1.72419498762331E7	3706661.95846066	1.795034E-17
1725314.79576372	-2936679.55336164	0.42274138
1.72584691900929E7	4642311.36968142	2.556825E-30
1.72600675659046E7	5059408.15525081	0.44955504
1.7260366132383E7	-5258270.86833746	3.474612E-11
1.73291693020337E7	6015319.06396876	0.11106269
1.73468262002081E7	-1903228.03027584	0.0132270465
1.73539421132155E7	-611327.14416787	1.6851484E-6
1.74153466504575E7	6193785.43193446	0.042381056
1.74967375590402E7	-2818517.72991972	2.512409E-13
1.75501643663997E7	-2079128.46904776	7.6068072E-6
1.75543448724965E7	2995776.96230987	1.9950553E-20
175642.173932273	567418.165427543	1.5151409E-7
1.77533158672292E7	2890125.55258697	2.5949434E-19
1.77757317275449E7	4341604.01951519	1.25470254E-17
1.77847010505444E7	-4875165.08731735	4.12356E-12
1.78166646238745E7	-392143.42086689	7.117729E-6
1.78436188795438E7	478124.494105011	1.0554862E-10
1.7878786948813E7	3897890.07496727	1.08530704E-13
1.80660045154905E7	3260343.11242239	4.76543E-20
1.81614452539542E7	-571143.573062707	1.7435648E-8
1.82054176196672E7	-5315820.57263645	3.8385344E-15
1.82760645684374E7	-1474648.21565273	1.1084807E-4
1.82925665542731E7	3507265.12695897	4.4186157E-22
1.8305808447341E7	3857382.47427331	2.7597012E-17
1.83622910993968E7	6137884.66934361	0.12395899
1.8371804109199E7	4270465.21547173	9.654879E-15
1.839502889677E7	6329582.07847097	1.0322999E-8
1.84366746568829E7	2742000.10517959	2.4999537E-20
1.84457517966032E7	4383721.19065338	3.1719554E-18
1.84602619840732E7	4594258.29934819	2.4537504E-19
1.84667886122002E7	4910295.55562761	4.9353366E-15
1.8476705713035E7	3674284.8205526	8.78854E-20
1.84911187050989E7	-2288289.58320856	1.9623197E-4
1.85008047593231E7	4847827.61075383	1.0388995E-17
1.85164965633432E7	732776.670962179	5.2246236E-16
1.85332241342077E7	6019253.07160086	0.070842445
1.85406837118337E7	-4907689.57553768	0.19728932
1.85569800912771E7	-5113974.74342701	0.004271409
1.86236815045993E7	3329112.14296596	7.464824E-21
1.86837011582292E7	-5451338.7205144	2.1423305E-14
1.87441902909504E7	4231825.80363041	4.3291908E-18
1.87678768038641E7	-3364050.56508952	8.4624475E-7
1.87957640373308E7	-687361.939059256	3.2509426E-8
1.87975613411237E7	-4823861.74204749	0.047428258
1.87983693062351E7	5495273.92099557	1.1962517E-5
1.881769213782E7	5488111.22645179	8.218577E-7
1.88499047177814E7	3350082.98004961	3.5933362E-19
1.88613885757361E7	3949240.4254003	1.4503158E-19
1895054.0551659	-3780372.68260479	1.9047158E-12
1.89659053974482E7	3502883.65800381	5.339179E-19
1896884.97740091	5207481.27468696	0.3811317
1.89729910406519E7	-2625754.48929967	3.8123305E-10
1.89868569784092E7	872331.638407145	4.1174734E-11
1.90478663480321E7	-803493.763203258	7.404122E-16
1.9058093032837E7	3659782.77651578	0.0013689111
1.90624250294445E7	5407795.79916532	0.008186535
1.90953812806618E7	-192181.529988743	2.9417715E-11
1.91720569291914E7	4331198.7666468	4.2462413E-16
1.92358216433116E7	4999189.34977945	4.3355715E-16
1.9293614443032E7	3139026.00232671	4.4353923E-10
1932366.89425846	3495472.09055849	4.39824E-5
1.939228219349E7	-76789.0604246464	0.004683214
1.94801749031123E7	-5150517.11486252	6.0732055E-15
1.94819646889764E7	840099.262389163	1.4024184E-15
1.95259421672583E7	5744047.35316054	0.110168025
1.95422938699797E7	-2819650.51007666	1.0250622E-12
1.96134620272285E7	-1783384.68603744	3.1055064E-5
1.96830269696474E7	2200848.68057949	4.4727685E-8
1973514.0657088	-3492314.18295583	0.4341877
1.97905481141898E7	-5180672.95350311	8.515151E-15
1.99529105686454E7	-1425456.8380054	1.8693136E-5
2158911.44465953	5550910.83481364	0.2906858
2192715.50506761	6338221.11269787	5.1475532E-11
2491866.83489974	3737077.8994735	9.161428E-6
2534541.70231146	6069663.05603576	0.099618874
2623699.27280249	3633638.50086399	1.1340059E-5
2672513.89213927	5340087.41353915	0.03935092
2769974.17078628	3825332.20251445	0.3131257
2790439.78414969	4086214.87701664	0.057514373
311925.121940371	-3541796.29588167	1.2839323E-14
3270699.80223628	3478951.12099992	7.6248193E-7
3330767.28951376	4248422.67915636	1.8095426E-4
337649.380310573	-1045050.93702758	3.9001023E-17
341896.896904793	711501.314765295	0.28909594
3434687.79892138	3774424.07817462	0.0013852564
3586197.09965715	3493790.96386388	9.661212E-4
3814256.76268577	2846221.2851388	0.021265434
3952479.84570174	2591351.79272286	0.29556087
3954475.45491216	3595112.68280641	0.0020592632
3963798.92235316	4559500.15846951	0.091339506
4086064.23457206	2409887.52584984	0.18279491
4144715.06862113	-2206491.7587472	2.4228288E-4
417455.288769308	465480.693930298	3.2620642E-6
4195505.82790221	5784398.48567908	0.33348286
4203417.96220494	4387926.7101503	6.317013E-5
426765.408820979	297179.050187197	8.188841E-10
4351883.2186571	4383787.60411755	7.570325E-4
4387126.5426768	4196031.19428148	1.8999353E-4
4457958.74189152	5800804.29964279	0.17969334
4471749.84937357	1959623.33080328	0.0032532883
453115.560706243	-281229.276875624	1.0432426E-11
4545979.65248084	1812452.37867609	0.004780331
4659547.4568033	-884987.345882334	1.417472E-7
4802736.19312303	5910770.60429665	0.17150834
494332.58192192	-4491337.73009082	2.9882991E-5
5031227.48148075	1356561.20191927	0.005463812
5064796.30712208	1316100.932374	0.0068783797
5100469.33218295	5932926.73439576	0.18993053
5353284.968874	1317156.9551089	4.1813873E-5
538977.014627505	591481.369097656	0.10725823
5481609.56193789	6044520.3051546	0.18964876
5538389.26179386	6265592.96360941	0.041189127
5641719.95808511	3113677.77353941	0.1387618
5753954.4855567	2869296.71868027	0.13310897
5819230.70898097	6006327.6296835	0.35258108
6113669.60859513	1720149.69088099	3.0277022E-7
628143.980171375	3847614.9414901	4.5023025E-6
6509547.80868747	6312682.68839936	0.010185005
675406.661291972	5239183.74424267	0.55344224
6764342.99055784	2144390.53143511	5.0421598E-8
7043023.17941515	2660084.28369749	0.03280299
7175558.92569103	2691084.71184961	0.35784525
749143.516541526	-192745.304885015	3.990243E-8
829798.875495516	-808810.168308489	2.4495145E-12
850940.574217509	-509478.277476197	1.4493917E-11
852991.572735433	3904964.91885105	2.0384437E-6
8625141.64452299	5880307.05480417	0.253215
8641390.64309248	6331690.63540937	2.7975129E-9
884610.226886742	-2815661.4595493	9.170795E-14
8871122.1916183	6241505.54943397	0.07615424
888090.688353725	381981.993891463	0.0022234595
888617.886650059	396156.403037149	0.0055249915
997098.515112806	236496.586292254	3.234491E-4
