# Supplementary material for: Impacts of Climate Change on the Biogeography of Three Amnesic Shellfish Toxin Producing Diatom Species
Source: Toxins (Basel). 2022 Dec 22;15(1):9. doi: 10.3390/toxins15010009 (PMC9863508; doi:10.3390/toxins15010009)
Supplement: Supplementary file 1 [file toxins-15-00009-s001.zip › toxins-2099991-supplementary/Supplementary Material/Evaluation/P_seriata/Pseudo_nitzchia_seriata_min.csv]

x	y	Pseudo_nitzchia_seriata min
-1005008.3427892	5861385.33192604	0.0042702947
-1.00650083427892E7	5701385.33192604	0.22826284
-1.00800083427892E7	2381385.33192604	0.48572594
-1.02450083427892E7	5966385.33192604	0.1025109
-1.02500083427892E7	5696385.33192604	0.1686243
-1.02800083427892E7	-488614.66807396	5.910741E-10
-1.05400083427892E7	1426385.33192604	5.835412E-11
-1.05600083427892E7	-3193614.66807396	1.102343E-9
-1.07650083427892E7	1421385.33192604	8.9157145E-12
-1.07950083427892E7	81385.3319260404	1.33995455E-8
-1100008.3427892	96385.3319260404	5.8207604E-15
-1.11550083427892E7	-83614.6680739596	2.0988876E-8
-1.12200083427892E7	536385.33192604	1.2638206E-9
-1.12300083427892E7	-5353614.66807396	8.3154756E-14
-1.15250083427892E7	86385.3319260404	1.2167249E-8
-1.18500083427892E7	-3038614.66807396	4.2679005E-7
-1.19800083427892E7	-228614.66807396	2.6299132E-10
-1.20500083427892E7	-33614.6680739596	2.7640726E-10
-1.21150083427892E7	151385.33192604	1.5207936E-9
-1.21450083427892E7	2271385.33192604	6.4186293E-6
-1.24300083427892E7	5891385.33192604	0.04072714
-1.24450083427892E7	6306385.33192604	6.4203775E-8
-1245008.3427892	-773614.66807396	6.3336225E-9
-1.24800083427892E7	266385.33192604	2.7038066E-10
-1.25950083427892E7	5881385.33192604	0.06985702
-1.27200083427892E7	3186385.33192604	0.33008245
-1.34250083427892E7	-5818614.66807396	5.012959E-15
-1.34800083427892E7	166385.33192604	1.3838433E-12
-1.35150083427892E7	6246385.33192604	5.845231E-6
-1.37950083427892E7	-5733614.66807396	6.902408E-16
-1.40600083427892E7	4936385.33192604	0.48671958
-1.42650083427892E7	-3203614.66807396	5.3065375E-11
-1.44650083427892E7	-83614.6680739596	1.05577886E-13
-1.46950083427892E7	5151385.33192604	0.5152438
-1.47750083427892E7	5976385.33192604	0.09197287
-1.54050083427892E7	5971385.33192604	0.042617697
-1.54800083427892E7	6011385.33192604	1.2502595E-4
-1.56850083427892E7	6121385.33192604	1.1043555E-9
-1.57450083427892E7	6271385.33192604	1.5670416E-10
-1.58100083427892E7	6171385.33192604	2.0346319E-10
-1.59750083427892E7	6146385.33192604	2.7216873E-10
-1.64350083427892E7	146385.33192604	5.769248E-14
-1.66400083427892E7	5581385.33192604	0.16077292
-1.68300083427892E7	6001385.33192604	0.06511641
-1.69350083427892E7	4941385.33192604	8.0408817E-16
-1.72500083427892E7	-2528614.66807396	2.119021E-14
-1.74150083427892E7	6031385.33192604	0.06224807
-1.74550083427892E7	3426385.33192604	6.7047007E-21
-1.75550083427892E7	-433614.66807396	7.600949E-18
-1.76600083427892E7	346385.33192604	1.1121543E-5
-1.78150083427892E7	5196385.33192604	0.49722046
-1.78350083427892E7	5331385.33192604	0.12280443
-1790008.3427892	6331385.33192604	1.8863754E-10
-1.80350083427892E7	5691385.33192604	0.1374424
-1.81850083427892E7	4071385.33192604	4.844888E-20
-1.81900083427892E7	-5633614.66807396	3.260269E-7
-1.83650083427892E7	5641385.33192604	0.039911658
-1.83750083427892E7	5106385.33192604	0.007165562
-1.86850083427892E7	5086385.33192604	0.48249492
-1875008.3427892	1791385.33192604	0.066464074
-1.88950083427892E7	-5408614.66807396	1.2338605E-16
-1.90800083427892E7	-2603614.66807396	1.2285548E-19
-1930008.3427892	-48614.6680739596	5.073914E-10
-1.93500083427892E7	3486385.33192604	1.8535797E-19
-1.94000083427892E7	5246385.33192604	6.09036E-9
-1.94050083427892E7	-1608614.66807396	1.2154185E-5
-1.94300083427892E7	-4828614.66807396	2.682878E-18
-1.94400083427892E7	-2118614.66807396	0.03269378
-1.95050083427892E7	2501385.33192604	2.3898955E-16
-1.96700083427892E7	6236385.33192604	4.4278454E-4
-1.98150083427892E7	-1288614.66807396	9.7476883E-4
-1.99100083427892E7	5096385.33192604	1.5395611E-9
-1.99400083427892E7	6261385.33192604	1.4833313E-4
-2020008.3427892	96385.3319260404	3.254142E-18
-2290008.3427892	-3248614.66807396	6.4497767E-13
-2305008.3427892	1736385.33192604	2.2649947E-10
-255008.342789199	-4978614.66807396	2.1498888E-6
-2660008.3427892	1111385.33192604	5.215663E-17
-2815008.3427892	691385.33192604	1.220204E-12
-2840008.3427892	-5273614.66807396	2.261835E-27
-2910008.3427892	-5223614.66807396	3.9610574E-32
-3235008.3427892	1931385.33192604	9.130415E-13
-3305008.3427892	1456385.33192604	7.9512757E-19
-3465008.3427892	-4853614.66807396	1.7810248E-15
-3785008.3427892	-4178614.66807396	5.6543007E-16
-3955008.3427892	-418614.66807396	7.3084827E-9
-4050008.3427892	1851385.33192604	2.8180826E-17
-4110008.3427892	781385.33192604	6.86756E-14
-4155008.3427892	286385.33192604	3.6963791E-13
-4320008.3427892	-298614.66807396	3.5304603E-7
-4375008.3427892	706385.33192604	6.6782093E-15
-4420008.3427892	791385.33192604	2.3329639E-14
-4475008.3427892	4041385.33192604	3.3450578E-14
-4500008.3427892	-4868614.66807396	1.11165355E-4
-4685008.3427892	-88614.6680739596	9.684468E-6
-4725008.3427892	-2608614.66807396	0.0029751926
-4815008.3427892	-5073614.66807396	3.040404E-4
-4835008.3427892	4436385.33192604	7.601437E-16
-4975008.3427892	731385.33192604	1.3525735E-14
-4995008.3427892	31385.3319260404	1.6393246E-4
-5010008.3427892	4696385.33192604	0.45738623
-5125008.3427892	721385.33192604	7.57999E-13
-5155008.3427892	756385.33192604	5.158548E-13
-5305008.3427892	301385.33192604	8.168315E-6
-5405008.3427892	-3928614.66807396	3.9598807E-17
-5445008.3427892	4246385.33192604	2.6999228E-8
-5545008.3427892	4131385.33192604	1.2111012E-11
-5595008.3427892	-4783614.66807396	2.740575E-24
-5630008.3427892	4196385.33192604	2.4764444E-12
-5675008.3427892	-4673614.66807396	1.2454299E-22
-5685008.3427892	591385.33192604	5.6282624E-5
-5810008.3427892	-5083614.66807396	1.4974507E-4
-5855008.3427892	4796385.33192604	0.0882229
-5890008.3427892	586385.33192604	0.0014213033
-6000008.3427892	4536385.33192604	0.4990764
-6010008.3427892	-3808614.66807396	0.056238886
-6100008.3427892	1071385.33192604	7.424032E-13
-6115008.3427892	-3833614.66807396	0.4726907
-6160008.3427892	4116385.33192604	1.4449795E-17
-6175008.3427892	916385.33192604	2.905177E-7
-6190008.3427892	-3643614.66807396	0.3446014
-6245008.3427892	-4148614.66807396	0.0057126572
-6245008.3427892	5706385.33192604	0.0056854747
-6265008.3427892	2831385.33192604	8.947099E-22
-6290008.3427892	816385.33192604	0.038563088
-6360008.3427892	1221385.33192604	1.6671689E-12
-6380008.3427892	1401385.33192604	4.2275303E-14
-6410008.3427892	2556385.33192604	2.4649057E-21
-6505008.3427892	4191385.33192604	2.5962815E-16
-6545008.3427892	3436385.33192604	8.578017E-16
-6690008.3427892	4671385.33192604	0.0726337
-6720008.3427892	5786385.33192604	0.02256837
-6735008.3427892	1266385.33192604	2.5279308E-4
-6900008.3427892	1261385.33192604	0.0016024702
-6920008.3427892	4431385.33192604	0.49715137
-7015008.3427892	4886385.33192604	0.4806077
-7070008.3427892	-5578614.66807396	2.2963547E-9
-7090008.3427892	4206385.33192604	4.758143E-9
-7100008.3427892	4096385.33192604	4.0874405E-15
-7185008.3427892	4621385.33192604	0.39722186
-7185008.3427892	6066385.33192604	1.5099739E-5
-7330008.3427892	-5133614.66807396	0.32742533
-7330008.3427892	1211385.33192604	0.28414938
-7355008.3427892	-5678614.66807396	3.0353053E-8
-7485008.3427892	4281385.33192604	0.09697305
-7490008.3427892	1231385.33192604	3.0256217E-4
-7515008.3427892	3916385.33192604	8.520991E-15
-7545008.3427892	4781385.33192604	0.41097042
-7650008.3427892	4051385.33192604	8.676062E-6
-765008.342789199	-2358614.66807396	1.123353E-14
-7955008.3427892	3886385.33192604	6.6174655E-10
-815008.342789199	5211385.33192604	0.2920212
-8415008.3427892	3061385.33192604	6.2942653E-16
-8425008.3427892	-1663614.66807396	0.020645713
-8540008.3427892	-1458614.66807396	0.49165916
-8600008.3427892	5361385.33192604	0.2893466
-8855008.3427892	1581385.33192604	3.7411405E-6
-8920008.3427892	5081385.33192604	0.13215631
-8925008.3427892	806385.33192604	0.28035074
-8950008.3427892	5521385.33192604	0.12767477
-8975008.3427892	5241385.33192604	0.15140235
-8995008.3427892	706385.33192604	1.1623037E-7
-9300008.3427892	266385.33192604	3.776994E-8
-9335008.3427892	-3028614.66807396	8.246254E-9
-9525008.3427892	1051385.33192604	4.1169387E-5
-960008.342789199	-48614.6680739596	7.524245E-13
-9660008.3427892	-988614.66807396	1.917796E-12
-9695008.3427892	-553614.66807396	1.0826873E-9
-9735008.3427892	6126385.33192604	0.014955325
-9810008.3427892	2816385.33192604	2.24649E-7
-9995008.3427892	6311385.33192604	0.0035589172
1.00399916572108E7	6296385.33192604	0.031435214
1004991.6572108	-663614.66807396	2.0092163E-9
1.01699916572108E7	2331385.33192604	0.08396026
1.02649916572108E7	-4693614.66807396	1.2023102E-10
1.04099916572108E7	2166385.33192604	0.15907022
1.04849916572108E7	1836385.33192604	0.10951324
1.05899916572108E7	-3053614.66807396	5.781277E-6
1.06549916572108E7	871385.33192604	0.0018375939
1074991.6572108	236385.33192604	0.030809924
1.10949916572108E7	1031385.33192604	0.14507686
1.11599916572108E7	541385.33192604	0.031936854
1.11949916572108E7	1366385.33192604	0.12510909
1139991.6572108	5186385.33192604	0.3819984
1.15549916572108E7	531385.33192604	0.03478003
1169991.6572108	-573614.66807396	6.014697E-5
1.18199916572108E7	1061385.33192604	0.066654615
1184991.6572108	-1268614.66807396	2.532824E-10
119991.657210801	-468614.66807396	1.1274107E-15
1.20699916572108E7	-2173614.66807396	5.2768967E-15
1.21849916572108E7	936385.33192604	0.0023806123
1.21899916572108E7	-178614.66807396	0.02401082
1219991.6572108	-698614.66807396	0.0012679908
1229991.6572108	5716385.33192604	0.5090449
1.23449916572108E7	1546385.33192604	1.2681997E-4
1.24999916572108E7	1646385.33192604	0.0019159643
1.25449916572108E7	2311385.33192604	0.402213
1.25849916572108E7	-3423614.66807396	2.7140215E-12
1.26449916572108E7	6176385.33192604	0.11019227
1264991.6572108	-3448614.66807396	3.4736974E-14
1.26949916572108E7	1991385.33192604	2.8695626E-6
1.29149916572108E7	-418614.66807396	0.043932244
1.29499916572108E7	6246385.33192604	5.22088E-6
1.29899916572108E7	2461385.33192604	0.22178714
1.30199916572108E7	2146385.33192604	6.859807E-5
1309991.6572108	-878614.66807396	0.0011299326
1.31549916572108E7	476385.33192604	0.02536625
1.33599916572108E7	2636385.33192604	0.35812843
1.34199916572108E7	111385.33192604	0.0028463139
1344991.6572108	-643614.66807396	0.08046034
1.34949916572108E7	-5148614.66807396	3.0238733E-12
1.34999916572108E7	2891385.33192604	0.3507626
1.35049916572108E7	2386385.33192604	1.5706264E-5
1354991.6572108	5221385.33192604	0.3183576
1.36199916572108E7	3361385.33192604	0.23369735
1.36299916572108E7	1321385.33192604	0.0048891692
1.36849916572108E7	3306385.33192604	0.3933628
1.37799916572108E7	1396385.33192604	0.08751596
1.38899916572108E7	6196385.33192604	0.013429995
1.39649916572108E7	2891385.33192604	0.40475938
1.39849916572108E7	3476385.33192604	0.47422132
1.40599916572108E7	3766385.33192604	0.28441012
1.41699916572108E7	2601385.33192604	2.6721423E-23
1.43499916572108E7	736385.33192604	1.9244095E-19
1.43749916572108E7	2186385.33192604	8.800508E-21
1.43899916572108E7	46385.3319260404	6.1713945E-4
1.44099916572108E7	3216385.33192604	0.011006308
1.44799916572108E7	676385.33192604	3.66179E-21
1.46599916572108E7	6296385.33192604	1.905689E-11
1.46999916572108E7	611385.33192604	6.9240253E-18
1.48049916572108E7	526385.33192604	4.483565E-13
1.48699916572108E7	576385.33192604	2.3444686E-15
1.49099916572108E7	3891385.33192604	0.034273375
1.50849916572108E7	741385.33192604	8.5793786E-16
1.53199916572108E7	3341385.33192604	1.1432867E-11
1.53549916572108E7	3951385.33192604	6.2134885E-4
1.53599916572108E7	3611385.33192604	0.18617976
1.54249916572108E7	3921385.33192604	0.0912626
1.54449916572108E7	-1823614.66807396	0.37984037
1.54499916572108E7	-148614.66807396	3.3397627E-9
1.54599916572108E7	4201385.33192604	0.0021144582
1.55799916572108E7	-913614.66807396	0.13282317
1.56149916572108E7	4766385.33192604	0.51983786
1.56849916572108E7	-1013614.66807396	0.07803795
1.56949916572108E7	4966385.33192604	0.47296497
1.57649916572108E7	6216385.33192604	0.096060984
1.58549916572108E7	-1193614.66807396	0.01364613
1.58849916572108E7	1786385.33192604	2.14029E-9
1.58999916572108E7	3246385.33192604	2.379188E-23
1.59149916572108E7	241385.33192604	1.6786192E-11
1.59199916572108E7	3421385.33192604	1.685203E-19
1.59849916572108E7	2351385.33192604	5.139362E-6
1.59899916572108E7	3846385.33192604	3.930997E-34
159991.657210801	-5948614.66807396	6.390394E-9
1.60149916572108E7	-383614.66807396	5.404861E-4
1.60249916572108E7	4291385.33192604	0.105656475
1.60399916572108E7	-4928614.66807396	3.3950706E-10
1.60849916572108E7	1326385.33192604	0.0
1.61099916572108E7	-183614.66807396	3.5068102E-4
1.61099916572108E7	3926385.33192604	5.1917684E-20
1.61249916572108E7	3636385.33192604	8.868642E-22
1.61449916572108E7	4031385.33192604	7.8804935E-20
1.61949916572108E7	4296385.33192604	7.7539764E-5
1.63499916572108E7	4236385.33192604	1.3554007E-24
1.63799916572108E7	6146385.33192604	0.04059503
1.63899916572108E7	3706385.33192604	3.559982E-22
1.64049916572108E7	3911385.33192604	4.3227606E-20
1.66249916572108E7	3446385.33192604	4.2826485E-23
1.66499916572108E7	911385.33192604	3.0540056E-7
1.66799916572108E7	1176385.33192604	4.620171E-21
1.67349916572108E7	3521385.33192604	4.2853644E-23
1.67649916572108E7	211385.33192604	3.0969156E-18
1.67899916572108E7	3466385.33192604	9.4663403E-23
1.67999916572108E7	-3713614.66807396	3.2661013E-8
1.68549916572108E7	4161385.33192604	7.4277764E-19
1.68649916572108E7	-3658614.66807396	7.994284E-12
1.68949916572108E7	4501385.33192604	1.0447117E-27
1.69499916572108E7	-3778614.66807396	1.5791134E-15
1.69849916572108E7	-3853614.66807396	1.2464902E-15
1.70499916572108E7	-2693614.66807396	0.48888382
1.71199916572108E7	-603614.66807396	1.3656678E-5
1.71249916572108E7	6161385.33192604	0.048512775
1.71499916572108E7	4856385.33192604	0.0020859998
1.72049916572108E7	6061385.33192604	0.06284601
1.72549916572108E7	3871385.33192604	1.3669752E-21
1.72799916572108E7	5081385.33192604	0.44451684
1.72799916572108E7	6171385.33192604	0.05057668
1.72999916572108E7	1236385.33192604	6.701487E-22
1.73199916572108E7	4451385.33192604	7.879045E-18
1.73549916572108E7	606385.33192604	1.3519237E-10
1.73649916572108E7	1681385.33192604	5.0246792E-23
1.74549916572108E7	4216385.33192604	2.5885552E-19
1.74999916572108E7	-33614.6680739596	1.0866274E-5
1.75199916572108E7	-3233614.66807396	4.8251643E-8
1.76149916572108E7	3901385.33192604	9.1659696E-20
1.76149916572108E7	3976385.33192604	4.8171855E-20
1.77299916572108E7	4556385.33192604	3.6797368E-17
1.78199916572108E7	6041385.33192604	0.06284574
1.79249916572108E7	5561385.33192604	0.14235583
1.79599916572108E7	4761385.33192604	2.6631757E-19
1.79949916572108E7	6031385.33192604	0.06326766
1.81249916572108E7	4356385.33192604	3.8124283E-20
1.81399916572108E7	3646385.33192604	7.533438E-20
1819991.6572108	3506385.33192604	0.0014331591
1.83499916572108E7	3601385.33192604	2.1242007E-22
1844991.6572108	3401385.33192604	0.017596621
1.87249916572108E7	-208614.66807396	8.8657137E-10
1.87699916572108E7	5216385.33192604	1.2936853E-7
1.88699916572108E7	6206385.33192604	0.0018131295
1.89199916572108E7	4936385.33192604	3.7217747E-13
1.89799916572108E7	6226385.33192604	0.0010577762
1904991.6572108	-3693614.66807396	6.0140154E-10
1.90949916572108E7	-3108614.66807396	6.7062625E-5
1924991.6572108	5356385.33192604	0.32423937
1.93599916572108E7	6206385.33192604	8.321007E-4
1.95099916572108E7	5421385.33192604	2.1534745E-9
1.96599916572108E7	4916385.33192604	7.8308692E-31
1.98899916572108E7	-4218614.66807396	6.057808E-6
2009991.6572108	6276385.33192604	0.21825491
2144991.6572108	3316385.33192604	0.020012414
2184991.6572108	-4058614.66807396	2.506919E-17
2204991.6572108	3276385.33192604	0.47948775
2419991.6572108	-5008614.66807396	1.5895597E-7
2694991.6572108	-4053614.66807396	6.4668717E-12
2739991.6572108	4086385.33192604	0.017769877
2784991.6572108	3891385.33192604	0.2641577
279991.657210801	636385.33192604	9.543989E-6
2949991.6572108	-4043614.66807396	4.537586E-6
2964991.6572108	3546385.33192604	1.1327096E-6
3159991.6572108	-4038614.66807396	1.0494585E-9
319991.657210801	5546385.33192604	0.5367676
3214991.6572108	4296385.33192604	0.0015373451
3259991.6572108	-4978614.66807396	3.0584565E-16
3259991.6572108	4461385.33192604	0.17901747
3324991.6572108	4401385.33192604	0.3485051
3329991.6572108	-4178614.66807396	2.1928748E-13
3369991.6572108	-3268614.66807396	0.16485919
3479991.6572108	-3868614.66807396	2.8149787E-12
3539991.6572108	4281385.33192604	4.4535565E-5
3884991.6572108	-2168614.66807396	0.09407109
4044991.6572108	4586385.33192604	0.083769776
4084991.6572108	2521385.33192604	0.004884445
4104991.6572108	-2483614.66807396	4.808882E-6
429991.657210801	4161385.33192604	1.5641417E-5
4379991.6572108	-1883614.66807396	8.130863E-4
4384991.6572108	-2548614.66807396	1.5315399E-8
4409991.6572108	-2168614.66807396	4.7165503E-7
4489991.6572108	-5833614.66807396	1.0654401E-13
4549991.6572108	-1613614.66807396	0.010439607
4659991.6572108	6331385.33192604	3.006315E-11
4739991.6572108	-108614.66807396	7.922952E-9
499991.657210801	5156385.33192604	0.52419204
5059991.6572108	1231385.33192604	3.241472E-4
5209991.6572108	5891385.33192604	0.16465585
5229991.6572108	-4178614.66807396	9.202383E-7
5319991.6572108	261385.33192604	3.0374677E-13
5369991.6572108	-5623614.66807396	1.01024395E-16
5424991.6572108	3116385.33192604	0.12993935
5474991.6572108	651385.33192604	1.1793821E-5
5494991.6572108	6036385.33192604	0.15395136
5584991.6572108	-1203614.66807396	9.705817E-9
5659991.6572108	881385.33192604	2.36734E-11
5819991.6572108	1221385.33192604	9.6001216E-8
5849991.6572108	1191385.33192604	3.6260173E-10
5854991.6572108	1531385.33192604	3.912232E-5
5884991.6572108	5971385.33192604	0.18544261
5919991.6572108	-4313614.66807396	2.4769387E-10
6004991.6572108	5961385.33192604	0.17895174
6084991.6572108	6201385.33192604	0.4031234
6289991.6572108	-4098614.66807396	1.0066443E-14
629991.657210801	386385.33192604	0.0010197578
6314991.6572108	-4033614.66807396	6.816365E-15
6369991.6572108	1996385.33192604	0.2873902
6474991.6572108	2746385.33192604	0.28564388
64991.6572108008	5401385.33192604	0.5177005
6864991.6572108	2036385.33192604	1.1334084E-9
6884991.6572108	6321385.33192604	1.795464E-8
6999991.6572108	-4233614.66807396	6.3790316E-17
7089991.6572108	366385.33192604	9.632311E-8
7119991.6572108	2691385.33192604	0.37589952
7294991.6572108	6006385.33192604	0.17241359
7464991.6572108	5961385.33192604	0.14341548
759991.657210801	-943614.66807396	6.8494726E-15
7784991.6572108	-3418614.66807396	3.5924388E-13
779991.657210801	361385.33192604	0.0025320686
7919991.6572108	6086385.33192604	0.14588922
7994991.6572108	6131385.33192604	0.17126621
8144991.6572108	796385.33192604	2.9641144E-5
8169991.6572108	5921385.33192604	0.17791654
8174991.6572108	5871385.33192604	0.235565
8409991.6572108	-5083614.66807396	0.013478106
8424991.6572108	6306385.33192604	6.510746E-4
8674991.6572108	6086385.33192604	0.1688498
8714991.6572108	-5158614.66807396	1.6953813E-5
8884991.6572108	1131385.33192604	0.13369936
8979991.6572108	1331385.33192604	2.5118876E-8
9054991.6572108	1781385.33192604	0.06899856
9059991.6572108	-5083614.66807396	5.957332E-4
914991.657210801	5241385.33192604	0.52432793
9434991.6572108	-1743614.66807396	2.8087343E-16
9594991.6572108	1516385.33192604	5.650726E-8
9654991.6572108	776385.33192604	1.4118252E-11
9709991.6572108	6226385.33192604	0.06825061
974991.657210801	5336385.33192604	0.5525415
9799991.6572108	736385.33192604	4.8971986E-11
9899991.6572108	2266385.33192604	0.096092075
9994991.6572108	2236385.33192604	0.14465576
-1.01089477091206E7	2096968.97286615	0.42655668
-1.02311590941135E7	-235732.570251158	7.311742E-8
-1.04096026530166E7	-140798.3231364	2.2634453E-8
-1.04528302155397E7	2772500.22343374	6.8509685E-8
-1.04673344886541E7	-4028687.2926087	3.328412E-8
-1.05658941111095E7	3000282.76310851	0.4614097
-1.07162788730709E7	5893358.9499035	0.06096527
-1.07310775716716E7	952747.51788272	1.135721E-10
-1.07573042672802E7	3012358.10781899	0.3237952
-1.07926017826438E7	-255730.506037408	3.233108E-8
-1.08160889713994E7	461950.640720388	8.546756E-10
-1.09473653089557E7	-2367108.56675082	9.3822054E-11
-1.09621684881287E7	1386052.19556167	2.1566214E-10
-1.11332836605654E7	-2766915.85004659	2.0250689E-6
-1113729.00100989	-586156.538555408	2.618482E-8
-1.11905640054308E7	-478751.458200103	1.1277376E-9
-1.15770418703255E7	-222402.161896914	7.801209E-9
-1.16847534627764E7	6165692.95988389	0.019921707
-1.17034842834063E7	2062301.37324424	1.606304E-5
-1.17158673120605E7	1519428.72086735	1.1546008E-8
-1.18478127641481E7	1743661.11786748	7.141461E-8
-1.18533423187106E7	6207956.30389418	0.0017291337
-1.1873503847417E7	2423379.26296929	0.014994589
-1.19372898890618E7	-119046.818892311	2.1156187E-10
-1.19852134687588E7	2415560.75371225	8.884651E-7
-1.20485439729671E7	5873052.74860347	0.112697385
-1.21522445853147E7	108782.19074556	9.314745E-10
-1218658.47872255	5443115.92445273	0.0011494055
-1.22513378486578E7	606701.184554886	4.4945068E-12
-1.22682620364714E7	-1429283.05147642	4.541306E-8
-1.23325190098561E7	2830175.967351	0.0021143148
-1.23333327949951E7	1671529.76581832	2.5385734E-6
-1.23661414703071E7	2448510.33675784	7.668144E-7
-1.25966937747993E7	-1890783.73322823	1.1344873E-6
-1.27264416051748E7	258306.928486692	2.392344E-10
-1.29240487891349E7	30155.1202202085	2.3607E-11
-1.293837064164E7	6224413.85224357	0.010558069
-1.30545349140793E7	-117035.838658974	5.491974E-12
-1.31734000944196E7	-257394.968547786	5.3479708E-12
-1.32808400792887E7	-571926.925954446	4.547263E-12
-1.33747954089615E7	1692329.52862989	1.36019945E-11
-1.33965344292959E7	-2043906.85463281	4.283451E-9
-1.34471417680926E7	6131574.26632701	0.015947165
-1.34863379851319E7	-595678.531273933	1.676111E-12
-1365057.67250078	224654.428255569	2.3121055E-14
-1.36957023136639E7	148284.252668293	1.3780216E-13
-1.37856798477675E7	6022396.44275472	0.10005924
-1.38295666015331E7	5993484.76913812	0.06010337
-1.38949243430765E7	3740572.4543219	8.60541E-12
-1.39419171428148E7	314639.339671034	6.164986E-14
-1.39888635615543E7	4045858.46547915	2.362465E-9
-1.41623643982515E7	4194450.13053956	4.7295954E-4
-1.42372973776729E7	4468615.20594903	1.9557133E-6
-1.43516350009283E7	5118988.6859751	0.50205904
-1.44409873867067E7	3802630.9954636	7.279406E-15
-1.44863839330098E7	5984873.63343163	0.14873876
-1.46306741732453E7	121277.14691324	8.024208E-13
-1.47064014025102E7	4787734.46539523	7.4920166E-7
-1.47137294871276E7	6118477.63823211	2.391943E-7
-1.4747948439106E7	5113754.82818366	0.46677968
-1.47487643937854E7	6177413.50586658	9.443443E-8
-1.47657797871872E7	5326620.39779782	0.49143696
-1.48018212662229E7	5987113.59171998	0.100689195
-1483076.7415513	5513567.45861475	0.055306133
-1.48709653178209E7	5198990.69036523	0.50905824
-1.49263746133882E7	5189723.86644733	0.38649225
-1.49392154622127E7	5952031.88833622	0.058758005
-1500697.63478926	-1321825.90101902	5.6045386E-9
-1503722.08718056	6020363.06683086	0.041065533
-1.50454992518845E7	26603.7660472076	6.5576455E-9
-1.50731458927631E7	4422260.08705467	1.0095974E-10
-1.52348372801012E7	6027896.58204659	4.036274E-4
-1.53267321030098E7	195237.905271238	2.6805864E-12
-1.54977264792149E7	5289584.64487262	5.834825E-8
-1.57060346094925E7	39006.5267033409	2.7958262E-13
-1.57853486359981E7	-184494.991339928	1.03426E-12
-1.62107576850008E7	5441304.39382649	1.7659177E-12
-1.62166161324422E7	1394721.97460029	1.247896E-16
-1629529.23999177	3117281.72328367	1.4300732E-8
-1.63430442076913E7	3909741.77902715	3.4394998E-16
-1.64250411537788E7	2037982.58234435	1.0347806E-20
-1.64880731198071E7	5351407.78069292	1.1507026E-15
-1.64916176204445E7	385296.570684684	8.6818015E-18
-1.65964918786397E7	137204.637971241	6.9868394E-14
-1.66326353732341E7	5353651.9865237	5.523124E-5
-1.66457444904348E7	4502301.156185	7.335371E-17
-168683.050769929	5339519.56139137	0.5264071
-1.70790185852826E7	1900869.27063515	3.5265833E-16
-1.72508816359966E7	2163367.63632428	0.0073421337
-1.74000166389766E7	3817513.27482827	5.052908E-19
-1.77629940620542E7	4979672.48588111	1.9293744E-14
-1.80306541463482E7	1660890.31426143	4.0346295E-19
-1.84835811730561E7	5659368.1379833	0.121564664
-213121.103594936	5506198.24009193	0.52442664
-2301848.21056361	6015097.00459111	0.08373503
-2320505.31398673	1865204.2672832	1.7901257E-8
-2412315.91156729	1584392.14800833	4.541431E-12
-2416536.4126682	5207606.82289425	7.9623817E-7
-2517991.57908903	-1110592.90572152	5.9191332E-18
-2551326.2358682	5441983.87897954	3.8000637E-6
-2551662.47688575	950347.233112946	2.4202908E-13
-2581750.25622749	5701537.24785629	0.5160974
-263256.614537232	-642376.290123418	2.7203026E-13
-2702508.71893761	1127963.89797366	2.9154785E-17
-2725615.77593182	1103181.08374105	1.0001718E-17
-2731416.31551238	6112483.59198137	0.08645558
-2737881.01741259	-2563373.80150036	1.23627304E-17
-2765343.9642561	4623839.63476368	5.3529906E-8
-2794007.69506678	-8503.33014750481	1.5342769E-6
-2871206.14621537	1243263.02377877	1.1906301E-17
-2927417.13409274	1041251.40904713	5.673034E-18
-2953685.42827867	829090.989862451	2.0299094E-15
-2960350.03916964	2536636.58588204	3.7116024E-18
-3107624.28401883	4463317.83937019	5.2509544E-4
-3181884.98892641	5643410.24269543	0.002153617
-3268383.08973646	841100.130323343	8.344089E-15
-3291916.19728445	2566457.8758196	7.5512775E-20
-3332882.70262333	2257305.35062549	3.927651E-10
-3426506.02659861	686066.665761828	7.42097E-12
-357523.546795879	6141735.75015642	4.8851985E-9
-3614168.88670927	434221.272729723	2.6474214E-10
-3620845.01502948	5276305.24108577	2.0988134E-4
-3664196.58093074	2568333.61099333	1.8727556E-23
-380833.47467503	-259295.765681515	5.9114403E-16
-3840312.91167	-442608.219520641	7.268663E-11
-3848835.74327281	2536965.47606063	1.1328438E-19
-3863885.2690321	5683213.06273449	1.6411088E-5
-3897053.18248895	111649.836550357	4.8167803E-11
-3930290.79478658	4844527.96117732	2.2731221E-9
-3995558.99091169	1036814.06520387	6.738025E-15
-4062325.18859422	-2220317.62614054	3.4406497E-5
-4067363.83278038	-1820697.58989009	1.3722438E-9
-4080669.21791723	2809377.89285239	2.0667066E-15
-4176411.67340908	503936.575934101	8.3991803E-13
-4181136.47000684	-353418.552169548	2.24997E-4
-4238374.46167221	1980023.74677878	9.178838E-21
-4328355.68399432	-1802246.61100446	0.14340936
-4334508.87763655	-1647092.57073092	0.087120704
-4418347.55592954	-2158901.83596474	0.16882195
-4549283.64353511	-174558.096924892	8.0452883E-10
-4549966.23751464	244157.046100924	4.5922152E-14
-4559969.38420492	217194.712265089	2.2916873E-14
-4689111.43176082	841391.595420141	1.275585E-15
-4737960.44302797	400921.420695176	7.64719E-13
-4746309.18316975	5371825.76096188	7.0565E-8
-4749824.91381601	4593961.89094885	6.226982E-12
-4835881.25848697	506539.784246018	4.1881554E-11
-4938003.6717478	531684.58348383	1.2850367E-13
-4941480.30350449	1848152.86579318	7.988164E-11
-5046628.58407422	4344960.82359453	7.2326526E-15
-5127938.04056735	621181.752472227	2.7642797E-12
-5155042.52275427	1043265.76104095	4.5902304E-15
-5220173.39641028	3642466.84508923	7.5364E-15
-5231780.26730076	3961217.39060562	1.6130258E-18
-5241730.2885517	-3187653.30008557	1.3933121E-4
-5264357.55642183	2105086.38163561	2.9087298E-8
-5289636.41759833	1880573.08244203	1.7232807E-10
-529222.155786883	-3260024.79640954	1.1840996E-12
-5322166.36357663	4869805.2370307	8.088922E-6
-5329477.52577957	1066211.92430186	1.918103E-15
-5390068.42880701	3519439.63937838	8.089634E-17
-5427861.6135579	4334947.14256473	1.201652E-4
-5466989.15992982	3980549.98998269	9.506767E-19
-5484573.18984801	6342689.52733835	1.3459102E-6
-5515269.70447076	3752647.28329414	1.9832154E-16
-5817015.72905631	4843174.03148287	0.07879247
-5838048.27160216	-3563973.22580198	0.42463064
-5894611.72488551	1482223.16841935	9.532767E-17
-5920064.86617872	1001667.68045801	3.784255E-15
-5962591.66718038	1285390.30533298	5.7226123E-16
-5983182.8874952	1112758.67888218	7.952394E-15
-5997197.21237721	4649600.62444719	0.46095794
-6016543.76741381	-3633061.00691539	0.43283355
-6016973.11944197	2170201.275264	4.455339E-17
-6046750.28664022	1210181.72312864	4.5658557E-15
-6064139.67106109	-4171219.39319797	8.799647E-15
-6177288.5277161	1201644.84886564	1.0537046E-13
-6218669.33979271	4064017.09375513	5.7069267E-18
-6218927.85467031	4146987.02098276	2.9529974E-17
-6237175.4809411	-4304482.96209455	2.5922352E-13
-6241767.39791101	2006732.54660695	2.1215992E-18
-6371067.64268694	-4267543.4040851	9.587152E-4
-6378815.03341757	2842551.04356675	2.2167754E-21
-639519.236594029	-1760116.17663525	0.022324383
-6415625.78428473	3774560.9677581	1.350733E-16
-6472540.77856124	5223223.82492543	0.16710661
-6489174.76677587	4026360.55252902	5.7548308E-18
-6515492.49818261	888696.110597583	0.011979281
-6554747.5569283	1018950.16187971	1.6507195E-4
-6603890.12586552	4432747.80938956	0.491737
-6654100.75949939	4269743.55168711	7.7245187E-13
-6680940.74642366	3158463.78798085	1.9391224E-19
-6691098.21345976	4314160.84733328	4.4622833E-8
-6814913.03023659	4644482.74451255	0.34540626
-6853062.44407427	-4218548.40107714	0.54595387
-6923128.48427624	1483186.18797713	7.523011E-8
-6932405.4763906	1190980.88027975	0.015969593
-6979299.09040541	3977406.73559976	1.7371377E-17
-6991206.89540303	1439039.10511922	1.7013128E-6
-7020320.98505179	5497737.24746903	0.14570616
-709544.55546758	-4572766.49517504	1.3334465E-10
-7155421.26947073	1644340.36605138	3.3833756E-9
-7156892.65171177	1676130.57922709	8.981463E-10
-7210155.73423979	4348189.30615709	0.51402086
-7288309.83016561	-4744219.94190595	0.52706844
-7349587.79831219	3431628.76906352	2.0336306E-14
-7579532.83903771	4098794.06394562	0.0063602757
-7651358.18777875	1275986.09068971	0.0018568692
-768186.777384873	5507691.27801746	0.063443065
-7868654.25193864	1399349.95671118	0.087506495
-7933999.66483336	4160847.40878111	0.54424566
-8102405.32667001	-4296092.97106012	0.44438183
-8235780.69448025	-4181977.7321539	0.43855816
-8262331.95331985	2740439.01413148	9.704774E-16
-8284644.34542813	3182106.19788814	4.915499E-13
-8487394.15115211	-2989597.60213102	4.133783E-11
-8669870.94209587	799728.653453248	0.011544248
-8688140.7920057	3229217.59828123	0.025737314
-8745504.73020269	1266706.09111899	2.3694996E-10
-8778850.11205724	-1132590.84040861	0.48450303
-8813925.54195497	5765387.21069768	0.066964164
-8830189.1141757	1574346.00952655	1.4040413E-6
-8846098.1269124	-4691648.1529904	6.8284905E-8
-885713.285321817	-4508967.4979774	1.5429469E-9
-8932727.79619333	453110.60967163	8.1144026E-5
-9018645.27141861	408718.074327229	9.256987E-5
-9089804.59958157	998265.048655659	0.066246144
-9124880.52941686	326973.137364443	1.1861808E-6
-9136662.53880739	79199.7314099018	5.81824E-8
-921373.679884944	82236.6707301475	1.0213999E-16
-9231646.86258565	1219491.22682	7.851966E-5
-9250321.03934776	5474436.28548033	0.264747
-9252231.75350242	1655057.00319036	0.070370436
-9292107.48943363	5662978.36416483	0.14861867
-9336349.1422635	6106360.50899193	0.016462628
-9344114.44585089	2497627.6135217	2.1732205E-6
-9476279.60634277	2712239.82318543	3.2056762E-9
-9554164.39628612	3041561.86444521	0.1532866
-9572393.78898549	851076.73171868	2.7120725E-4
-9589480.27728015	747315.424858863	2.928351E-5
-9590859.97286096	478784.653669801	2.6400373E-4
-9655000.47966192	213693.880979413	9.027535E-7
-9674630.45212582	1032767.9672137	9.0921E-8
-9677406.29406269	5280860.48464066	0.16445184
-9719641.122102	6107733.71562008	0.12467727
-9835450.74072939	2817933.89321997	5.6748564E-7
-9883453.50864784	-76407.7741584647	0.013721959
-9954143.25395899	5611988.39800222	0.1348634
-9964709.37749521	3066256.08846861	0.27088204
1045821.88169742	5200352.45830809	0.41484267
1091101.34828573	-844440.500426326	4.525852E-11
1153285.09951346	6301209.7648962	6.832755E-4
1.1583264179866E7	-3592198.81184276	9.141865E-16
1171922.00734609	-2348364.38580087	1.44775845E-8
1176179.25857337	-3246355.36799888	1.3157814E-14
1.18045411618467E7	2134200.14193605	0.5119875
1.18804027611193E7	-3074212.84143717	1.3058244E-16
1201299.71500859	3817314.90048678	0.4861027
1208074.39705576	-1079267.6987005	2.5773798E-7
1.21407923385092E7	-4451314.9720126	8.078031E-10
1.22858111103823E7	1821490.32671353	0.0023750705
1.23750493500418E7	-2621123.83118839	0.0038198978
123837.541298479	4945077.81943341	0.48548806
1.24010858807255E7	6232652.08972872	0.015197177
1.24215686711885E7	-1233925.71067668	6.611631E-13
1243611.33534223	-1025613.3411262	1.0947642E-5
1.25051433447237E7	-3397326.94616793	2.4907578E-14
1.25244280018318E7	1238343.20193103	1.1430755E-12
1.2540836565375E7	-3076480.79068958	3.987126E-10
1.26236577198279E7	-2140194.04862006	0.035959587
1.26300565431648E7	-4880134.87739051	4.3372808E-8
1.26529442313349E7	-2712964.96730203	0.4640455
1.26661069173158E7	1745170.46479901	2.7766253E-4
1.26709011014725E7	2072987.79104066	0.021327646
1.27365237155899E7	-686843.086911313	0.039957814
1276645.39759448	-790375.65898888	0.0050281575
1.27802411414504E7	720388.370439051	7.5528784E-5
1286402.5938754	3917978.88772669	0.040339395
1.28926222826833E7	6282883.74549777	1.5989933E-8
1.29021349717708E7	-782022.343756134	0.0480951
1292243.64726314	-1252014.98188806	1.6632896E-8
1.29478233023805E7	1301708.98872405	1.0511387E-4
1.2986653461372E7	903594.090786342	0.0060149184
1.29943764777889E7	1202319.47342889	0.08794016
1.30085657242169E7	-5699302.40469289	2.25817E-7
1.3014675913797E7	1887922.03147827	8.259742E-11
1.3101997279694E7	-4668164.76562252	3.7762755E-11
1.31210606248245E7	-511372.155932561	5.3563348E-5
1.31225011807275E7	6197820.2809921	0.12256922
1.31461025816315E7	248839.5456379	0.030339729
1327173.55760249	-4112063.23721156	6.1483064E-15
1.32964967858097E7	-5337678.98552876	9.698937E-14
1.33065660657485E7	2507828.5124041	0.30390364
1.33399759112487E7	-856654.452225998	5.5395812E-17
1.33611508228031E7	-4613723.84395601	2.3225868E-12
1.34627646392176E7	4086578.69629847	0.07869337
1.35100146709748E7	3050695.20459831	0.16429952
1.35214599016791E7	-3695922.44548257	1.5361253E-14
1.35431683220623E7	2484235.90529675	5.563513E-7
1.35582451462984E7	2703202.77039175	0.41303283
1.35897264496823E7	3464541.77361654	0.3359216
1.36317232697164E7	378141.670600209	1.5592394E-16
1.3633113803566E7	2997523.54883943	0.4571447
1.36430895291532E7	3249231.09379337	0.35267347
1.36814186375256E7	3078310.01544509	0.49631456
1.3721727347674E7	3264707.45010961	0.4634354
1.37248179804777E7	214302.627278568	1.0942936E-19
1.37261182614502E7	418138.155220071	1.5143147E-16
1.37762197106096E7	2806717.07755031	0.33089307
1.37957714947271E7	1213139.74476471	0.09692586
1.37993836472912E7	-571854.961005833	3.230393E-4
1.38048857524524E7	-5325860.25465911	9.1129065E-15
1.38884350895297E7	165447.491512707	0.029468147
1.39061247005989E7	3894170.74095173	0.41066948
1.39580008714664E7	292397.995988661	0.0018657284
1.40000930380809E7	3250066.59463449	0.5129276
1.40441136147527E7	2640316.46448278	0.0014149556
1.40674071107222E7	-5019688.66252985	4.4329627E-12
1.41069596228777E7	-339173.248475404	0.002226982
1.4151261079558E7	1804051.41604007	1.6356893E-18
1.41563551602156E7	6167673.05907275	0.1705644
1.4201284123417E7	-26973.561639566	0.031969737
1.42300838749726E7	293883.404880356	1.2757048E-9
1.42423175920893E7	-454845.934203757	1.2116531E-7
1.42732310701762E7	3120965.77301772	0.0031473918
1432831.78390667	-1369587.66195002	0.010521377
1.43400777861028E7	-5818605.80990029	9.1891846E-4
1.44029731937175E7	-5139052.90052426	4.8326035E-12
1.45791840598177E7	752215.527016474	4.840492E-21
1.4605394087697E7	3018037.52454049	6.0800145E-12
1461328.65820163	5910940.76386313	0.5136848
1.46195618462432E7	6055693.60419251	0.16044915
1.46836213442954E7	1007110.1592397	1.6219721E-22
1473512.3721305	4155156.207927	0.0646187
1.47419446909504E7	-8253.63984949142	4.5888957E-12
1.4751279355106E7	6261431.35484613	7.652772E-9
1.47551984881917E7	-4820048.626382	1.7717325E-9
1.477120637537E7	6047102.72337623	0.17609636
1.48645843432013E7	401501.665157473	2.2791133E-8
1.48647417669331E7	6100144.75367632	0.11888353
1.48977277219871E7	3415860.7724941	2.955616E-4
1.49568029558527E7	-4797446.42161459	4.4339856E-9
1.50182939445598E7	6162780.54215988	0.15955378
1.50342725618094E7	-250274.671581054	0.024081985
1.51094137605043E7	217479.321935438	1.2205016E-13
1.51317086453655E7	3475770.71400069	2.0181471E-6
1.51864354129829E7	6259075.27760277	1.254311E-7
1.5197355360246E7	923066.499020046	3.5692033E-11
1.52466287524641E7	4179132.83082093	2.3395736E-9
1524742.64254809	-3902063.23585279	9.739378E-16
1.52616629499495E7	3630497.61595776	0.45323238
1.52811195478439E7	-1098274.59477217	0.22872846
1.53680553769943E7	4020721.30500608	5.734888E-5
1.5456090766907E7	1283292.05342881	5.547545E-20
1.54632582395117E7	3524108.55456429	1.7003092E-4
1.54718705410705E7	5202476.91068878	0.32432207
1.55970870601131E7	4352679.83429169	0.04810873
1.56789856316966E7	4789161.28934025	0.505018
1568176.36799777	-2655801.54609177	0.48858085
1.56903722753796E7	526788.373690421	2.6778688E-12
1.57256244473507E7	-5428802.35022199	5.2384463E-10
1.57279154724896E7	3059367.61098276	3.7089654E-11
1.57343914465667E7	3805628.33970902	0.22066073
1.57866734158007E7	5357791.67641108	0.13884445
1.58308083838439E7	573509.194797795	4.0409446E-7
1.58483054246282E7	6181551.09387729	0.085705385
1588522.13784078	6147707.12825114	0.0060725636
1.58886979733606E7	6236962.50844085	0.012349816
1.58898768638362E7	-5188383.96052639	3.1984857E-6
1.59262583381375E7	6281705.95501431	2.2834624E-4
1.59456155239216E7	860522.57033162	2.0702655E-5
1.59495003405392E7	5046117.36143322	0.3822654
1.59696836778422E7	-5262039.49428014	1.1781637E-7
1.60212815344185E7	3610455.11260142	6.8171315E-21
1.6043664653541E7	447022.655269098	1.5291605E-13
1.61526371828224E7	4777471.67792204	0.3428932
1.61615479942629E7	-3941802.61522084	0.46203914
1.61622640463272E7	-438701.166510623	1.8514042E-5
1.61895382620289E7	4313625.23855746	0.0069788955
1.623202867135E7	3368243.34529311	1.4306944E-22
1.62759319702188E7	3795541.91525776	4.2677014E-20
1.63357401219664E7	4491132.92208601	0.001160768
1.63753546452438E7	-1181893.93863941	3.0152846E-4
1.63753551829125E7	-3935318.41814268	0.4063318
1.63780648350042E7	-652959.711097632	8.535343E-4
1.63796116700843E7	-4970574.49965735	5.745812E-12
1.63845374793085E7	-113127.476841493	5.0185045E-5
1.64471693538045E7	4283403.876831	1.948523E-27
1.64750033297729E7	3130894.87297345	1.119719E-23
1.64882399593474E7	3945327.17380029	1.6307409E-20
1.65014657883842E7	4206530.82238537	2.8361176E-18
1.6527074570613E7	-1724026.34119262	0.014193845
1.65271157069839E7	3497740.35606549	7.323834E-25
1.65500755748169E7	3476182.62830767	8.836344E-25
1.65560187758223E7	-4179283.97771977	0.052189846
1.65728534653816E7	4570113.31710622	1.1572063E-6
1.66025901187727E7	-3919243.35296147	0.5186923
1.66856053338903E7	-1410896.0679237	1.2644389E-13
1.67501332545618E7	-236483.524076384	3.5138612E-4
1.6756010180827E7	-1578862.8223819	4.289505E-14
1.67585181505646E7	3905402.45464538	1.897111E-21
1.67618952475848E7	6321811.99022459	2.8080974E-6
1676196.73319926	-3481076.99075957	1.7605992E-9
1.67731345323166E7	230790.857188765	3.1210397E-18
1.67751754377556E7	994219.91889108	4.6580768E-14
1.67877446412672E7	3612532.62306985	5.1423716E-23
1.67883728269487E7	262645.094890114	1.2826278E-17
1.68116416467553E7	-686195.188293755	1.1018749E-9
1.682160242138E7	4966141.55751962	0.014512447
1.68431755662082E7	3634657.03526618	4.951772E-24
1.68689864364009E7	-65742.5746123977	5.060216E-19
1.68818653370759E7	3558760.21982026	5.695536E-23
1.68911645339637E7	6196840.13989729	0.015210562
1.69083476422646E7	4468446.53521185	4.4178E-40
1.69304169609627E7	764270.140022138	7.755191E-6
1.69635007339865E7	1421402.94402443	4.5505167E-22
1.69952821696908E7	3321667.84560317	3.3380328E-20
1.7033338161236E7	-492354.954826662	0.0022634852
1.70697214466318E7	-3546258.32704487	1.6532064E-15
1.70723848120526E7	4382142.62289	4.280916E-17
1.7075042819652E7	3537930.89450257	8.139507E-23
1.71120675249253E7	112277.728415923	2.204415E-10
1.72001786034966E7	-388868.9500213	6.382754E-5
1.72087392133993E7	4066290.41447013	1.3631281E-19
1.72203897109156E7	3839089.48158513	1.893549E-21
1.72233927886185E7	4782186.01699818	0.051961735
1.72278026245593E7	-4913203.07536966	9.385867E-13
1.72299020415574E7	-197098.223348757	3.5747046E-6
1.72419498762331E7	3706661.95846066	1.2568623E-18
1725314.79576372	-2936679.55336164	0.3944846
1.72584691900929E7	4642311.36968142	1.0957339E-32
1.72600675659046E7	5059408.15525081	0.42091975
1.7260366132383E7	-5258270.86833746	4.3217136E-12
1.73291693020337E7	6015319.06396876	0.10165838
1.73468262002081E7	-1903228.03027584	0.012731137
1.73539421132155E7	-611327.14416787	8.3158665E-7
1.74153466504575E7	6193785.43193446	0.015597521
1.74967375590402E7	-2818517.72991972	5.011281E-14
1.75501643663997E7	-2079128.46904776	3.909989E-6
1.75543448724965E7	2995776.96230987	7.9615685E-22
175642.173932273	567418.165427543	6.8740874E-8
1.77533158672292E7	2890125.55258697	1.438302E-20
1.77757317275449E7	4341604.01951519	7.0389813E-19
1.77847010505444E7	-4875165.08731735	5.5045156E-13
1.78166646238745E7	-392143.42086689	4.1289927E-6
1.78436188795438E7	478124.494105011	2.4505772E-11
1.7878786948813E7	3897890.07496727	1.434587E-14
1.80660045154905E7	3260343.11242239	1.9395685E-21
1.81614452539542E7	-571143.573062707	5.9949112E-9
1.82054176196672E7	-5315820.57263645	4.3886172E-16
1.82760645684374E7	-1474648.21565273	6.582797E-5
1.82925665542731E7	3507265.12695897	1.328883E-23
1.8305808447341E7	3857382.47427331	2.12824E-18
1.83622910993968E7	6137884.66934361	0.064350195
1.8371804109199E7	4270465.21547173	1.0696092E-15
1.839502889677E7	6329582.07847097	4.3976596E-9
1.84366746568829E7	2742000.10517959	1.0896317E-21
1.84457517966032E7	4383721.19065338	1.7526395E-19
1.84602619840732E7	4594258.29934819	1.0486524E-20
1.84667886122002E7	4910295.55562761	5.8252415E-16
1.8476705713035E7	3674284.8205526	3.9270076E-21
1.84911187050989E7	-2288289.58320856	1.3016314E-4
1.85008047593231E7	4847827.61075383	7.070713E-19
1.85164965633432E7	732776.670962179	3.1808096E-17
1.85332241342077E7	6019253.07160086	0.046324622
1.85406837118337E7	-4907689.57553768	0.15848568
1.85569800912771E7	-5113974.74342701	0.0034410658
1.86236815045993E7	3329112.14296596	2.7873967E-22
1.86837011582292E7	-5451338.7205144	2.6399677E-15
1.87441902909504E7	4231825.80363041	2.4039688E-19
1.87678768038641E7	-3364050.56508952	4.4294543E-7
1.87957640373308E7	-687361.939059256	1.1718269E-8
1.87975613411237E7	-4823861.74204749	0.03360729
1.87983693062351E7	5495273.92099557	7.743618E-6
1.881769213782E7	5488111.22645179	4.321258E-7
1.88499047177814E7	3350082.98004961	1.923684E-20
1.88613885757361E7	3949240.4254003	6.584451E-21
1895054.0551659	-3780372.68260479	5.120401E-13
1.89659053974482E7	3502883.65800381	2.8148462E-20
1896884.97740091	5207481.27468696	0.3361085
1.89729910406519E7	-2625754.48929967	1.1191443E-10
1.89868569784092E7	872331.638407145	6.8542303E-12
1.90478663480321E7	-803493.763203258	5.1398237E-17
1.9058093032837E7	3659782.77651578	0.0010280354
1.90624250294445E7	5407795.79916532	0.007342989
1.90953812806618E7	-192181.529988743	7.215173E-12
1.91720569291914E7	4331198.7666468	3.5744228E-17
1.92358216433116E7	4999189.34977945	4.1063737E-17
1.9293614443032E7	3139026.00232671	1.474809E-10
1932366.89425846	3495472.09055849	2.860813E-5
1.939228219349E7	-76789.0604246464	0.0032962468
1.94801749031123E7	-5150517.11486252	4.9384424E-16
1.94819646889764E7	840099.262389163	1.0635528E-16
1.95259421672583E7	5744047.35316054	0.100395285
1.95422938699797E7	-2819650.51007666	1.8164439E-13
1.96134620272285E7	-1783384.68603744	1.5862064E-5
1.96830269696474E7	2200848.68057949	1.8803362E-8
1973514.0657088	-3492314.18295583	0.42370024
1.97905481141898E7	-5180672.95350311	3.3676188E-16
1.99529105686454E7	-1425456.8380054	9.4997395E-6
2158911.44465953	5550910.83481364	0.26785424
2192715.50506761	6338221.11269787	1.2647636E-11
2491866.83489974	3737077.8994735	5.8881296E-6
2534541.70231146	6069663.05603576	0.09489322
2623699.27280249	3633638.50086399	9.680763E-6
2672513.89213927	5340087.41353915	0.032564677
2769974.17078628	3825332.20251445	0.30676436
2790439.78414969	4086214.87701664	0.053457495
311925.121940371	-3541796.29588167	1.6080138E-15
3270699.80223628	3478951.12099992	6.2361624E-7
3330767.28951376	4248422.67915636	1.3218907E-4
337649.380310573	-1045050.93702758	1.7475925E-18
341896.896904793	711501.314765295	0.21570347
3434687.79892138	3774424.07817462	9.047795E-4
3586197.09965715	3493790.96386388	5.335825E-4
3814256.76268577	2846221.2851388	0.01776844
3952479.84570174	2591351.79272286	0.27646554
3954475.45491216	3595112.68280641	0.0012541148
3963798.92235316	4559500.15846951	0.084789746
4086064.23457206	2409887.52584984	0.1708754
4144715.06862113	-2206491.7587472	2.0408102E-4
417455.288769308	465480.693930298	9.755245E-7
4195505.82790221	5784398.48567908	0.2967151
4203417.96220494	4387926.7101503	4.041808E-5
426765.408820979	297179.050187197	1.1640798E-10
4351883.2186571	4383787.60411755	7.122528E-4
4387126.5426768	4196031.19428148	1.5201925E-4
4457958.74189152	5800804.29964279	0.14197953
4471749.84937357	1959623.33080328	0.0023452535
453115.560706243	-281229.276875624	1.9506458E-12
4545979.65248084	1812452.37867609	0.0025355276
4659547.4568033	-884987.345882334	5.8419584E-8
4802736.19312303	5910770.60429665	0.15843831
494332.58192192	-4491337.73009082	1.8323572E-5
5031227.48148075	1356561.20191927	0.0036728478
5064796.30712208	1316100.932374	0.0045897653
5100469.33218295	5932926.73439576	0.15878005
5353284.968874	1317156.9551089	2.8771608E-5
538977.014627505	591481.369097656	0.07883489
5481609.56193789	6044520.3051546	0.14724872
5538389.26179386	6265592.96360941	0.017223421
5641719.95808511	3113677.77353941	0.13250889
5753954.4855567	2869296.71868027	0.120449685
5819230.70898097	6006327.6296835	0.31838173
6113669.60859513	1720149.69088099	1.8215103E-7
628143.980171375	3847614.9414901	3.1486368E-6
6509547.80868747	6312682.68839936	0.005114329
675406.661291972	5239183.74424267	0.5440332
6764342.99055784	2144390.53143511	2.342476E-8
7043023.17941515	2660084.28369749	0.02962654
7175558.92569103	2691084.71184961	0.35024214
749143.516541526	-192745.304885015	1.6457735E-8
829798.875495516	-808810.168308489	4.075191E-13
850940.574217509	-509478.277476197	3.1735595E-12
852991.572735433	3904964.91885105	1.3451908E-6
8625141.64452299	5880307.05480417	0.23960502
8641390.64309248	6331690.63540937	1.0929853E-9
884610.226886742	-2815661.4595493	1.0574497E-14
8871122.1916183	6241505.54943397	0.06447055
888090.688353725	381981.993891463	7.9202553E-4
888617.886650059	396156.403037149	0.003285064
997098.515112806	236496.586292254	6.7362766E-5
