# Supplementary material for: Impacts of Climate Change on the Biogeography of Three Amnesic Shellfish Toxin Producing Diatom Species
Source: Toxins (Basel). 2022 Dec 22;15(1):9. doi: 10.3390/toxins15010009 (PMC9863508; doi:10.3390/toxins15010009)
Supplement: Supplementary file 1 [file toxins-15-00009-s001.zip › toxins-2099991-supplementary/Supplementary Material/Evaluation/P_seriata/Pseudo_nitzchia_seriata_stddev.csv]

x	y	Pseudo_nitzchia_seriata stddev
-1005008.3427892	5861385.33192604	0.0019182957
-1.00650083427892E7	5701385.33192604	0.013441898
-1.00800083427892E7	2381385.33192604	0.0046970295
-1.02450083427892E7	5966385.33192604	0.022520432
-1.02500083427892E7	5696385.33192604	0.01820978
-1.02800083427892E7	-488614.66807396	1.9789714E-7
-1.05400083427892E7	1426385.33192604	5.6429805E-8
-1.05600083427892E7	-3193614.66807396	3.8970774E-7
-1.07650083427892E7	1421385.33192604	8.799185E-9
-1.07950083427892E7	81385.3319260404	1.0534109E-6
-1100008.3427892	96385.3319260404	1.2103483E-10
-1.11550083427892E7	-83614.6680739596	7.8507196E-7
-1.12200083427892E7	536385.33192604	1.4718923E-7
-1.12300083427892E7	-5353614.66807396	1.5148656E-9
-1.15250083427892E7	86385.3319260404	7.7368003E-7
-1.18500083427892E7	-3038614.66807396	1.3354629E-5
-1.19800083427892E7	-228614.66807396	7.447372E-8
-1.20500083427892E7	-33614.6680739596	4.8605507E-8
-1.21150083427892E7	151385.33192604	2.71271E-7
-1.21450083427892E7	2271385.33192604	4.1798827E-5
-1.24300083427892E7	5891385.33192604	0.018926274
-1.24450083427892E7	6306385.33192604	2.294768E-6
-1245008.3427892	-773614.66807396	1.314242E-6
-1.24800083427892E7	266385.33192604	1.2228001E-7
-1.25950083427892E7	5881385.33192604	0.025897307
-1.27200083427892E7	3186385.33192604	0.021584589
-1.34250083427892E7	-5818614.66807396	1.6911506E-10
-1.34800083427892E7	166385.33192604	5.1984834E-9
-1.35150083427892E7	6246385.33192604	9.78907E-6
-1.37950083427892E7	-5733614.66807396	2.4028E-11
-1.40600083427892E7	4936385.33192604	0.0052975263
-1.42650083427892E7	-3203614.66807396	5.8039657E-8
-1.44650083427892E7	-83614.6680739596	1.0931639E-9
-1.46950083427892E7	5151385.33192604	0.0037390743
-1.47750083427892E7	5976385.33192604	0.009923432
-1.54050083427892E7	5971385.33192604	0.034446288
-1.54800083427892E7	6011385.33192604	1.0384734E-4
-1.56850083427892E7	6121385.33192604	7.569445E-8
-1.57450083427892E7	6271385.33192604	3.4233228E-8
-1.58100083427892E7	6171385.33192604	3.351946E-8
-1.59750083427892E7	6146385.33192604	3.612816E-8
-1.64350083427892E7	146385.33192604	4.52801E-10
-1.66400083427892E7	5581385.33192604	0.013822076
-1.68300083427892E7	6001385.33192604	0.057610586
-1.69350083427892E7	4941385.33192604	9.341713E-11
-1.72500083427892E7	-2528614.66807396	8.215103E-10
-1.74150083427892E7	6031385.33192604	0.047249757
-1.74550083427892E7	3426385.33192604	8.146559E-14
-1.75550083427892E7	-433614.66807396	4.677994E-12
-1.76600083427892E7	346385.33192604	1.8221303E-5
-1.78150083427892E7	5196385.33192604	0.005312377
-1.78350083427892E7	5331385.33192604	0.012365405
-1790008.3427892	6331385.33192604	3.5195026E-8
-1.80350083427892E7	5691385.33192604	0.010367974
-1.81850083427892E7	4071385.33192604	1.4569669E-13
-1.81900083427892E7	-5633614.66807396	3.9599786E-6
-1.83650083427892E7	5641385.33192604	0.027688056
-1.83750083427892E7	5106385.33192604	0.0016984505
-1.86850083427892E7	5086385.33192604	0.0061032143
-1875008.3427892	1791385.33192604	0.0038750886
-1.88950083427892E7	-5408614.66807396	4.5484682E-11
-1.90800083427892E7	-2603614.66807396	6.911485E-13
-1930008.3427892	-48614.6680739596	1.4696269E-7
-1.93500083427892E7	3486385.33192604	2.8388652E-13
-1.94000083427892E7	5246385.33192604	8.6321467E-7
-1.94050083427892E7	-1608614.66807396	5.2157884E-5
-1.94300083427892E7	-4828614.66807396	2.8956661E-12
-1.94400083427892E7	-2118614.66807396	0.0026453289
-1.95050083427892E7	2501385.33192604	7.118565E-11
-1.96700083427892E7	6236385.33192604	1.4226054E-4
-1.98150083427892E7	-1288614.66807396	3.9876215E-4
-1.99100083427892E7	5096385.33192604	4.5417676E-7
-1.99400083427892E7	6261385.33192604	4.8003865E-5
-2020008.3427892	96385.3319260404	3.8078035E-12
-2290008.3427892	-3248614.66807396	4.2017527E-9
-2305008.3427892	1736385.33192604	1.2983753E-7
-255008.342789199	-4978614.66807396	2.4227702E-5
-2660008.3427892	1111385.33192604	3.0182176E-11
-2815008.3427892	691385.33192604	4.9362208E-9
-2840008.3427892	-5273614.66807396	6.0291395E-17
-2910008.3427892	-5223614.66807396	1.7289074E-19
-3235008.3427892	1931385.33192604	8.563265E-9
-3305008.3427892	1456385.33192604	3.4949574E-12
-3465008.3427892	-4853614.66807396	1.0457471E-10
-3785008.3427892	-4178614.66807396	4.8678717E-11
-3955008.3427892	-418614.66807396	2.2491177E-7
-4050008.3427892	1851385.33192604	1.6583703E-11
-4110008.3427892	781385.33192604	5.472558E-10
-4155008.3427892	286385.33192604	1.1736783E-9
-4320008.3427892	-298614.66807396	2.2068815E-7
-4375008.3427892	706385.33192604	1.1669972E-10
-4420008.3427892	791385.33192604	3.5855713E-10
-4475008.3427892	4041385.33192604	4.2641993E-10
-4500008.3427892	-4868614.66807396	2.7136144E-4
-4685008.3427892	-88614.6680739596	8.235002E-6
-4725008.3427892	-2608614.66807396	0.0013641276
-4815008.3427892	-5073614.66807396	6.999134E-4
-4835008.3427892	4436385.33192604	1.0443358E-11
-4975008.3427892	731385.33192604	1.7801344E-10
-4995008.3427892	31385.3319260404	2.1441057E-4
-5010008.3427892	4696385.33192604	0.021579878
-5125008.3427892	721385.33192604	1.6370577E-9
-5155008.3427892	756385.33192604	1.854814E-9
-5305008.3427892	301385.33192604	7.868519E-6
-5405008.3427892	-3928614.66807396	7.221358E-12
-5445008.3427892	4246385.33192604	4.4635806E-7
-5545008.3427892	4131385.33192604	3.053741E-9
-5595008.3427892	-4783614.66807396	9.683047E-16
-5630008.3427892	4196385.33192604	1.4304646E-9
-5675008.3427892	-4673614.66807396	5.295207E-15
-5685008.3427892	591385.33192604	5.9241633E-5
-5810008.3427892	-5083614.66807396	4.5232644E-4
-5855008.3427892	4796385.33192604	0.0029201286
-5890008.3427892	586385.33192604	3.7502375E-4
-6000008.3427892	4536385.33192604	0.0027468684
-6010008.3427892	-3808614.66807396	0.005077816
-6100008.3427892	1071385.33192604	2.033307E-9
-6115008.3427892	-3833614.66807396	0.006223028
-6160008.3427892	4116385.33192604	8.95835E-13
-6175008.3427892	916385.33192604	3.7734849E-6
-6190008.3427892	-3643614.66807396	0.010246177
-6245008.3427892	-4148614.66807396	7.3619006E-4
-6245008.3427892	5706385.33192604	4.847005E-4
-6265008.3427892	2831385.33192604	6.543959E-14
-6290008.3427892	816385.33192604	0.007159897
-6360008.3427892	1221385.33192604	4.719344E-9
-6380008.3427892	1401385.33192604	6.6275235E-10
-6410008.3427892	2556385.33192604	1.2320663E-13
-6505008.3427892	4191385.33192604	6.890131E-12
-6545008.3427892	3436385.33192604	5.6214738E-11
-6690008.3427892	4671385.33192604	0.0065109213
-6720008.3427892	5786385.33192604	0.0037471203
-6735008.3427892	1266385.33192604	2.2887377E-4
-6900008.3427892	1261385.33192604	3.6197205E-4
-6920008.3427892	4431385.33192604	0.005024306
-7015008.3427892	4886385.33192604	0.010065261
-7070008.3427892	-5578614.66807396	4.1342125E-7
-7090008.3427892	4206385.33192604	1.5634089E-7
-7100008.3427892	4096385.33192604	2.1434549E-11
-7185008.3427892	4621385.33192604	0.005817675
-7185008.3427892	6066385.33192604	4.684647E-5
-7330008.3427892	-5133614.66807396	0.035748564
-7330008.3427892	1211385.33192604	0.03955529
-7355008.3427892	-5678614.66807396	8.8969955E-7
-7485008.3427892	4281385.33192604	0.0037649851
-7490008.3427892	1231385.33192604	1.9655318E-4
-7515008.3427892	3916385.33192604	1.3729047E-11
-7545008.3427892	4781385.33192604	0.006830046
-7650008.3427892	4051385.33192604	1.5116329E-5
-765008.342789199	-2358614.66807396	8.1462614E-10
-7955008.3427892	3886385.33192604	2.4960638E-8
-815008.342789199	5211385.33192604	0.004493526
-8415008.3427892	3061385.33192604	5.5487163E-11
-8425008.3427892	-1663614.66807396	0.002434162
-8540008.3427892	-1458614.66807396	0.00301203
-8600008.3427892	5361385.33192604	0.015507634
-8855008.3427892	1581385.33192604	2.112838E-5
-8920008.3427892	5081385.33192604	0.0056347153
-8925008.3427892	806385.33192604	0.019214856
-8950008.3427892	5521385.33192604	0.020287756
-8975008.3427892	5241385.33192604	0.014351762
-8995008.3427892	706385.33192604	2.8707914E-6
-9300008.3427892	266385.33192604	1.7736596E-6
-9335008.3427892	-3028614.66807396	1.434068E-6
-9525008.3427892	1051385.33192604	6.588092E-5
-960008.342789199	-48614.6680739596	2.140927E-9
-9660008.3427892	-988614.66807396	8.0584845E-9
-9695008.3427892	-553614.66807396	2.46329E-7
-9735008.3427892	6126385.33192604	0.0053044152
-9810008.3427892	2816385.33192604	1.7238827E-6
-9995008.3427892	6311385.33192604	9.6461945E-4
1.00399916572108E7	6296385.33192604	0.0038812514
1004991.6572108	-663614.66807396	3.835735E-7
1.01699916572108E7	2331385.33192604	0.00857067
1.02649916572108E7	-4693614.66807396	6.9966774E-8
1.04099916572108E7	2166385.33192604	0.014160925
1.04849916572108E7	1836385.33192604	0.033181112
1.05899916572108E7	-3053614.66807396	4.876527E-5
1.06549916572108E7	871385.33192604	6.031093E-4
1074991.6572108	236385.33192604	0.029559813
1.10949916572108E7	1031385.33192604	0.032329943
1.11599916572108E7	541385.33192604	0.016205901
1.11949916572108E7	1366385.33192604	0.02708215
1139991.6572108	5186385.33192604	0.010520501
1.15549916572108E7	531385.33192604	0.021721307
1169991.6572108	-573614.66807396	1.3777168E-4
1.18199916572108E7	1061385.33192604	0.011330814
1184991.6572108	-1268614.66807396	1.1813296E-7
119991.657210801	-468614.66807396	1.2285713E-10
1.20699916572108E7	-2173614.66807396	4.2534323E-10
1.21849916572108E7	936385.33192604	0.0014172778
1.21899916572108E7	-178614.66807396	0.007798308
1219991.6572108	-698614.66807396	5.5901025E-4
1229991.6572108	5716385.33192604	0.009110255
1.23449916572108E7	1546385.33192604	2.2241031E-4
1.24999916572108E7	1646385.33192604	0.001242391
1.25449916572108E7	2311385.33192604	0.009526556
1.25849916572108E7	-3423614.66807396	7.885105E-9
1.26449916572108E7	6176385.33192604	0.037198614
1264991.6572108	-3448614.66807396	7.3519446E-10
1.26949916572108E7	1991385.33192604	3.098663E-5
1.29149916572108E7	-418614.66807396	0.011702464
1.29499916572108E7	6246385.33192604	2.1144117E-5
1.29899916572108E7	2461385.33192604	0.011641007
1.30199916572108E7	2146385.33192604	1.5158267E-4
1309991.6572108	-878614.66807396	6.152269E-4
1.31549916572108E7	476385.33192604	0.008341434
1.33599916572108E7	2636385.33192604	0.017751459
1.34199916572108E7	111385.33192604	4.641072E-4
1344991.6572108	-643614.66807396	0.014644914
1.34949916572108E7	-5148614.66807396	1.0549986E-8
1.34999916572108E7	2891385.33192604	0.007857101
1.35049916572108E7	2386385.33192604	1.3740425E-5
1354991.6572108	5221385.33192604	0.019431941
1.36199916572108E7	3361385.33192604	0.015201597
1.36299916572108E7	1321385.33192604	6.423771E-4
1.36849916572108E7	3306385.33192604	0.0050531076
1.37799916572108E7	1396385.33192604	0.030934326
1.38899916572108E7	6196385.33192604	0.00536752
1.39649916572108E7	2891385.33192604	0.008790954
1.39849916572108E7	3476385.33192604	0.006631504
1.40599916572108E7	3766385.33192604	0.012861012
1.41699916572108E7	2601385.33192604	3.0139054E-15
1.43499916572108E7	736385.33192604	3.5170792E-13
1.43749916572108E7	2186385.33192604	1.2705486E-13
1.43899916572108E7	46385.3319260404	2.1345318E-4
1.44099916572108E7	3216385.33192604	0.0011977438
1.44799916572108E7	676385.33192604	1.41264665E-14
1.46599916572108E7	6296385.33192604	9.939088E-9
1.46999916572108E7	611385.33192604	1.2356191E-12
1.48049916572108E7	526385.33192604	6.5837413E-10
1.48699916572108E7	576385.33192604	7.114705E-11
1.49099916572108E7	3891385.33192604	0.005544671
1.50849916572108E7	741385.33192604	7.604398E-11
1.53199916572108E7	3341385.33192604	6.798439E-9
1.53549916572108E7	3951385.33192604	1.5409099E-4
1.53599916572108E7	3611385.33192604	0.03740172
1.54249916572108E7	3921385.33192604	0.0055253385
1.54449916572108E7	-1823614.66807396	0.004467069
1.54499916572108E7	-148614.66807396	8.815178E-8
1.54599916572108E7	4201385.33192604	2.554158E-4
1.55799916572108E7	-913614.66807396	0.026399817
1.56149916572108E7	4766385.33192604	0.0057434756
1.56849916572108E7	-1013614.66807396	0.016661922
1.56949916572108E7	4966385.33192604	0.008570694
1.57649916572108E7	6216385.33192604	0.021697959
1.58549916572108E7	-1193614.66807396	0.0070279827
1.58849916572108E7	1786385.33192604	3.5010262E-7
1.58999916572108E7	3246385.33192604	1.3535832E-15
1.59149916572108E7	241385.33192604	1.1713392E-8
1.59199916572108E7	3421385.33192604	1.2521932E-13
1.59849916572108E7	2351385.33192604	4.2652668E-5
1.59899916572108E7	3846385.33192604	4.6714674E-23
159991.657210801	-5948614.66807396	4.2403795E-7
1.60149916572108E7	-383614.66807396	1.9975894E-4
1.60249916572108E7	4291385.33192604	0.0054010386
1.60399916572108E7	-4928614.66807396	1.1540859E-7
1.60849916572108E7	1326385.33192604	2.9799392E-28
1.61099916572108E7	-183614.66807396	1.5289456E-4
1.61099916572108E7	3926385.33192604	9.953811E-15
1.61249916572108E7	3636385.33192604	1.4510101E-15
1.61449916572108E7	4031385.33192604	1.6448609E-14
1.61949916572108E7	4296385.33192604	6.8959234E-5
1.63499916572108E7	4236385.33192604	2.726806E-17
1.63799916572108E7	6146385.33192604	0.018816458
1.63899916572108E7	3706385.33192604	3.3539003E-16
1.64049916572108E7	3911385.33192604	2.3168831E-14
1.66249916572108E7	3446385.33192604	1.2599838E-15
1.66499916572108E7	911385.33192604	7.63138E-6
1.66799916572108E7	1176385.33192604	1.6527722E-13
1.67349916572108E7	3521385.33192604	1.0703031E-15
1.67649916572108E7	211385.33192604	1.6186025E-12
1.67899916572108E7	3466385.33192604	1.6389395E-15
1.67999916572108E7	-3713614.66807396	7.6651395E-7
1.68549916572108E7	4161385.33192604	1.07102925E-13
1.68649916572108E7	-3658614.66807396	4.531508E-9
1.68949916572108E7	4501385.33192604	3.797634E-18
1.69499916572108E7	-3778614.66807396	3.5498667E-11
1.69849916572108E7	-3853614.66807396	1.4707931E-11
1.70499916572108E7	-2693614.66807396	0.0067286915
1.71199916572108E7	-603614.66807396	4.7058962E-5
1.71249916572108E7	6161385.33192604	0.023142569
1.71499916572108E7	4856385.33192604	0.0010623035
1.72049916572108E7	6061385.33192604	0.013594254
1.72549916572108E7	3871385.33192604	2.6411379E-15
1.72799916572108E7	5081385.33192604	0.0044064084
1.72799916572108E7	6171385.33192604	0.023453824
1.72999916572108E7	1236385.33192604	5.839953E-14
1.73199916572108E7	4451385.33192604	1.6354819E-12
1.73549916572108E7	606385.33192604	7.4340086E-8
1.73649916572108E7	1681385.33192604	1.5673062E-14
1.74549916572108E7	4216385.33192604	1.9046039E-13
1.74999916572108E7	-33614.6680739596	3.064005E-5
1.75199916572108E7	-3233614.66807396	1.5200826E-6
1.76149916572108E7	3901385.33192604	3.953177E-14
1.76149916572108E7	3976385.33192604	4.8514808E-14
1.77299916572108E7	4556385.33192604	4.8881827E-12
1.78199916572108E7	6041385.33192604	0.01399108
1.79249916572108E7	5561385.33192604	0.011896385
1.79599916572108E7	4761385.33192604	4.1911852E-13
1.79949916572108E7	6031385.33192604	0.01391895
1.81249916572108E7	4356385.33192604	1.0333236E-13
1.81399916572108E7	3646385.33192604	5.6025717E-14
1819991.6572108	3506385.33192604	3.4094267E-4
1.83499916572108E7	3601385.33192604	2.0616538E-15
1844991.6572108	3401385.33192604	0.0010242825
1.87249916572108E7	-208614.66807396	1.4109082E-7
1.87699916572108E7	5216385.33192604	3.6410618E-6
1.88699916572108E7	6206385.33192604	0.0016967853
1.89199916572108E7	4936385.33192604	2.2518623E-9
1.89799916572108E7	6226385.33192604	6.938173E-4
1904991.6572108	-3693614.66807396	1.4745855E-7
1.90949916572108E7	-3108614.66807396	2.0524883E-4
1924991.6572108	5356385.33192604	0.016205467
1.93599916572108E7	6206385.33192604	0.0012074546
1.95099916572108E7	5421385.33192604	3.56953E-7
1.96599916572108E7	4916385.33192604	3.5973002E-19
1.98899916572108E7	-4218614.66807396	5.0455546E-5
2009991.6572108	6276385.33192604	0.021358773
2144991.6572108	3316385.33192604	0.007501492
2184991.6572108	-4058614.66807396	9.225005E-13
2204991.6572108	3276385.33192604	0.0074770083
2419991.6572108	-5008614.66807396	4.8152265E-6
2694991.6572108	-4053614.66807396	1.8099553E-9
2739991.6572108	4086385.33192604	7.59218E-4
2784991.6572108	3891385.33192604	0.044733997
279991.657210801	636385.33192604	5.5800934E-5
2949991.6572108	-4043614.66807396	2.7550499E-5
2964991.6572108	3546385.33192604	6.6516723E-6
3159991.6572108	-4038614.66807396	8.350466E-8
319991.657210801	5546385.33192604	0.0039626327
3214991.6572108	4296385.33192604	2.534864E-4
3259991.6572108	-4978614.66807396	3.1086907E-11
3259991.6572108	4461385.33192604	0.007871433
3324991.6572108	4401385.33192604	0.017726704
3329991.6572108	-4178614.66807396	9.062169E-10
3369991.6572108	-3268614.66807396	0.0151557755
3479991.6572108	-3868614.66807396	1.3508842E-9
3539991.6572108	4281385.33192604	3.707208E-5
3884991.6572108	-2168614.66807396	0.009801285
4044991.6572108	4586385.33192604	0.0063259583
4084991.6572108	2521385.33192604	7.902297E-4
4104991.6572108	-2483614.66807396	2.4154564E-5
429991.657210801	4161385.33192604	5.329956E-5
4379991.6572108	-1883614.66807396	1.607948E-4
4384991.6572108	-2548614.66807396	1.1692588E-6
4409991.6572108	-2168614.66807396	5.253854E-6
4489991.6572108	-5833614.66807396	1.7404006E-9
4549991.6572108	-1613614.66807396	0.0038122549
4659991.6572108	6331385.33192604	1.4154442E-8
4739991.6572108	-108614.66807396	1.1010501E-7
499991.657210801	5156385.33192604	0.0060588545
5059991.6572108	1231385.33192604	3.8285856E-4
5209991.6572108	5891385.33192604	0.011117156
5229991.6572108	-4178614.66807396	7.839334E-6
5319991.6572108	261385.33192604	7.536807E-11
5369991.6572108	-5623614.66807396	3.06345E-11
5424991.6572108	3116385.33192604	0.009444223
5474991.6572108	651385.33192604	3.2617114E-5
5494991.6572108	6036385.33192604	0.020634342
5584991.6572108	-1203614.66807396	1.0637391E-6
5659991.6572108	881385.33192604	1.2744857E-10
5819991.6572108	1221385.33192604	1.4381332E-6
5849991.6572108	1191385.33192604	1.9573301E-8
5854991.6572108	1531385.33192604	4.6613775E-5
5884991.6572108	5971385.33192604	0.015554257
5919991.6572108	-4313614.66807396	7.5599395E-8
6004991.6572108	5961385.33192604	0.012564599
6084991.6572108	6201385.33192604	0.022344124
6289991.6572108	-4098614.66807396	2.3628877E-10
629991.657210801	386385.33192604	0.0012480523
6314991.6572108	-4033614.66807396	2.8495056E-10
6369991.6572108	1996385.33192604	0.01569495
6474991.6572108	2746385.33192604	0.013048607
64991.6572108008	5401385.33192604	0.0026366885
6864991.6572108	2036385.33192604	3.1852267E-7
6884991.6572108	6321385.33192604	4.3494686E-7
6999991.6572108	-4233614.66807396	1.864845E-11
7089991.6572108	366385.33192604	2.530859E-6
7119991.6572108	2691385.33192604	0.008942629
7294991.6572108	6006385.33192604	0.017268723
7464991.6572108	5961385.33192604	0.01053499
759991.657210801	-943614.66807396	3.336008E-10
7784991.6572108	-3418614.66807396	3.5859244E-9
779991.657210801	361385.33192604	0.0032002898
7919991.6572108	6086385.33192604	0.014091382
7994991.6572108	6131385.33192604	0.014662379
8144991.6572108	796385.33192604	5.9854967E-5
8169991.6572108	5921385.33192604	0.011745354
8174991.6572108	5871385.33192604	0.016936403
8409991.6572108	-5083614.66807396	0.0027870964
8424991.6572108	6306385.33192604	2.5788575E-4
8674991.6572108	6086385.33192604	0.038261097
8714991.6572108	-5158614.66807396	5.2950203E-5
8884991.6572108	1131385.33192604	0.02743093
8979991.6572108	1331385.33192604	7.150962E-7
9054991.6572108	1781385.33192604	0.022089623
9059991.6572108	-5083614.66807396	5.241462E-4
914991.657210801	5241385.33192604	0.0029798078
9434991.6572108	-1743614.66807396	5.2858978E-11
9594991.6572108	1516385.33192604	2.2690083E-6
9654991.6572108	776385.33192604	1.2920195E-8
9709991.6572108	6226385.33192604	0.01524023
974991.657210801	5336385.33192604	0.007289274
9799991.6572108	736385.33192604	3.6340005E-8
9899991.6572108	2266385.33192604	0.0073253415
9994991.6572108	2236385.33192604	0.009726797
-1.01089477091206E7	2096968.97286615	0.0032639927
-1.02311590941135E7	-235732.570251158	2.483356E-6
-1.04096026530166E7	-140798.3231364	1.1141868E-6
-1.04528302155397E7	2772500.22343374	1.9098109E-6
-1.04673344886541E7	-4028687.2926087	2.2280487E-6
-1.05658941111095E7	3000282.76310851	0.00877543
-1.07162788730709E7	5893358.9499035	0.0114438925
-1.07310775716716E7	952747.51788272	5.2238438E-8
-1.07573042672802E7	3012358.10781899	0.020244738
-1.07926017826438E7	-255730.506037408	1.5901628E-6
-1.08160889713994E7	461950.640720388	2.4688632E-7
-1.09473653089557E7	-2367108.56675082	1.3433505E-7
-1.09621684881287E7	1386052.19556167	3.8233168E-8
-1.11332836605654E7	-2766915.85004659	3.6981757E-5
-1113729.00100989	-586156.538555408	2.789518E-6
-1.11905640054308E7	-478751.458200103	2.508327E-7
-1.15770418703255E7	-222402.161896914	5.9294007E-7
-1.16847534627764E7	6165692.95988389	0.013269076
-1.17034842834063E7	2062301.37324424	7.723377E-5
-1.17158673120605E7	1519428.72086735	8.987843E-7
-1.18478127641481E7	1743661.11786748	4.974918E-6
-1.18533423187106E7	6207956.30389418	0.0012144821
-1.1873503847417E7	2423379.26296929	0.0010553409
-1.19372898890618E7	-119046.818892311	4.7872977E-8
-1.19852134687588E7	2415560.75371225	1.0671656E-5
-1.20485439729671E7	5873052.74860347	0.015828017
-1.21522445853147E7	108782.19074556	1.5762352E-7
-1218658.47872255	5443115.92445273	0.0013149215
-1.22513378486578E7	606701.184554886	6.54788E-9
-1.22682620364714E7	-1429283.05147642	2.3991802E-6
-1.23325190098561E7	2830175.967351	5.60943E-4
-1.23333327949951E7	1671529.76581832	2.4419724E-5
-1.23661414703071E7	2448510.33675784	1.1178813E-5
-1.25966937747993E7	-1890783.73322823	1.4803086E-5
-1.27264416051748E7	258306.928486692	1.1458551E-7
-1.29240487891349E7	30155.1202202085	1.2678807E-8
-1.293837064164E7	6224413.85224357	0.007718081
-1.30545349140793E7	-117035.838658974	7.888183E-9
-1.31734000944196E7	-257394.968547786	9.226023E-9
-1.32808400792887E7	-571926.925954446	9.01128E-9
-1.33747954089615E7	1692329.52862989	2.339266E-8
-1.33965344292959E7	-2043906.85463281	6.6815227E-7
-1.34471417680926E7	6131574.26632701	0.0042001004
-1.34863379851319E7	-595678.531273933	4.663323E-9
-1365057.67250078	224654.428255569	4.760881E-10
-1.36957023136639E7	148284.252668293	1.3298659E-9
-1.37856798477675E7	6022396.44275472	0.018676722
-1.38295666015331E7	5993484.76913812	0.0056748576
-1.38949243430765E7	3740572.4543219	2.1267434E-8
-1.39419171428148E7	314639.339671034	6.250375E-10
-1.39888635615543E7	4045858.46547915	4.8942195E-7
-1.41623643982515E7	4194450.13053956	5.682864E-4
-1.42372973776729E7	4468615.20594903	2.114123E-5
-1.43516350009283E7	5118988.6859751	0.0051063285
-1.44409873867067E7	3802630.9954636	3.0072766E-10
-1.44863839330098E7	5984873.63343163	0.010150848
-1.46306741732453E7	121277.14691324	3.347129E-9
-1.47064014025102E7	4787734.46539523	1.1270201E-5
-1.47137294871276E7	6118477.63823211	4.391389E-6
-1.4747948439106E7	5113754.82818366	0.006684452
-1.47487643937854E7	6177413.50586658	9.998166E-7
-1.47657797871872E7	5326620.39779782	0.0042765783
-1.48018212662229E7	5987113.59171998	0.012338525
-1483076.7415513	5513567.45861475	0.0028938071
-1.48709653178209E7	5198990.69036523	0.0025220285
-1.49263746133882E7	5189723.86644733	0.025972836
-1.49392154622127E7	5952031.88833622	0.0051353415
-1500697.63478926	-1321825.90101902	7.7248154E-7
-1503722.08718056	6020363.06683086	0.0037449237
-1.50454992518845E7	26603.7660472076	5.5881355E-7
-1.50731458927631E7	4422260.08705467	6.8769594E-8
-1.52348372801012E7	6027896.58204659	2.1031959E-4
-1.53267321030098E7	195237.905271238	5.07819E-9
-1.54977264792149E7	5289584.64487262	2.0129485E-6
-1.57060346094925E7	39006.5267033409	1.0964364E-9
-1.57853486359981E7	-184494.991339928	2.6588869E-9
-1.62107576850008E7	5441304.39382649	5.0977134E-9
-1.62166161324422E7	1394721.97460029	3.7260545E-11
-1629529.23999177	3117281.72328367	1.8263097E-6
-1.63430442076913E7	3909741.77902715	2.6695944E-11
-1.64250411537788E7	2037982.58234435	2.3915922E-13
-1.64880731198071E7	5351407.78069292	5.41032E-11
-1.64916176204445E7	385296.570684684	3.2011564E-12
-1.65964918786397E7	137204.637971241	5.0108384E-10
-1.66326353732341E7	5353651.9865237	1.4814599E-4
-1.66457444904348E7	4502301.156185	1.7020505E-11
-168683.050769929	5339519.56139137	0.003118665
-1.70790185852826E7	1900869.27063515	7.70623E-11
-1.72508816359966E7	2163367.63632428	8.849334E-4
-1.74000166389766E7	3817513.27482827	6.0418917E-13
-1.77629940620542E7	4979672.48588111	5.467726E-10
-1.80306541463482E7	1660890.31426143	1.6021034E-12
-1.84835811730561E7	5659368.1379833	0.017654013
-213121.103594936	5506198.24009193	0.0022033278
-2301848.21056361	6015097.00459111	0.0069033587
-2320505.31398673	1865204.2672832	1.6569645E-6
-2412315.91156729	1584392.14800833	1.45527235E-8
-2416536.4126682	5207606.82289425	1.6939983E-5
-2517991.57908903	-1110592.90572152	7.683589E-12
-2551326.2358682	5441983.87897954	4.9379294E-5
-2551662.47688575	950347.233112946	2.7371105E-9
-2581750.25622749	5701537.24785629	0.0022130508
-263256.614537232	-642376.290123418	3.5913943E-9
-2702508.71893761	1127963.89797366	2.2734231E-11
-2725615.77593182	1103181.08374105	1.275412E-11
-2731416.31551238	6112483.59198137	0.03573265
-2737881.01741259	-2563373.80150036	1.332307E-11
-2765343.9642561	4623839.63476368	2.4431556E-6
-2794007.69506678	-8503.33014750481	1.1492146E-5
-2871206.14621537	1243263.02377877	1.33515655E-11
-2927417.13409274	1041251.40904713	5.7373785E-12
-2953685.42827867	829090.989862451	1.156994E-10
-2960350.03916964	2536636.58588204	9.515787E-12
-3107624.28401883	4463317.83937019	5.7633175E-4
-3181884.98892641	5643410.24269543	0.00168507
-3268383.08973646	841100.130323343	2.2532103E-10
-3291916.19728445	2566457.8758196	1.2483375E-12
-3332882.70262333	2257305.35062549	2.723373E-7
-3426506.02659861	686066.665761828	1.1346667E-8
-357523.546795879	6141735.75015642	1.2976915E-6
-3614168.88670927	434221.272729723	1.06162986E-7
-3620845.01502948	5276305.24108577	4.905846E-4
-3664196.58093074	2568333.61099333	1.3269349E-14
-380833.47467503	-259295.765681515	5.3283256E-11
-3840312.91167	-442608.219520641	3.3857443E-8
-3848835.74327281	2536965.47606063	1.5254513E-12
-3863885.2690321	5683213.06273449	1.16789415E-4
-3897053.18248895	111649.836550357	1.7541272E-8
-3930290.79478658	4844527.96117732	3.562909E-7
-3995558.99091169	1036814.06520387	2.7233257E-10
-4062325.18859422	-2220317.62614054	1.7354361E-4
-4067363.83278038	-1820697.58989009	3.3686607E-7
-4080669.21791723	2809377.89285239	2.82249E-10
-4176411.67340908	503936.575934101	2.1285114E-9
-4181136.47000684	-353418.552169548	1.20899305E-4
-4238374.46167221	1980023.74677878	1.2497083E-13
-4328355.68399432	-1802246.61100446	0.018251495
-4334508.87763655	-1647092.57073092	0.013609692
-4418347.55592954	-2158901.83596474	0.014137842
-4549283.64353511	-174558.096924892	2.7543402E-8
-4549966.23751464	244157.046100924	3.1224057E-10
-4559969.38420492	217194.712265089	2.07791E-10
-4689111.43176082	841391.595420141	7.006006E-11
-4737960.44302797	400921.420695176	1.858691E-9
-4746309.18316975	5371825.76096188	5.373016E-6
-4749824.91381601	4593961.89094885	5.3014224E-9
-4835881.25848697	506539.784246018	9.422247E-9
-4938003.6717478	531684.58348383	3.0455985E-10
-4941480.30350449	1848152.86579318	6.29599E-8
-5046628.58407422	4344960.82359453	7.2799766E-11
-5127938.04056735	621181.752472227	1.6806653E-9
-5155042.52275427	1043265.76104095	2.4168406E-10
-5220173.39641028	3642466.84508923	1.3748569E-10
-5231780.26730076	3961217.39060562	6.733584E-13
-5241730.2885517	-3187653.30008557	2.7846766E-4
-5264357.55642183	2105086.38163561	1.6906101E-6
-5289636.41759833	1880573.08244203	9.5766204E-8
-529222.155786883	-3260024.79640954	6.2766725E-9
-5322166.36357663	4869805.2370307	5.2783926E-5
-5329477.52577957	1066211.92430186	1.3365616E-10
-5390068.42880701	3519439.63937838	1.223236E-11
-5427861.6135579	4334947.14256473	1.0885378E-4
-5466989.15992982	3980549.98998269	3.969332E-13
-5484573.18984801	6342689.52733835	4.352522E-6
-5515269.70447076	3752647.28329414	1.6017338E-11
-5817015.72905631	4843174.03148287	0.0029522113
-5838048.27160216	-3563973.22580198	0.012640371
-5894611.72488551	1482223.16841935	4.1790495E-11
-5920064.86617872	1001667.68045801	9.3963316E-11
-5962591.66718038	1285390.30533298	6.967378E-11
-5983182.8874952	1112758.67888218	2.2299469E-10
-5997197.21237721	4649600.62444719	0.005503817
-6016543.76741381	-3633061.00691539	0.006260327
-6016973.11944197	2170201.275264	1.9012908E-11
-6046750.28664022	1210181.72312864	1.6600035E-10
-6064139.67106109	-4171219.39319797	9.3185626E-11
-6177288.5277161	1201644.84886564	9.982049E-10
-6218669.33979271	4064017.09375513	9.432062E-13
-6218927.85467031	4146987.02098276	1.4636104E-12
-6237175.4809411	-4304482.96209455	1.3991193E-9
-6241767.39791101	2006732.54660695	3.3040571E-12
-6371067.64268694	-4267543.4040851	2.6985246E-4
-6378815.03341757	2842551.04356675	1.0019365E-13
-639519.236594029	-1760116.17663525	0.0036364612
-6415625.78428473	3774560.9677581	1.548845E-11
-6472540.77856124	5223223.82492543	0.060972992
-6489174.76677587	4026360.55252902	5.585091E-13
-6515492.49818261	888696.110597583	0.0029621564
-6554747.5569283	1018950.16187971	1.5361703E-4
-6603890.12586552	4432747.80938956	0.005359534
-6654100.75949939	4269743.55168711	8.746829E-10
-6680940.74642366	3158463.78798085	6.8568474E-13
-6691098.21345976	4314160.84733328	6.8143714E-7
-6814913.03023659	4644482.74451255	0.019585943
-6853062.44407427	-4218548.40107714	0.00218085
-6923128.48427624	1483186.18797713	2.3428572E-6
-6932405.4763906	1190980.88027975	0.0062596584
-6979299.09040541	3977406.73559976	3.6786145E-13
-6991206.89540303	1439039.10511922	1.5069194E-5
-7020320.98505179	5497737.24746903	0.01309134
-709544.55546758	-4572766.49517504	1.00856695E-7
-7155421.26947073	1644340.36605138	3.6529224E-7
-7156892.65171177	1676130.57922709	1.8272222E-7
-7210155.73423979	4348189.30615709	0.0024292713
-7288309.83016561	-4744219.94190595	0.0037814418
-7349587.79831219	3431628.76906352	3.920693E-10
-7579532.83903771	4098794.06394562	5.214341E-4
-7651358.18777875	1275986.09068971	9.310817E-4
-768186.777384873	5507691.27801746	0.0020023538
-7868654.25193864	1399349.95671118	0.01192265
-7933999.66483336	4160847.40878111	0.004158166
-8102405.32667001	-4296092.97106012	0.012510396
-8235780.69448025	-4181977.7321539	0.009931223
-8262331.95331985	2740439.01413148	6.707154E-11
-8284644.34542813	3182106.19788814	2.1034188E-9
-8487394.15115211	-2989597.60213102	6.412187E-8
-8669870.94209587	799728.653453248	0.00613513
-8688140.7920057	3229217.59828123	0.002553716
-8745504.73020269	1266706.09111899	5.3258034E-8
-8778850.11205724	-1132590.84040861	0.0058178143
-8813925.54195497	5765387.21069768	0.011898992
-8830189.1141757	1574346.00952655	1.2734103E-5
-8846098.1269124	-4691648.1529904	5.3789904E-6
-885713.285321817	-4508967.4979774	4.050921E-7
-8932727.79619333	453110.60967163	1.6445713E-4
-9018645.27141861	408718.074327229	1.7333102E-4
-9089804.59958157	998265.048655659	0.009522349
-9124880.52941686	326973.137364443	1.7629745E-5
-9136662.53880739	79199.7314099018	2.3243842E-6
-921373.679884944	82236.6707301475	1.268622E-11
-9231646.86258565	1219491.22682	1.16957985E-4
-9250321.03934776	5474436.28548033	0.021497976
-9252231.75350242	1655057.00319036	0.008673637
-9292107.48943363	5662978.36416483	0.015556734
-9336349.1422635	6106360.50899193	0.005559392
-9344114.44585089	2497627.6135217	1.3654762E-5
-9476279.60634277	2712239.82318543	8.8687926E-8
-9554164.39628612	3041561.86444521	0.015258089
-9572393.78898549	851076.73171868	2.0277585E-4
-9589480.27728015	747315.424858863	7.032192E-5
-9590859.97286096	478784.653669801	2.364567E-4
-9655000.47966192	213693.880979413	8.949281E-6
-9674630.45212582	1032767.9672137	3.058127E-6
-9677406.29406269	5280860.48464066	0.009108609
-9719641.122102	6107733.71562008	0.03019532
-9835450.74072939	2817933.89321997	4.119045E-6
-9883453.50864784	-76407.7741584647	0.0022716748
-9954143.25395899	5611988.39800222	0.020267209
-9964709.37749521	3066256.08846861	0.0064894
1045821.88169742	5200352.45830809	0.009057303
1091101.34828573	-844440.500426326	4.1760227E-8
1153285.09951346	6301209.7648962	3.0570955E-4
1.1583264179866E7	-3592198.81184276	1.02355985E-10
1171922.00734609	-2348364.38580087	1.7872454E-6
1176179.25857337	-3246355.36799888	4.594611E-10
1.18045411618467E7	2134200.14193605	0.009307071
1.18804027611193E7	-3074212.84143717	3.915917E-11
1201299.71500859	3817314.90048678	0.007197175
1208074.39705576	-1079267.6987005	6.63176E-6
1.21407923385092E7	-4451314.9720126	2.1578626E-7
1.22858111103823E7	1821490.32671353	8.094372E-4
1.23750493500418E7	-2621123.83118839	0.001839933
123837.541298479	4945077.81943341	0.007172519
1.24010858807255E7	6232652.08972872	0.003971254
1.24215686711885E7	-1233925.71067668	5.9168426E-9
1243611.33534223	-1025613.3411262	5.9103942E-5
1.25051433447237E7	-3397326.94616793	5.6243865E-10
1.25244280018318E7	1238343.20193103	5.3481144E-9
1.2540836565375E7	-3076480.79068958	1.3974505E-7
1.26236577198279E7	-2140194.04862006	0.0025187305
1.26300565431648E7	-4880134.87739051	2.0139546E-6
1.26529442313349E7	-2712964.96730203	0.0030852081
1.26661069173158E7	1745170.46479901	4.876639E-4
1.26709011014725E7	2072987.79104066	7.7171944E-4
1.27365237155899E7	-686843.086911313	0.009147646
1276645.39759448	-790375.65898888	9.521048E-4
1.27802411414504E7	720388.370439051	1.2327988E-4
1286402.5938754	3917978.88772669	0.0016456223
1.28926222826833E7	6282883.74549777	4.887049E-7
1.29021349717708E7	-782022.343756134	0.00873325
1292243.64726314	-1252014.98188806	1.2811746E-6
1.29478233023805E7	1301708.98872405	1.5371887E-4
1.2986653461372E7	903594.090786342	0.0013123355
1.29943764777889E7	1202319.47342889	0.016116336
1.30085657242169E7	-5699302.40469289	3.52942E-6
1.3014675913797E7	1887922.03147827	8.403433E-8
1.3101997279694E7	-4668164.76562252	3.1565104E-8
1.31210606248245E7	-511372.155932561	7.144236E-5
1.31225011807275E7	6197820.2809921	0.03992334
1.31461025816315E7	248839.5456379	0.0102963075
1327173.55760249	-4112063.23721156	1.7911901E-10
1.32964967858097E7	-5337678.98552876	1.8542624E-9
1.33065660657485E7	2507828.5124041	0.038467
1.33399759112487E7	-856654.452225998	6.5359307E-12
1.33611508228031E7	-4613723.84395601	8.008993E-9
1.34627646392176E7	4086578.69629847	0.007842685
1.35100146709748E7	3050695.20459831	0.0027795003
1.35214599016791E7	-3695922.44548257	6.7224915E-10
1.35431683220623E7	2484235.90529675	5.7256834E-6
1.35582451462984E7	2703202.77039175	0.0030692227
1.35897264496823E7	3464541.77361654	0.015896186
1.36317232697164E7	378141.670600209	3.3032882E-11
1.3633113803566E7	2997523.54883943	0.014621792
1.36430895291532E7	3249231.09379337	0.007922817
1.36814186375256E7	3078310.01544509	0.0031655666
1.3721727347674E7	3264707.45010961	0.006240443
1.37248179804777E7	214302.627278568	5.259739E-13
1.37261182614502E7	418138.155220071	2.5438991E-11
1.37762197106096E7	2806717.07755031	0.01629768
1.37957714947271E7	1213139.74476471	0.013843664
1.37993836472912E7	-571854.961005833	1.5801284E-4
1.38048857524524E7	-5325860.25465911	4.2442488E-10
1.38884350895297E7	165447.491512707	0.009368914
1.39061247005989E7	3894170.74095173	0.017274149
1.39580008714664E7	292397.995988661	5.4688856E-4
1.40000930380809E7	3250066.59463449	0.006602947
1.40441136147527E7	2640316.46448278	8.9847436E-4
1.40674071107222E7	-5019688.66252985	8.446551E-9
1.41069596228777E7	-339173.248475404	5.0246465E-4
1.4151261079558E7	1804051.41604007	4.8326304E-12
1.41563551602156E7	6167673.05907275	0.016795777
1.4201284123417E7	-26973.561639566	0.014143931
1.42300838749726E7	293883.404880356	1.0560041E-7
1.42423175920893E7	-454845.934203757	2.5347733E-6
1.42732310701762E7	3120965.77301772	2.869688E-4
1432831.78390667	-1369587.66195002	0.0015598591
1.43400777861028E7	-5818605.80990029	5.243481E-4
1.44029731937175E7	-5139052.90052426	1.2710148E-8
1.45791840598177E7	752215.527016474	2.5996076E-14
1.4605394087697E7	3018037.52454049	8.410241E-9
1461328.65820163	5910940.76386313	0.005029722
1.46195618462432E7	6055693.60419251	0.006828671
1.46836213442954E7	1007110.1592397	1.890312E-14
1473512.3721305	4155156.207927	0.00168919
1.47419446909504E7	-8253.63984949142	3.1562704E-9
1.4751279355106E7	6261431.35484613	1.2569994E-7
1.47551984881917E7	-4820048.626382	2.402342E-7
1.477120637537E7	6047102.72337623	0.004548554
1.48645843432013E7	401501.665157473	6.0196254E-7
1.48647417669331E7	6100144.75367632	0.013901059
1.48977277219871E7	3415860.7724941	1.1801215E-4
1.49568029558527E7	-4797446.42161459	4.4965486E-7
1.50182939445598E7	6162780.54215988	0.015694885
1.50342725618094E7	-250274.671581054	0.011531182
1.51094137605043E7	217479.321935438	6.5152345E-10
1.51317086453655E7	3475770.71400069	2.1674823E-6
1.51864354129829E7	6259075.27760277	1.0268278E-6
1.5197355360246E7	923066.499020046	3.4859205E-8
1.52466287524641E7	4179132.83082093	4.5558924E-8
1524742.64254809	-3902063.23585279	6.487956E-11
1.52616629499495E7	3630497.61595776	0.0055570407
1.52811195478439E7	-1098274.59477217	0.031466123
1.53680553769943E7	4020721.30500608	5.0596635E-5
1.5456090766907E7	1283292.05342881	5.0374613E-13
1.54632582395117E7	3524108.55456429	6.414904E-5
1.54718705410705E7	5202476.91068878	0.02274759
1.55970870601131E7	4352679.83429169	0.0071489075
1.56789856316966E7	4789161.28934025	0.0043393034
1568176.36799777	-2655801.54609177	0.012258076
1.56903722753796E7	526788.373690421	4.85402E-9
1.57256244473507E7	-5428802.35022199	2.0511658E-7
1.57279154724896E7	3059367.61098276	2.3271255E-8
1.57343914465667E7	3805628.33970902	0.016308408
1.57866734158007E7	5357791.67641108	0.010498299
1.58308083838439E7	573509.194797795	5.322699E-6
1.58483054246282E7	6181551.09387729	0.020267423
1588522.13784078	6147707.12825114	0.002853717
1.58886979733606E7	6236962.50844085	0.01048564
1.58898768638362E7	-5188383.96052639	3.199689E-5
1.59262583381375E7	6281705.95501431	5.2840835E-5
1.59456155239216E7	860522.57033162	5.2761086E-5
1.59495003405392E7	5046117.36143322	0.0200123
1.59696836778422E7	-5262039.49428014	4.096234E-6
1.60212815344185E7	3610455.11260142	5.96848E-15
1.6043664653541E7	447022.655269098	9.1100943E-10
1.61526371828224E7	4777471.67792204	0.024603494
1.61615479942629E7	-3941802.61522084	0.013700111
1.61622640463272E7	-438701.166510623	3.9961047E-5
1.61895382620289E7	4313625.23855746	0.0011673332
1.623202867135E7	3368243.34529311	2.5743182E-15
1.62759319702188E7	3795541.91525776	1.681724E-14
1.63357401219664E7	4491132.92208601	2.494553E-4
1.63753546452438E7	-1181893.93863941	4.2835713E-4
1.63753551829125E7	-3935318.41814268	0.015957005
1.63780648350042E7	-652959.711097632	3.6419698E-4
1.63796116700843E7	-4970574.49965735	1.2774913E-8
1.63845374793085E7	-113127.476841493	6.497041E-5
1.64471693538045E7	4283403.876831	1.0720245E-18
1.64750033297729E7	3130894.87297345	1.9978195E-15
1.64882399593474E7	3945327.17380029	1.4652374E-14
1.65014657883842E7	4206530.82238537	2.9572436E-13
1.6527074570613E7	-1724026.34119262	0.0012151155
1.65271157069839E7	3497740.35606549	7.811346E-17
1.65500755748169E7	3476182.62830767	1.0109414E-16
1.65560187758223E7	-4179283.97771977	0.0023258778
1.65728534653816E7	4570113.31710622	7.1816944E-6
1.66025901187727E7	-3919243.35296147	0.0022082685
1.66856053338903E7	-1410896.0679237	1.7204457E-9
1.67501332545618E7	-236483.524076384	2.1276543E-4
1.6756010180827E7	-1578862.8223819	8.246318E-10
1.67585181505646E7	3905402.45464538	4.269367E-15
1.67618952475848E7	6321811.99022459	6.7624296E-6
1676196.73319926	-3481076.99075957	3.0800044E-7
1.67731345323166E7	230790.857188765	2.006874E-12
1.67751754377556E7	994219.91889108	1.339036E-9
1.67877446412672E7	3612532.62306985	4.2474525E-16
1.67883728269487E7	262645.094890114	5.8469132E-12
1.68116416467553E7	-686195.188293755	6.751725E-8
1.682160242138E7	4966141.55751962	8.432427E-4
1.68431755662082E7	3634657.03526618	5.1914127E-17
1.68689864364009E7	-65742.5746123977	9.720046E-13
1.68818653370759E7	3558760.21982026	5.481218E-16
1.68911645339637E7	6196840.13989729	0.011562405
1.69083476422646E7	4468446.53521185	2.4433409E-25
1.69304169609627E7	764270.140022138	4.507716E-5
1.69635007339865E7	1421402.94402443	5.0436516E-14
1.69952821696908E7	3321667.84560317	7.0455496E-14
1.7033338161236E7	-492354.954826662	0.001247755
1.70697214466318E7	-3546258.32704487	4.7201378E-11
1.70723848120526E7	4382142.62289	3.245477E-12
1.7075042819652E7	3537930.89450257	7.107667E-16
1.71120675249253E7	112277.728415923	4.5448104E-8
1.72001786034966E7	-388868.9500213	7.7485995E-5
1.72087392133993E7	4066290.41447013	7.959898E-14
1.72203897109156E7	3839089.48158513	2.7265281E-15
1.72233927886185E7	4782186.01699818	0.0017634075
1.72278026245593E7	-4913203.07536966	4.3577457E-9
1.72299020415574E7	-197098.223348757	2.5347092E-5
1.72419498762331E7	3706661.95846066	1.8369457E-13
1725314.79576372	-2936679.55336164	0.015979694
1.72584691900929E7	4642311.36968142	1.01172275E-20
1.72600675659046E7	5059408.15525081	0.013233966
1.7260366132383E7	-5258270.86833746	6.8557906E-9
1.73291693020337E7	6015319.06396876	0.023908205
1.73468262002081E7	-1903228.03027584	0.0018532601
1.73539421132155E7	-611327.14416787	1.06177085E-5
1.74153466504575E7	6193785.43193446	0.012009862
1.74967375590402E7	-2818517.72991972	8.452291E-10
1.75501643663997E7	-2079128.46904776	4.4757064E-5
1.75543448724965E7	2995776.96230987	2.412828E-14
175642.173932273	567418.165427543	3.6489694E-6
1.77533158672292E7	2890125.55258697	1.5321169E-13
1.77757317275449E7	4341604.01951519	2.7949675E-13
1.77847010505444E7	-4875165.08731735	4.5145034E-9
1.78166646238745E7	-392143.42086689	1.9218243E-5
1.78436188795438E7	478124.494105011	1.9167302E-8
1.7878786948813E7	3897890.07496727	5.790628E-11
1.80660045154905E7	3260343.11242239	2.6538948E-14
1.81614452539542E7	-571143.573062707	6.923689E-7
1.82054176196672E7	-5315820.57263645	7.935866E-11
1.82760645684374E7	-1474648.21565273	1.1980242E-4
1.82925665542731E7	3507265.12695897	3.8839915E-16
1.8305808447341E7	3857382.47427331	5.299101E-13
1.83622910993968E7	6137884.66934361	0.031702008
1.8371804109199E7	4270465.21547173	3.9337866E-11
1.839502889677E7	6329582.07847097	2.1404522E-7
1.84366746568829E7	2742000.10517959	4.465072E-14
1.84457517966032E7	4383721.19065338	3.179093E-13
1.84602619840732E7	4594258.29934819	7.838142E-14
1.84667886122002E7	4910295.55562761	3.97558E-11
1.8476705713035E7	3674284.8205526	1.1537262E-14
1.84911187050989E7	-2288289.58320856	3.358224E-4
1.85008047593231E7	4847827.61075383	9.479209E-13
1.85164965633432E7	732776.670962179	1.7154054E-11
1.85332241342077E7	6019253.07160086	0.014224332
1.85406837118337E7	-4907689.57553768	0.023615772
1.85569800912771E7	-5113974.74342701	0.001403454
1.86236815045993E7	3329112.14296596	7.6280645E-15
1.86837011582292E7	-5451338.7205144	1.5347881E-10
1.87441902909504E7	4231825.80363041	1.8687585E-13
1.87678768038641E7	-3364050.56508952	1.1802909E-5
1.87957640373308E7	-687361.939059256	1.0065564E-6
1.87975613411237E7	-4823861.74204749	0.005991253
1.87983693062351E7	5495273.92099557	2.9626026E-5
1.881769213782E7	5488111.22645179	5.321697E-6
1.88499047177814E7	3350082.98004961	5.6629618E-14
1.88613885757361E7	3949240.4254003	3.220727E-14
1895054.0551659	-3780372.68260479	1.5285447E-9
1.89659053974482E7	3502883.65800381	6.626813E-14
1896884.97740091	5207481.27468696	0.019300276
1.89729910406519E7	-2625754.48929967	9.9163714E-8
1.89868569784092E7	872331.638407145	1.5154718E-8
1.90478663480321E7	-803493.763203258	2.919706E-11
1.9058093032837E7	3659782.77651578	4.62907E-4
1.90624250294445E7	5407795.79916532	0.0014524716
1.90953812806618E7	-192181.529988743	8.718492E-9
1.91720569291914E7	4331198.7666468	4.8785464E-12
1.92358216433116E7	4999189.34977945	1.7122926E-11
1.9293614443032E7	3139026.00232671	6.0098785E-8
1932366.89425846	3495472.09055849	4.2481144E-5
1.939228219349E7	-76789.0604246464	0.0022670543
1.94801749031123E7	-5150517.11486252	7.971367E-11
1.94819646889764E7	840099.262389163	3.921884E-11
1.95259421672583E7	5744047.35316054	0.011219196
1.95422938699797E7	-2819650.51007666	2.3949505E-9
1.96134620272285E7	-1783384.68603744	6.3604566E-5
1.96830269696474E7	2200848.68057949	1.291666E-6
1973514.0657088	-3492314.18295583	0.011297552
1.97905481141898E7	-5180672.95350311	6.562495E-11
1.99529105686454E7	-1425456.8380054	4.193073E-5
2158911.44465953	5550910.83481364	0.01123847
2192715.50506761	6338221.11269787	8.469152E-9
2491866.83489974	3737077.8994735	1.6739923E-5
2534541.70231146	6069663.05603576	0.0032352663
2623699.27280249	3633638.50086399	3.0442117E-5
2672513.89213927	5340087.41353915	0.0042148936
2769974.17078628	3825332.20251445	0.03887185
2790439.78414969	4086214.87701664	0.0027224903
311925.121940371	-3541796.29588167	1.4381686E-10
3270699.80223628	3478951.12099992	4.8330867E-6
3330767.28951376	4248422.67915636	7.256728E-5
337649.380310573	-1045050.93702758	4.4018235E-12
341896.896904793	711501.314765295	0.031371422
3434687.79892138	3774424.07817462	3.3351488E-4
3586197.09965715	3493790.96386388	2.780139E-4
3814256.76268577	2846221.2851388	0.0046273447
3952479.84570174	2591351.79272286	0.039934345
3954475.45491216	3595112.68280641	4.8148955E-4
3963798.92235316	4559500.15846951	0.0065295794
4086064.23457206	2409887.52584984	0.023486333
4144715.06862113	-2206491.7587472	1.2804942E-4
417455.288769308	465480.693930298	2.5936028E-5
4195505.82790221	5784398.48567908	0.021652712
4203417.96220494	4387926.7101503	3.4158697E-5
426765.408820979	297179.050187197	1.7036874E-7
4351883.2186571	4383787.60411755	1.6057923E-4
4387126.5426768	4196031.19428148	6.1772174E-5
4457958.74189152	5800804.29964279	0.019195067
4471749.84937357	1959623.33080328	0.0012899598
453115.560706243	-281229.276875624	6.5962924E-9
4545979.65248084	1812452.37867609	0.0016135691
4659547.4568033	-884987.345882334	3.8827793E-6
4802736.19312303	5910770.60429665	0.012046527
494332.58192192	-4491337.73009082	6.6878565E-5
5031227.48148075	1356561.20191927	0.0012221492
5064796.30712208	1316100.932374	0.0016990568
5100469.33218295	5932926.73439576	0.01774157
5353284.968874	1317156.9551089	8.700061E-5
538977.014627505	591481.369097656	0.07484644
5481609.56193789	6044520.3051546	0.021150919
5538389.26179386	6265592.96360941	0.012013307
5641719.95808511	3113677.77353941	0.007729235
5753954.4855567	2869296.71868027	0.009360266
5819230.70898097	6006327.6296835	0.021536196
6113669.60859513	1720149.69088099	2.815913E-6
628143.980171375	3847614.9414901	1.7682347E-5
6509547.80868747	6312682.68839936	0.0029719921
675406.661291972	5239183.74424267	0.004224367
6764342.99055784	2144390.53143511	1.1698655E-6
7043023.17941515	2660084.28369749	0.0018893356
7175558.92569103	2691084.71184961	0.009393057
749143.516541526	-192745.304885015	1.3126449E-6
829798.875495516	-808810.168308489	2.7020102E-9
850940.574217509	-509478.277476197	8.657601E-9
852991.572735433	3904964.91885105	1.003662E-5
8625141.64452299	5880307.05480417	0.015552573
8641390.64309248	6331690.63540937	9.99491E-8
884610.226886742	-2815661.4595493	5.6387073E-10
8871122.1916183	6241505.54943397	0.017587539
888090.688353725	381981.993891463	9.524924E-4
888617.886650059	396156.403037149	0.0039981385
997098.515112806	236496.586292254	1.1926681E-4
