# Supplementary material for: Impacts of Climate Change on the Biogeography of Three Amnesic Shellfish Toxin Producing Diatom Species
Source: Toxins (Basel). 2022 Dec 22;15(1):9. doi: 10.3390/toxins15010009 (PMC9863508; doi:10.3390/toxins15010009)
Supplement: Supplementary file 1 [file toxins-15-00009-s001.zip › toxins-2099991-supplementary/Supplementary Material/Post_analysis/centroid_analysis.csv]

Species	RCP	Time	CentroidX	CentroidY
fraudulenta	present	present	4460959.689	688834.3095
fraudulenta	2.6	2050	2984384.237	733502.8722
fraudulenta	2.6	2100	3476165.989	679245.1676
fraudulenta	4.5	2050	2489828.964	784897.6759
fraudulenta	4.5	2100	2071431.082	735542.5007
fraudulenta	6.0	2050	3124138.645	762701.5084
fraudulenta	6.0	2100	1819723.413	716885.4343
fraudulenta	8.5	2050	2466762.525	744995.9376
fraudulenta	8.5	2100	973112.4274	824550.2807
seriata	present	present	2350607.423	1697659.914
seriata	2.6	2050	1815710.778	1843570.053
seriata	2.6	2100	2007994.427	2037666.442
seriata	4.5	2050	1721414.08	2008421.702
seriata	4.5	2100	1434991.105	2299839.908
seriata	6.0	2050	1807113.521	1865438.868
seriata	6.0	2100	967332.719	2444900.092
seriata	8.5	2050	1488681.612	2045779.593
seriata	8.5	2100	-760327.749	2835970.697
australis	present	present	800163.5685	1237476.996
australis	2.6	2050	777466.514	1249009.379
australis	2.6	2100	181546.9456	1102010.231
australis	4.5	2050	781717.5729	1260939.668
australis	4.5	2100	674470.5209	1203163.744
australis	6.0	2050	738399.2072	1214626.861
australis	6.0	2100	571151.2255	1287792.157
australis	8.5	2050	568711.0426	1077508.676
australis	8.5	2100	660947.9044	1038791.684
