# Supplementary material for: Impacts of Climate Change on the Biogeography of Three Amnesic Shellfish Toxin Producing Diatom Species
Source: Toxins (Basel). 2022 Dec 22;15(1):9. doi: 10.3390/toxins15010009 (PMC9863508; doi:10.3390/toxins15010009)
Supplement: Supplementary file 1 [file toxins-15-00009-s001.zip › toxins-2099991-supplementary/Supplementary Material/Species_occurrences/Pseudo-nitzschia_australis.csv]

x	y	Species	present_env.1	present_env.2	present_env.3	present_env.4	present_env.5	present_env.6	present_env.7	present_env.8	present_env.9	present_env.10	present_env.11	MS_bathy_5m_lonlat
-0.66	37.97	Pseudo-nitzschia_australis	0.0891569033265114	0.0151027143001556	0.141675621271133	37.6187324523926	36.6622428894043	36.134651184082	1.48408401012421	26.687032699585	19.7657737731934	13.5339498519897	13.1530828475952	-32.2008000000015
-0.69	37.95	Pseudo-nitzschia_australis	0.0703895092010498	0.00826630275696516	0.120291635394096	37.5337371826172	36.6379470825195	36.11962890625	1.41411197185516	26.7185573577881	19.7686367034912	13.5089931488037	13.2095642089844	-25.2680000000021
-1.24307	5.10746	Pseudo-nitzschia_australis	0.217777997255325	0.0230086091905832	0.383895933628082	35.6172027587891	34.5749588012695	31.1616687774658	4.45553398132324	29.4368286132812	26.767707824707	22.9712066650391	6.46562194824219	-10.954705932801
-116.745833	31.766667	Pseudo-nitzschia_australis	0.195569604635239	0.0119761070236564	0.427830308675766	33.7416687011719	33.4347229003906	33.1330070495605	0.608660995960236	21.8902244567871	17.1198215484619	13.891206741333	7.99901819229126	-156.478812003326
-121.8477	36.7983	Pseudo-nitzschia_australis	0.122412346303463	0.0221282579004765	0.213942617177963	33.7020683288574	32.8566093444824	31.2065925598145	2.49547410011292	17.1284141540527	12.7836103439331	10.2215366363525	6.90687799453735	-111.46254256001
-122.358333	37.788333	Pseudo-nitzschia_australis	0.0514831766486168	0.0198663789778948	0.0681439489126205	33.4887046813965	31.9675064086914	28.1623878479004	5.32631492614746	17.1389656066895	12.5750503540039	10.1249332427979	7.01403188705444	-11.2639556801279
-122.37	38.028333	Pseudo-nitzschia_australis	0.0322083868086338	0.00595160108059645	0.0545682236552238	33.5714950561523	32.1649208068848	28.5002765655518	5.07121896743774	17.0682563781738	12.4622764587402	10.0415315628052	7.02672481536865	-5.24080752000009
-122.421667	37.846667	Pseudo-nitzschia_australis	0.0499993413686752	0.0100280465558171	0.0809634253382683	33.4948348999023	32.0320739746094	28.2821998596191	5.21263694763184	17.1223163604736	12.528865814209	10.0977325439453	7.02458381652832	-11.1007862399682
-122.436667	37.973333	Pseudo-nitzschia_australis	0.0329745262861252	0.00275008729659021	0.0640280246734619	33.5666046142578	32.1513137817383	28.4741306304932	5.09247589111328	17.0974464416504	12.474271774292	10.0497531890869	7.04769277572632	-7.64640751996792
-3.95137	47.832321	Pseudo-nitzschia_australis	0.0975746661424637	0.0242093671113253	0.178652659058571	35.5446891784668	34.9468803405762	33.621940612793	1.92275094985962	18.7400207519531	13.9364070892334	8.75104141235352	9.98897933959961	-12.85809782624
-4.18	50.22	Pseudo-nitzschia_australis	0.158976808190346	0.0264371782541275	0.316062211990356	35.273120880127	34.7944068908691	33.873363494873	1.39975702762604	17.5658664703369	12.8647766113281	8.04356288909912	9.52230358123779	-52.8572000000008
-4.299667	48.108833	Pseudo-nitzschia_australis	0.07064238935709	0.0111881615594029	0.129234060645103	35.5056648254395	35.0999641418457	34.3051338195801	1.20052897930145	17.5475921630859	13.485034942627	8.73245143890381	8.81514072418213	-9.67202799999859
-4.45	48.308331	Pseudo-nitzschia_australis	0.0554228946566582	0.00598000036552548	0.100485429167747	35.4762001037598	35.1348991394043	34.5766372680664	0.899562001228333	16.8287925720215	13.1924343109131	8.83700084686279	7.99179220199585	-15.3002660000026
-4.556726	48.256161	Pseudo-nitzschia_australis	0.0654906556010246	0.00929457694292068	0.121412187814713	35.4795951843262	35.1368637084961	34.5794258117676	0.900168001651764	16.7639560699463	13.1809072494507	8.85217952728271	7.91177606582642	-9.94981160041397
-4.770846	48.519272	Pseudo-nitzschia_australis	0.12330636382103	0.0259279832243919	0.189335003495216	35.5186195373535	35.1543045043945	34.6587524414062	0.859867990016937	16.2104759216309	12.9443416595459	9.18154525756836	7.02893114089966	-13.5912820648929
-5.050573	48.455101	Pseudo-nitzschia_australis	0.113775834441185	0.0192066393792629	0.174933642148972	35.575855255127	35.1911888122559	34.69921875	0.876636028289795	16.504695892334	13.0511884689331	9.33778190612793	7.16691398620605	-34.4340267452309
-77.329396	3.96832	Pseudo-nitzschia_australis	0.122704684734344	0.0338659510016441	0.161610320210457	32.8753662109375	29.3388729095459	25.046142578125	7.82922410964966	28.4414005279541	27.3238487243652	26.2424850463867	2.19891500473022	-5.53196440064042
-77.411155	6.25295	Pseudo-nitzschia_australis	0.204797148704529	0.0707118362188339	0.277113705873489	34.4032592773438	30.0192680358887	26.6312484741211	7.77200889587402	28.7121486663818	27.5104026794434	26.1378479003906	2.57430100440979	-22.7100594919961
-77.411468	6.232894	Pseudo-nitzschia_australis	0.273930281400681	0.119074359536171	0.320114344358444	34.3245582580566	29.9548416137695	26.422571182251	7.9019889831543	28.6896286010742	27.5071201324463	26.1469745635986	2.54265403747559	-16.5213561808605
-77.437191	6.272228	Pseudo-nitzschia_australis	0.234669491648674	0.0886341482400894	0.312379717826843	34.4077758789062	29.985803604126	26.6322441101074	7.7755298614502	28.7343273162842	27.5157432556152	26.13840675354	2.5959210395813	-32.6631373996131
-78.728841	1.819938	Pseudo-nitzschia_australis	0.0768268927931786	0.0293124057352543	0.0963350012898445	33.321403503418	30.1642608642578	25.1107883453369	8.21061420440674	28.0535354614258	26.8069725036621	25.9547595977783	2.09877610206604	-6.57873575103896
-78.757833	1.819308	Pseudo-nitzschia_australis	0.120058298110962	0.0385330393910408	0.174192845821381	33.4330177307129	30.3013648986816	25.3715839385986	8.06143283843994	28.0580558776855	26.8028907775879	25.9558486938477	2.10220694541931	-10.5738939443192
-78.807813	1.849744	Pseudo-nitzschia_australis	0.120058298110962	0.0385330393910408	0.174192845821381	33.3070793151855	30.1221771240234	25.0054378509521	8.30164241790771	28.0867805480957	26.8155059814453	25.938720703125	2.14806008338928	-35.6034515944895
143.380005	44.34	Pseudo-nitzschia_australis	0.458144545555115	0.0980753749608994	0.767956018447876	33.2807540893555	32.2060317993164	30.5361557006836	2.74459910392761	20.1299934387207	8.06908416748047	-1.89000594615936	22.0200004577637	-19.2592184000023
147.914	-42.506	Pseudo-nitzschia_australis	0.0736684128642082	0.0208344906568527	0.125896900892258	35.7020301818848	35.2645835876465	35.0076522827148	0.694378972053528	18.2499942779541	14.4061298370361	11.7299938201904	6.51999998092651	-6.41604800000057
148.2333	-42.5967	Pseudo-nitzschia_australis	0.146842733025551	0.0271958969533443	0.254739224910736	35.7190971374512	35.2956848144531	35.0208587646484	0.698239982128143	18.6035671234131	14.65256690979	11.8917760848999	6.71179103851318	-86.5798883200084
19.0012	69.3667	Pseudo-nitzschia_australis	0.106206148862839	0.0295849461108446	0.181887954473495	34.8506622314453	34.2462959289551	33.3632049560547	1.48745596408844	11.1992778778076	6.22765493392944	0.897975981235504	10.3013019561768	-63.5356342400195
3.169	42.487	Pseudo-nitzschia_australis	0.0664331614971161	0.0193150993436575	0.139423400163651	38.308952331543	37.6738204956055	36.4477157592773	1.86123597621918	23.2039966583252	16.9645862579346	11.8666763305664	11.3373203277588	-57.090944000005
32.193298	74.466698	Pseudo-nitzschia_australis	0.0783249512314796	0.019745945930481	0.121302403509617	35.1463661193848	34.920581817627	32.1534881591797	2.99287891387939	8.40921688079834	4.20080089569092	1.92882800102234	6.48038911819458	-194.072064309634
33.5658	76.728302	Pseudo-nitzschia_australis	0.0540379025042057	0.00909566786140203	0.104879423975945	34.8848991394043	34.117431640625	31.1276779174805	3.75722193717957	5.74522018432617	0.769226014614105	-1.75445199012756	7.49967193603516	-176.555568
33.775002	77.058296	Pseudo-nitzschia_australis	0.0406192876398563	0.00958834029734135	0.0594547539949417	34.8529052734375	34.0657424926758	31.2562103271484	3.59669494628906	5.42574501037598	0.213641002774239	-1.83285105228424	7.25859689712524	-143.158894443009
34.206699	77.684998	Pseudo-nitzschia_australis	0.0524008795619011	0.00221452373079956	0.111074522137642	34.6300239562988	33.8519134521484	31.5164241790771	3.11359810829163	4.73786592483521	-0.147231996059418	-1.87404203414917	6.61190891265869	-141.938739999999
