# Supplementary material for: Impacts of Climate Change on the Biogeography of Three Amnesic Shellfish Toxin Producing Diatom Species
Source: Toxins (Basel). 2022 Dec 22;15(1):9. doi: 10.3390/toxins15010009 (PMC9863508; doi:10.3390/toxins15010009)
Supplement: Supplementary file 1 [file toxins-15-00009-s001.zip › toxins-2099991-supplementary/Supplementary Material/Species_occurrences/Pseudo_nitzchia_fraudulenta.csv]

x	y	Species	present_env.1	present_env.2	present_env.3	present_env.4	present_env.5	present_env.6	present_env.7	present_env.8	present_env.9	present_env.10	present_env.11	MS_bathy_5m_lonlat
-0.13	38.5	Pseudo-nitzschia_fraudulenta	0.152138620615005	0.0459544286131859	0.304380267858505	38.0003433227539	36.7698707580566	36.1481399536133	1.85220503807068	26.9391326904297	19.7959823608398	13.2715101242065	13.6676225662231	-51.5700000000019
-0.13	39.64	Pseudo-nitzschia_fraudulenta	0.115106478333473	0.00517650367692113	0.199482426047325	38.1613006591797	37.2088661193848	36.2040023803711	1.95730102062225	26.9999923706055	19.5232887268066	12.6699934005737	14.3299989700317	-39.7340000000001
-0.14	38.53	Pseudo-nitzschia_fraudulenta	0.0804537460207939	0.0206237249076366	0.165218710899353	38.0443649291992	36.8131904602051	36.1575622558594	1.88680505752563	26.948673248291	19.737491607666	13.1461038589478	13.8025693893433	-34.294800000002
-0.15	39	Pseudo-nitzschia_fraudulenta	0.050593663007021	0.00755473924800754	0.104105055332184	38.1457824707031	37.0625114440918	36.2060089111328	1.93977296352386	26.9235172271729	19.5769805908203	12.9236917495728	13.9998245239258	-15.25
-0.15	39.18	Pseudo-nitzschia_fraudulenta	0.136536359786987	0.0119667313992977	0.237253099679947	38.1600685119629	37.1256256103516	36.2099342346191	1.95013296604156	26.923225402832	19.5327663421631	12.8405494689941	14.0826759338379	-37.8380000000006
-0.19	39.18	Pseudo-nitzschia_fraudulenta	0.0634905025362968	0.00309637025929987	0.10775064677	38.1610260009766	37.1259803771973	36.2107315063477	1.95029497146606	26.9334373474121	19.5334815979004	12.8140811920166	14.1193561553955	-24.4268000000023
-0.19	39.65	Pseudo-nitzschia_fraudulenta	0.0822172239422798	0.000772904546465725	0.15223228931427	38.1624908447266	37.2079467773438	36.202278137207	1.96021294593811	26.9820232391357	19.5136108398438	12.6826400756836	14.2993831634521	-21.6500000000023
-0.19	39.68	Pseudo-nitzschia_fraudulenta	0.078946053981781	0.00217322912067175	0.144556894898415	38.1621284484863	37.2146873474121	36.2023506164551	1.95977795124054	26.9867153167725	19.5099811553955	12.6703119277954	14.3164033889771	-17.2940000000021
-0.26	39.41	Pseudo-nitzschia_fraudulenta	0.088378056883812	0.00434610433876514	0.153456166386604	38.1599617004395	37.1566047668457	36.2108497619629	1.94911098480225	26.9492473602295	19.520471572876	12.7422504425049	14.2069969177246	-29.2004000000057
-0.5	38.32	Pseudo-nitzschia_fraudulenta	0.0718001574277878	0.00631548557430506	0.114638201892376	37.8629531860352	36.721004486084	36.1430282592773	1.71992695331573	26.9266300201416	19.8064117431641	13.3494968414307	13.5771331787109	-13.4500000000021
-0.66	37.96	Pseudo-nitzschia_fraudulenta	0.0891569033265114	0.0151027143001556	0.141675621271133	37.6187324523926	36.6622428894043	36.134651184082	1.48408401012421	26.687032699585	19.7657737731934	13.5339498519897	13.1530828475952	-33.3144000000013
-0.67	37.96	Pseudo-nitzschia_fraudulenta	0.0703895092010498	0.00826630275696516	0.120291635394096	37.5337371826172	36.6379470825195	36.11962890625	1.41411197185516	26.7185573577881	19.7686367034912	13.5089931488037	13.2095642089844	-30.3528000000016
-1.24307	5.10746	Pseudo-nitzschia_fraudulenta	0.217777997255325	0.0230086091905832	0.383895933628082	35.6172027587891	34.5749588012695	31.1616687774658	4.45553398132324	29.4368286132812	26.767707824707	22.9712066650391	6.46562194824219	-10.954705932801
-1.26374	44.54228	Pseudo-nitzschia_fraudulenta	0.129195809364319	0.0472050160169601	0.176906853914261	34.7587585449219	31.8661460876465	28.1321411132812	6.62661504745483	21.8410396575928	16.1489219665527	10.3549757003784	11.4860639572144	-18.5784248319964
-102.074	17.96	Pseudo-nitzschia_fraudulenta	0.227200031280518	0.0387146063148975	0.411583036184311	34.1301803588867	32.4886322021484	29.2791748046875	4.85100603103638	30.6403312683105	28.525369644165	25.2832527160645	5.35707902908325	-140.084000000009
-102.096	17.958	Pseudo-nitzschia_fraudulenta	0.243056803941727	0.0471058674156666	0.415848702192307	34.125919342041	32.4675216674805	29.2769966125488	4.84892320632935	30.6402721405029	28.5115337371826	25.2647457122803	5.3755259513855	-99.1246560000124
-102.1445	17.911	Pseudo-nitzschia_fraudulenta	0.238986268639565	0.0431325398385525	0.423958122730255	34.1322364807129	32.4493141174316	29.2254962921143	4.90673923492432	30.6199932098389	28.4677200317383	25.2299938201904	5.38999891281128	-120.692976000007
-106.481867	23.100375	Pseudo-nitzschia_fraudulenta	0.302065849304199	0.0427745319902897	0.489785015583038	34.7931442260742	33.2009620666504	29.321662902832	5.47148180007935	31.0879955291748	26.5480480194092	19.586181640625	11.5018138885498	-64.8280123139936
-111.976567	24.62735	Pseudo-nitzschia_fraudulenta	0.167225375771523	0.0542236715555191	0.203819304704666	34.6385192871094	34.026912689209	33.3911170959473	1.24739897251129	28.6022434234619	21.6292591094971	16.940637588501	11.6616058349609	-19.4128995447995
-112.023083	24.552067	Pseudo-nitzschia_fraudulenta	0.199001714587212	0.0624805130064487	0.252862423658371	34.6348190307617	34.02734375	33.3936614990234	1.24115598201752	28.6660919189453	21.608211517334	16.9190654754639	11.7470264434814	-32.6659328682388
-112.06125	24.473983	Pseudo-nitzschia_fraudulenta	0.234091207385063	0.060198251157999	0.302074104547501	34.6375846862793	34.0288925170898	33.4042701721191	1.23331499099731	28.839900970459	21.7184200286865	16.9290390014648	11.9108619689941	-89.5524723000041
-117.26	32.87	Pseudo-nitzschia_fraudulenta	0.172900140285492	0.0304975342005491	0.317600846290588	33.6271476745605	33.2519645690918	32.7871437072754	0.840005993843079	22.8411865234375	17.7043876647949	13.7572336196899	9.08395290374756	-109.460799999998
-121.847	36.797	Pseudo-nitzschia_fraudulenta	0.122412346303463	0.0221282579004765	0.213942617177963	33.7020683288574	32.8566093444824	31.2065925598145	2.49547410011292	17.1284141540527	12.7836103439331	10.2215366363525	6.90687799453735	-111.842943999997
-122.041	71.3072	Pseudo-nitzschia_fraudulenta	0.0531673580408096	0.00631902040913701	0.0947433412075043	32.5353622436523	30.5297012329102	27.1716346740723	5.36372804641724	6.529372215271	0.184852004051208	-1.85421895980835	8.38359069824219	-26.0964032000011
-122.358333	37.788333	Pseudo-nitzschia_fraudulenta	0.0514831766486168	0.0198663789778948	0.0681439489126205	33.4887046813965	31.9675064086914	28.1623878479004	5.32631492614746	17.1389656066895	12.5750503540039	10.1249332427979	7.01403188705444	-11.2639556801279
-122.37	38.028333	Pseudo-nitzschia_fraudulenta	0.0322083868086338	0.00595160108059645	0.0545682236552238	33.5714950561523	32.1649208068848	28.5002765655518	5.07121896743774	17.0682563781738	12.4622764587402	10.0415315628052	7.02672481536865	-5.24080752000009
-122.421667	37.846667	Pseudo-nitzschia_fraudulenta	0.0499993413686752	0.0100280465558171	0.0809634253382683	33.4948348999023	32.0320739746094	28.2821998596191	5.21263694763184	17.1223163604736	12.528865814209	10.0977325439453	7.02458381652832	-11.1007862399682
-123.6476	69.8299	Pseudo-nitzschia_fraudulenta	0.0792038664221764	0.00667269108816981	0.150689586997032	32.4381561279297	29.9212207794189	21.9923725128174	10.445782661438	9.00853252410889	0.567851006984711	-1.90000605583191	10.9085388183594	-94.6016265600002
-125.8522	69.9836	Pseudo-nitzschia_fraudulenta	0.17814975976944	0.0266274716705084	0.381564885377884	32.7026405334473	30.0128898620605	21.4282817840576	11.2743606567383	9.87534141540527	0.575685977935791	-1.8585159778595	11.7338571548462	-105.106977279998
-125.989998	48.759998	Pseudo-nitzschia_fraudulenta	0.157982856035233	0.0323590710759163	0.234741181135178	31.6391448974609	30.2374095916748	27.3994846343994	4.23965978622437	15.2479696273804	10.8001327514648	7.05495023727417	8.19301891326904	-97.50607199136
-126.169998	48.700001	Pseudo-nitzschia_fraudulenta	0.223676636815071	0.0150217562913895	0.335855215787888	32.0121459960938	30.9843635559082	28.5711460113525	3.44099903106689	15.6643199920654	10.9249029159546	7.18732500076294	8.47699546813965	-170.623155328676
-126.260002	49.07	Pseudo-nitzschia_fraudulenta	0.193254381418228	0.02649818174541	0.312818884849548	31.6503047943115	30.334981918335	27.5748462677002	4.07545709609985	15.3298330307007	10.7263860702515	6.89974403381348	8.43008899688721	-93.401854239999
-2.20722	48.64304	Pseudo-nitzschia_fraudulenta	0.0981727838516235	0.0329583697021008	0.172606483101845	35.14453125	34.5744972229004	33.9524192810059	1.19211101531982	18.4044780731201	13.267463684082	7.25501012802124	11.149468421936	-12.8710521727992
-2.51416	47.3	Pseudo-nitzschia_fraudulenta	0.156337827444077	0.0403055548667908	0.227214902639389	34.7178268432617	32.9465675354004	30.1229457855225	4.59488296508789	19.2150611877441	13.9093399047852	7.51507806777954	11.6999826431274	-10.0796799999997
-2.53827	47.4576	Pseudo-nitzschia_fraudulenta	0.0669394358992577	0.0179275423288345	0.103204801678658	34.8434410095215	33.1549110412598	30.4140586853027	4.42938423156738	19.1985473632812	13.8528146743774	7.46584606170654	11.7327013015747	-3.93536262399961
-3.09375	47.53476	Pseudo-nitzschia_fraudulenta	0.160816550254822	0.0176788810640574	0.299322754144669	35.4283981323242	34.4289703369141	32.482536315918	2.94586300849915	18.9112586975098	13.8895606994629	7.9494800567627	10.9617786407471	-5.85020000000084
-3.8944	48.66511	Pseudo-nitzschia_fraudulenta	0.122659407556057	0.0461418554186821	0.220135882496834	35.3880424499512	35.0473747253418	34.4805526733398	0.907491028308868	16.529993057251	13.0081758499146	8.73999404907227	7.78999900817871	-5.03308611199984
-3.94992	47.83341	Pseudo-nitzschia_fraudulenta	0.100003302097321	0.020367618650198	0.18373629450798	35.5442352294922	34.9576301574707	33.6851615905762	1.85907101631165	18.6081504821777	13.8568773269653	8.63666534423828	9.97148513793945	-12.5816257663999
-3.95336	48.70056	Pseudo-nitzschia_fraudulenta	0.131570905447006	0.0472666099667549	0.238247632980347	35.3780097961426	35.0478210449219	34.4780616760254	0.899946987628937	16.3400039672852	12.9672632217407	8.86125469207764	7.47874879837036	-5.78921914880033
-4.29819	48.10991	Pseudo-nitzschia_fraudulenta	0.07064238935709	0.0111881615594029	0.129234060645103	35.5056648254395	35.0999641418457	34.3051338195801	1.20052897930145	17.5475921630859	13.485034942627	8.73245143890381	8.81514072418213	-9.54795999999853
-4.34906	47.8526	Pseudo-nitzschia_fraudulenta	0.160501524806023	0.0226791221648455	0.26922681927681	35.5433921813965	35.0948905944824	34.1818084716797	1.36158394813538	18.1899929046631	13.7895393371582	8.98999404907227	9.19999885559082	-11.4056469759992
-4.44852	48.30941	Pseudo-nitzschia_fraudulenta	0.0554228946566582	0.00598000036552548	0.100485429167747	35.4762001037598	35.1348991394043	34.5766372680664	0.899562001228333	16.8287925720215	13.1924343109131	8.83700084686279	7.99179220199585	-15.6132289280029
-4.52173	48.58867	Pseudo-nitzschia_fraudulenta	0.138972088694572	0.033769816160202	0.208877071738243	35.4920921325684	35.1305160522461	34.5914192199707	0.900672972202301	16.0139255523682	12.8705835342407	9.14261054992676	6.87131500244141	-8.28227999999939
-4.55673	48.25616	Pseudo-nitzschia_fraudulenta	0.0654906556010246	0.00929457694292068	0.121412187814713	35.4795951843262	35.1368637084961	34.5794258117676	0.900168001651764	16.7639560699463	13.1809072494507	8.85217952728271	7.91177606582642	-9.9504582207978
-4.60557	48.575	Pseudo-nitzschia_fraudulenta	0.182589620351791	0.0339372418820858	0.308372437953949	35.5016899108887	35.1417655944824	34.6236724853516	0.878018021583557	16.160551071167	12.92711353302	9.11321830749512	7.04733276367188	-8.23316000000005
-4.86389	48.04315	Pseudo-nitzschia_fraudulenta	0.103912301361561	0.0246733296662569	0.163488060235977	35.5627708435059	35.1874160766602	34.5726127624512	0.990158021450043	17.0827960968018	13.3754730224609	9.15737533569336	7.92542123794556	-27.888761423997
-5.115	48.45	Pseudo-nitzschia_fraudulenta	0.111312858760357	0.019923560321331	0.179911509156227	35.5851211547852	35.2155609130859	34.745174407959	0.839947998523712	16.6956462860107	13.123649597168	9.41547870635986	7.28016805648804	-40.5519999999995
-65.1342	-54.3739	Pseudo-nitzschia_fraudulenta	0.12878492474556	0.063723623752594	0.132524281740189	34.152702331543	33.9492797851562	33.6367835998535	0.515918016433716	9.31999397277832	7.07090282440186	5.07999420166016	4.23999977111816	-104.48065728
0.05	39.96	Pseudo-nitzschia_fraudulenta	0.0594233758747578	0.0179759822785854	0.0775898471474648	38.1568489074707	37.1529922485352	35.9309005737305	2.22594904899597	27.0312023162842	19.4667129516602	12.5357131958008	14.4954891204834	-16.5260000000019
0.07	40.04	Pseudo-nitzschia_fraudulenta	0.0657667219638824	0.0173268783837557	0.0909604653716087	38.1551475524902	37.1323089599609	35.872013092041	2.28313207626343	27.0311298370361	19.4427490234375	12.455584526062	14.5755453109741	-10.6076000000015
0.13	39.94	Pseudo-nitzschia_fraudulenta	0.0760364681482315	0.0171618033200502	0.112726993858814	38.1627044677734	37.1610984802246	35.9327087402344	2.22999691963196	27.0317687988281	19.4643058776855	12.5330743789673	14.4986944198608	-36.0400000000009
0.15	40.08	Pseudo-nitzschia_fraudulenta	0.0696688517928123	0.0166146885603666	0.099294550716877	38.1604537963867	37.1410713195801	35.874942779541	2.28551006317139	27.0319309234619	19.4288902282715	12.4304780960083	14.6014528274536	-17.1120000000018
0.21	38.72	Pseudo-nitzschia_fraudulenta	0.0986908227205276	0.0359742045402527	0.156323403120041	38.0802841186523	36.9079704284668	36.1790809631348	1.90120601654053	26.9259567260742	19.6658725738525	13.0868406295776	13.8391160964966	-33.642400000007
0.31	40.25	Pseudo-nitzschia_fraudulenta	0.0606680884957314	0.00870232749730349	0.094493567943573	38.1363105773926	36.9202575683594	35.3259620666504	2.81034898757935	27.0101184844971	19.3797340393066	12.3559999465942	14.6541185379028	-15.0800000000019
0.44	40.42	Pseudo-nitzschia_fraudulenta	0.0776986256241798	0.00902457069605589	0.129328802227974	38.1339988708496	36.8474464416504	35.1078987121582	3.02610301971436	26.9381523132324	19.2634029388428	12.1695928573608	14.7685594558716	-10.8516000000011
11.05333	58.9699999991674	Pseudo-nitzschia_fraudulenta	0.166735470294952	0.0364762619137764	0.335701465606689	32.7208480834961	28.1995735168457	20.0300064086914	12.6908407211304	19.6569538116455	10.1998834609985	0.0298159997910261	19.6271362304688	-64.8659366134931
11.10333	58.8683299991658	Pseudo-nitzschia_fraudulenta	0.174896568059921	0.0445506498217583	0.336278170347214	32.8477401733398	28.4642696380615	20.2929077148438	12.5548343658447	19.6899929046631	10.2113571166992	0.0799940004944801	19.6099987030029	-49.2330977573432
11.5625	58.0666699991538	Pseudo-nitzschia_fraudulenta	0.153152048587799	0.0194139033555984	0.323483794927597	31.9575805664062	26.9230823516846	16.8231925964355	15.134388923645	19.533182144165	10.1773271560669	-0.285643994808197	19.818826675415	-2.64992002030914
11.58	58.2304999991562	Pseudo-nitzschia_fraudulenta	0.121901415288448	0.0066354121081531	0.269070088863373	32.4431915283203	27.6270198822021	18.3491554260254	14.0940370559692	19.5016288757324	10.1389999389648	-0.26944699883461	19.7710762023926	-7.59155983130644
11.59333	57.9196699991517	Pseudo-nitzschia_fraudulenta	0.176772639155388	0.0430153235793114	0.331133246421814	32.0505332946777	27.0702629089355	16.8219223022461	15.2286100387573	19.5692901611328	10.1837453842163	-0.298743009567261	19.8680324554443	-7.13923366340463
11.692	57.6781699991482	Pseudo-nitzschia_fraudulenta	0.16983550786972	0.0205314196646214	0.333025217056274	31.589204788208	26.3799304962158	15.2686433792114	16.3205623626709	19.783275604248	10.254355430603	-0.294299989938736	20.0775756835938	-11.5546242437755
11.88333	58.3333299991577	Pseudo-nitzschia_fraudulenta	0.0879853069782257	0.00432203151285648	0.198698654770851	32.4063835144043	27.5330047607422	18.5023441314697	13.9040412902832	19.5263385772705	10.0800523757935	-0.319319993257523	19.8456573486328	-2
114.0613	-21.7065	Pseudo-nitzschia_fraudulenta	0.26070773601532	0.0840208306908607	0.438065528869629	35.4591522216797	34.8328742980957	33.8511123657227	1.608039021492	30.0030536651611	25.7677783966064	22.5527153015137	7.4503378868103	-95.7916671999798
114.1475	-21.62783	Pseudo-nitzschia_fraudulenta	0.263542532920837	0.0628143325448036	0.468069940805435	35.4769897460938	34.8287582397461	33.8143272399902	1.66266405582428	29.9199924468994	25.8430614471436	22.779993057251	7.13999891281128	-116.862193600001
114.2362	-21.824	Pseudo-nitzschia_fraudulenta	0.20255534350872	0.0378828346729279	0.296745151281357	35.4865570068359	34.79638671875	33.6748046875	1.81175100803375	30.2281150817871	25.4756755828857	21.9716091156006	8.25650596618652	-16.3170112000011
114.3367	-21.83667	Pseudo-nitzschia_fraudulenta	0.123712778091431	0.036320973187685	0.166536226868629	35.5174522399902	34.7710494995117	33.5189819335938	1.99847197532654	30.5899925231934	25.2303333282471	21.3999938964844	9.18999862670898	-15.5093976159993
114.8375	-21.531	Pseudo-nitzschia_fraudulenta	0.19151759147644	0.029456339776516	0.278633117675781	35.5136947631836	34.6845779418945	33.1095161437988	2.40417790412903	30.9986820220947	25.6712818145752	21.7715892791748	9.22709274291992	-12.2011999999983
115.65483	-32.29097	Pseudo-nitzschia_fraudulenta	0.150657564401627	0.0354966185986996	0.197371065616608	35.9462585449219	35.5514678955078	35.1266250610352	0.819634974002838	24.2266330718994	20.4238014221191	17.0720348358154	7.15459823608398	-16.2560156383982
12.1167	56.6665999991345	Pseudo-nitzschia_fraudulenta	0.155489012598991	0.0487650334835052	0.245529338717461	27.887134552002	22.4851684570312	14.1956167221069	13.6915168762207	20.029993057251	10.3889713287354	-0.360006004571915	20.3899993896484	-35.7987999480698
12.51667	56.2166699991287	Pseudo-nitzschia_fraudulenta	0.244532078504562	0.059574481099844	0.443835347890854	26.8303165435791	21.2904586791992	15.1451997756958	11.6851148605347	19.7177352905273	10.2143402099609	-0.153493002057076	19.8712272644043	-11.6499199037517
12.72	56.5649999991332	Pseudo-nitzschia_fraudulenta	0.104098372161388	0.00987603794783354	0.232882529497147	27.0103454589844	21.9583225250244	15.3942289352417	11.6161165237427	19.9895648956299	10.2503519058228	-0.20508199930191	20.1946468353271	-16.0792000505512
12.83	44.996667	Pseudo-nitzschia_fraudulenta	0.0776257440447807	0.0202889107167721	0.112981699407101	34.6525802612305	31.0217323303223	26.8334350585938	7.81914615631104	26.9882678985596	17.7852020263672	7.68795490264893	19.300313949585	-30.4600000000001
13.7056	45.599201	Pseudo-nitzschia_fraudulenta	0.0249690301716328	0.00881904177367687	0.039020836353302	36.5819282531738	35.0556831359863	33.5627326965332	3.01919889450073	26.1608715057373	17.4254741668701	7.35047197341919	18.8104000091553	-18.6170229183993
137.91806	-35.71833	Pseudo-nitzschia_fraudulenta	0.205728352069855	0.06596739590168	0.296183317899704	36.213809967041	35.8738670349121	35.4517135620117	0.762097001075745	21.0648498535156	16.8838367462158	13.199875831604	7.86497402191162	-25.4421253759996
139	-14	Pseudo-nitzschia_fraudulenta	0.112852141261101	0.00853721890598536	0.220032051205635	35.7982978820801	34.6035652160645	33.4388046264648	2.35949110984802	30.7747459411621	27.980447769165	24.353401184082	6.42134523391724	-58.5000000000003
139.25909	-35.74999	Pseudo-nitzschia_fraudulenta	0.166127189993858	0.0419281870126724	0.235290184617043	36.3080558776855	35.7527923583984	35.1938858032227	1.1141699552536	20.435884475708	16.2522811889648	12.8313817977905	7.60450315475464	-6.34486325439905
14.25	40.8083	Pseudo-nitzschia_fraudulenta	0.0475225374102592	0.0184311233460903	0.0720396637916565	38.4181098937988	37.9102363586426	37.2404937744141	1.1776180267334	27.317928314209	19.9064254760742	13.8275995254517	13.4903287887573	-78.1147999999985
14.8873	40.2525	Pseudo-nitzschia_fraudulenta	0.0749689564108849	0.0208268295973539	0.126577228307724	38.4369201660156	37.9010162353516	37.3256416320801	1.11127698421478	27.4059829711914	20.0185165405273	13.8731126785278	13.5328702926636	-66.344179999999
140.2705	-10.8014	Pseudo-nitzschia_fraudulenta	0.176640138030052	0.0434887558221817	0.298342108726501	35.6074638366699	34.6000022888184	32.4637718200684	3.14369201660156	30.0505962371826	27.9461097717285	25.3540496826172	4.69654703140259	-55.0551999999973
144.39873	-38.10097	Pseudo-nitzschia_fraudulenta	0.0353060513734818	0.00353420642204583	0.0555478446185589	35.8741188049316	35.6739463806152	35.4323501586914	0.441765993833542	20.9599933624268	15.7023801803589	10.5899925231934	10.3699998855591	-4.17501357440006
144.69891	-38.27496	Pseudo-nitzschia_fraudulenta	0.0905988439917564	0.040154542773962	0.130628362298012	35.891357421875	35.6895637512207	35.4459381103516	0.445416003465652	20.5130882263184	15.7749872207642	11.5930147171021	8.92007446289062	-7.07950693759801
144.76411	-38.33032	Pseudo-nitzschia_fraudulenta	0.0884092301130295	0.0338838957250118	0.136145561933517	35.895679473877	35.6914138793945	35.4478950500488	0.447788000106812	20.6211624145508	15.7742547988892	11.5163583755493	9.10480403900146	-9.45121222399773
144.86862	-38.31293	Pseudo-nitzschia_fraudulenta	0.077492743730545	0.029737763106823	0.118466749787331	35.9077301025391	35.6943626403809	35.4534683227539	0.454261988401413	20.653169631958	15.7694892883301	11.4790678024292	9.17410182952881	-12.3314455455988
144.88101	-38.00843	Pseudo-nitzschia_fraudulenta	0.0259904433041811	0.00502389390021563	0.0505755692720413	35.9005165100098	35.6925201416016	35.4497566223145	0.450760990381241	21.3758487701416	15.7644214630127	10.7016315460205	10.6742162704468	-17.3037556592001
144.8985	-37.842	Pseudo-nitzschia_fraudulenta	0.0303496643900871	0.0030979011207819	0.0575130246579647	35.9070434570312	35.6932678222656	35.4512062072754	0.45584100484848	21.7999935150146	15.7761297225952	10.4099941253662	11.3899993896484	-7.43599999999956
144.93381	-37.87019	Pseudo-nitzschia_fraudulenta	0.0374523550271988	0.00403132103383541	0.0699383541941643	35.9085845947266	35.6938934326172	35.4519081115723	0.456676006317139	21.5229396820068	15.7589511871338	10.5631685256958	10.9597702026367	-6.58855999999982
144.99132	-38.30341	Pseudo-nitzschia_fraudulenta	0.0395134314894676	0.0151935648173094	0.0598124638199806	35.9130325317383	35.6961669921875	35.4556007385254	0.457432001829147	20.7014427185059	15.7548885345459	11.3824396133423	9.31900310516357	-10.0670359551972
147.914	-42.506	Pseudo-nitzschia_fraudulenta	0.0736684128642082	0.0208344906568527	0.125896900892258	35.7020301818848	35.2645835876465	35.0076522827148	0.694378972053528	18.2499942779541	14.4061298370361	11.7299938201904	6.51999998092651	-6.41604800000057
149.889	-36.9674	Pseudo-nitzschia_fraudulenta	0.141079887747765	0.00878109969198704	0.282168239355087	35.741870880127	35.5651817321777	35.3743133544922	0.367554992437363	22.7748069763184	18.110818862915	14.0329036712646	8.74190330505371	-13.9503488000048
149.892	-37.0763	Pseudo-nitzschia_fraudulenta	0.117731146514416	0.0137597182765603	0.215883791446686	35.7420654296875	35.5602951049805	35.3709335327148	0.371132999658585	22.7283554077148	17.9870491027832	13.9476642608643	8.78069114685059	-13.4458287999996
149.914	-37.0912	Pseudo-nitzschia_fraudulenta	0.140614286065102	0.0196645837277174	0.238682225346565	35.7418899536133	35.5610961914062	35.376049041748	0.365841001272202	22.5099925994873	17.7527198791504	13.6999931335449	8.80999946594238	-20.6996703999983
149.92	-36.8926	Pseudo-nitzschia_fraudulenta	0.228626564145088	0.0393062233924866	0.416725158691406	35.7417068481445	35.5656433105469	35.3686027526855	0.373106002807617	22.9004287719727	18.2416477203369	14.1389245986938	8.76150417327881	-22.1710079999992
149.926	-37.2408	Pseudo-nitzschia_fraudulenta	0.241482123732567	0.0328254923224449	0.348791182041168	35.7425422668457	35.5574493408203	35.3765716552734	0.365970999002457	22.7899570465088	17.9976634979248	14.0005531311035	8.78940391540527	-20.4594816000004
149.986	-36.6747	Pseudo-nitzschia_fraudulenta	0.329337507486343	0.0811228528618813	0.537957489490509	35.7460403442383	35.5792694091797	35.3772468566895	0.36879700422287	22.9718360900879	18.4346332550049	14.3132400512695	8.65859603881836	-24.6720576000066
150.013	-36.6015	Pseudo-nitzschia_fraudulenta	0.331645280122757	0.0756204575300217	0.513190507888794	35.7466583251953	35.5812759399414	35.3769264221191	0.369733989238739	23.0909080505371	18.6174697875977	14.4932012557983	8.59770679473877	-34.9311360000022
150.054	-36.4238	Pseudo-nitzschia_fraudulenta	0.350869685411453	0.0909624695777893	0.629873394966125	35.7485160827637	35.5873908996582	35.3794631958008	0.36905300617218	23.1497249603271	18.7921714782715	14.6879291534424	8.46179580688477	-24.4565440000128
150.117	-36.2126	Pseudo-nitzschia_fraudulenta	0.402350455522537	0.145417034626007	0.755670011043549	35.746883392334	35.5856513977051	35.373779296875	0.373102992773056	23.1820182800293	19.0173778533936	14.9360227584839	8.24599647521973	-23.5285759999995
150.129	-35.6729	Pseudo-nitzschia_fraudulenta	0.405239820480347	0.135165214538574	0.737508296966553	35.7432556152344	35.5866012573242	35.3638038635254	0.379453510046005	23.0925426483154	19.1080417633057	14.9184551239014	8.17408657073975	-1.28799999999939
150.131	-36.0683	Pseudo-nitzschia_fraudulenta	0.296375066041946	0.0978969112038612	0.554236888885498	35.7447891235352	35.583610534668	35.3671340942383	0.377654999494553	23.1428337097168	19.0420799255371	14.9542722702026	8.18856143951416	-21.8887104000026
150.493	-35.2628	Pseudo-nitzschia_fraudulenta	0.326199740171432	0.0941170826554298	0.69892817735672	35.7372970581055	35.5804595947266	35.3619651794434	0.37533101439476	23.3059215545654	19.3232765197754	15.0602521896362	8.2456693649292	-23.7098496000043
150.7314	-35.126	Pseudo-nitzschia_fraudulenta	0.316111832857132	0.127377778291702	0.468070447444916	35.7354011535645	35.5732460021973	35.3559608459473	0.379438996315002	23.5560398101807	19.5353565216064	15.3325748443604	8.22346496582031	-26.674572800014
150.744	-34.8984	Pseudo-nitzschia_fraudulenta	0.309599578380585	0.076881967484951	0.573628127574921	35.7258338928223	35.5569801330566	35.3229675292969	0.402866005897522	23.7182731628418	19.7241172790527	15.5191316604614	8.19914245605469	-9.42752320000604
151.1709	-34.063	Pseudo-nitzschia_fraudulenta	0.434898018836975	0.0303740333765745	0.878372669219971	35.6920928955078	35.5334396362305	35.294261932373	0.397830009460449	23.9132785797119	20.3724918365479	16.0195446014404	7.89373397827148	-33.0192960000051
151.233	-33.5228	Pseudo-nitzschia_fraudulenta	0.16034609079361	0.0537994168698788	0.251366466283798	35.7010917663574	35.5270729064941	35.2674293518066	0.433661997318268	23.7636432647705	20.2876052856445	16.1478805541992	7.61576318740845	-1.75397120000091
151.2583	-34.0916	Pseudo-nitzschia_fraudulenta	0.395207583904266	0.0292797163128853	0.85184919834137	35.7028770446777	35.545711517334	35.3095207214355	0.393355995416641	23.9847621917725	20.4523468017578	16.0426902770996	7.94207191467285	-100.988710080015
151.351	-33.49	Pseudo-nitzschia_fraudulenta	0.179312646389008	0.0644811391830444	0.286288440227509	35.709041595459	35.5203514099121	35.2414741516113	0.467568010091782	23.7648887634277	20.3252220153809	16.2546482086182	7.51024103164673	-7.35952000000222
151.791	-32.8781	Pseudo-nitzschia_fraudulenta	0.176234036684036	0.0726845562458038	0.244061782956123	35.7305183410645	35.5262832641602	35.262580871582	0.467938005924225	23.6325817108154	20.4478149414062	16.9797554016113	6.65282583236694	-9.78604799999868
151.986	-32.7614	Pseudo-nitzschia_fraudulenta	0.220449090003967	0.0766085460782051	0.33375683426857	35.7342643737793	35.5314140319824	35.2722625732422	0.462000012397766	23.7159423828125	20.5688304901123	17.1779937744141	6.5379490852356	-10.050105600003
151.997	-32.6843	Pseudo-nitzschia_fraudulenta	0.235141277313232	0.0874745398759842	0.377207934856415	35.7306861877441	35.528434753418	35.265926361084	0.464760988950729	23.7026977539062	20.5476169586182	17.2457218170166	6.45697593688965	-4.31127680000264
152.053	-32.733	Pseudo-nitzschia_fraudulenta	0.242046400904655	0.0827801525592804	0.404613494873047	35.730785369873	35.5290145874023	35.2667083740234	0.464076995849609	23.7509365081787	20.6180992126465	17.3309574127197	6.41997909545898	-16.8126720000109
152.126	-32.692	Pseudo-nitzschia_fraudulenta	0.257348924875259	0.0710684731602669	0.463403135538101	35.7307357788086	35.5293273925781	35.2665634155273	0.46417099237442	23.8096084594727	20.6933708190918	17.4379081726074	6.37169981002808	-33.784432000001
152.168	-32.6698	Pseudo-nitzschia_fraudulenta	0.269111603498459	0.0420508682727814	0.537853837013245	35.7322425842285	35.5317420959473	35.2707862854004	0.46145299077034	23.8978786468506	20.776985168457	17.5398330688477	6.35804605484009	-20.9561344000003
152.603	-31.9417	Pseudo-nitzschia_fraudulenta	0.237396016716957	0.0208823792636395	0.58322286605835	35.7352485656738	35.5209465026855	35.2392692565918	0.495977997779846	24.6311931610107	21.4305019378662	17.9345264434814	6.69666719436646	-11.1272832000029
152.781	-31.6818	Pseudo-nitzschia_fraudulenta	0.283970952033997	0.0216503441333771	0.64569228887558	35.7336082458496	35.505786895752	35.1793441772461	0.554265022277832	25.3013019561768	21.9631519317627	18.3383102416992	6.9629921913147	-13.9750656000003
152.826	-31.6433	Pseudo-nitzschia_fraudulenta	0.352988690137863	0.0374045744538307	0.791160762310028	35.7334671020508	35.5042457580566	35.1726226806641	0.560844004154205	25.4267749786377	22.0495662689209	18.3915023803711	7.03527307510376	-18.0050768000025
152.987	-30.6701	Pseudo-nitzschia_fraudulenta	0.115734428167343	0.00884160678833723	0.239170148968697	35.7301597595215	35.4642868041992	35.0785598754883	0.651602029800415	26.1177005767822	22.499584197998	18.6648845672607	7.45281600952148	-17.4312096000039
152.993	-30.9144	Pseudo-nitzschia_fraudulenta	0.228713437914848	0.0156792476773262	0.432198792695999	35.7326278686523	35.4730682373047	35.0901069641113	0.642521977424622	26.138822555542	22.5293827056885	18.6720314025879	7.4667911529541	-20.0678912
153.013	-30.8911	Pseudo-nitzschia_fraudulenta	0.271527349948883	0.0174717623740435	0.51116669178009	35.7325973510742	35.4727935791016	35.0876274108887	0.644972026348114	26.2239608764648	22.6023712158203	18.7163105010986	7.50764989852905	-21.2075648000007
153.033	-30.4574	Pseudo-nitzschia_fraudulenta	0.178966119885445	0.0135382218286395	0.394828855991364	35.7281265258789	35.4606895446777	35.073356628418	0.654767990112305	26.1451187133789	22.4932079315186	18.7499694824219	7.39514923095703	-16.1935424000024
153.264	-29.8773	Pseudo-nitzschia_fraudulenta	0.283444315195084	0.038777120411396	0.565878331661224	35.7168502807617	35.4491577148438	35.0458488464355	0.670998990535736	26.3191719055176	22.5820617675781	19.1679306030273	7.15124082565308	-18.7721840000051
153.348	-29.4324	Pseudo-nitzschia_fraudulenta	0.203588232398033	0.0107430750504136	0.482925355434418	35.7082862854004	35.4273796081543	35.0157852172852	0.692499995231628	26.2728233337402	22.6432151794434	19.267126083374	7.00569677352905	-15.6097728000064
153.514	-28.1942	Pseudo-nitzschia_fraudulenta	0.283110767602921	0.0194724127650261	0.609440088272095	35.7082023620605	35.4010314941406	34.995922088623	0.712279975414276	26.8755702972412	23.4114856719971	20.0903625488281	6.78520822525024	-15.1485631999997
153.569	-28.8763	Pseudo-nitzschia_fraudulenta	0.234330967068672	0.0101807042956352	0.518191576004028	35.7034378051758	35.4084739685059	34.9987831115723	0.704653024673462	26.6268730163574	23.1163101196289	19.7033786773682	6.9234938621521	-19.6890656000054
2.3335	51.06865	Pseudo-nitzschia_fraudulenta	0.124770596623421	0.0382407754659653	0.23925045132637	34.9850044250488	33.7288398742676	30.9326419830322	4.05236387252808	18.8196792602539	12.555980682373	5.08077716827393	13.7389030456543	-8.49129519999976
3.14	42.48	Pseudo-nitzschia_fraudulenta	0.0884847566485405	0.0244018193334341	0.168496742844582	38.3068466186523	37.6718368530273	36.444522857666	1.86232602596283	23.1994152069092	16.95387840271	11.8163785934448	11.3830366134644	-41.5856000000011
3.169	42.487	Pseudo-nitzschia_fraudulenta	0.0664331614971161	0.0193150993436575	0.139423400163651	38.308952331543	37.6738204956055	36.4477157592773	1.86123597621918	23.2039966583252	16.9645862579346	11.8666763305664	11.3373203277588	-57.090944000005
7.9	54.1833	Pseudo-nitzschia_fraudulenta	0.0966440811753273	0.00188815081492066	0.211511582136154	34.2125473022461	32.1724319458008	30.3212909698486	3.89125800132751	18.9716930389404	11.2546472549438	1.99803400039673	16.9736595153809	-19.5297599999997
8.4399	55.01553	Pseudo-nitzschia_fraudulenta	0.083757646381855	0.0250095333904028	0.157854154706001	33.3331527709961	31.3825931549072	29.6595726013184	3.67358088493347	19.3613529205322	10.8285284042358	1.11031401157379	18.2510395050049	-7.28720017600035
8.578375	53.557513	Pseudo-nitzschia_fraudulenta	0.0364609360694885	0.0104841301217675	0.064183384180069	32.4015464782715	29.882381439209	26.7033615112305	5.69818592071533	19.8164253234863	11.4739904403687	1.77315104007721	18.0432739257812	-7.63321140999996
