# Supplementary material for: Impacts of Climate Change on the Biogeography of Three Amnesic Shellfish Toxin Producing Diatom Species
Source: Toxins (Basel). 2022 Dec 22;15(1):9. doi: 10.3390/toxins15010009 (PMC9863508; doi:10.3390/toxins15010009)
Supplement: Supplementary file 1 [file toxins-15-00009-s001.zip › toxins-2099991-supplementary/Supplementary Material/Species_occurrences/Pseudo_nitzchia_seriata.csv]

x	y	Species	present_env.1	present_env.2	present_env.3	present_env.4	present_env.5	present_env.6	present_env.7	present_env.8	present_env.9	present_env.10	present_env.11	MS_bathy_5m_lonlat
-0.075	59.3133	Pseudo-nitzschia_seriata	0.0502189509570599	0.00708128092810512	0.0818607434630394	35.346752166748	35.204532623291	34.6692008972168	0.677550971508026	14.9292058944702	10.0769214630127	6.0259861946106	8.90322017669678	-142.123200000001
-0.0767	57.5767	Pseudo-nitzschia_seriata	0.167172208428383	0.0360835865139961	0.286181181669235	35.2609024047852	35.0694541931152	34.6836929321289	0.577207028865814	15.0988702774048	10.3512449264526	5.58986520767212	9.50900459289551	-115.55747232
-0.1017	57.5833	Pseudo-nitzschia_seriata	0.177578747272491	0.0406801551580429	0.298401236534119	35.261547088623	35.0692863464355	34.6809501647949	0.580596029758453	15.0423755645752	10.3332004547119	5.5823187828064	9.46005725860596	-116.27422368
-0.13	38.5	Pseudo-nitzschia_seriata	0.152138620615005	0.0459544286131859	0.304380267858505	38.0003433227539	36.7698707580566	36.1481399536133	1.85220503807068	26.9391326904297	19.7959823608398	13.2715101242065	13.6676225662231	-51.5700000000019
-0.13	39.64	Pseudo-nitzschia_seriata	0.115106478333473	0.00517650367692113	0.199482426047325	38.1613006591797	37.2088661193848	36.2040023803711	1.95730102062225	26.9999923706055	19.5232887268066	12.6699934005737	14.3299989700317	-39.7340000000001
-0.2283	54.4617	Pseudo-nitzschia_seriata	0.0770730301737785	0.0173121653497219	0.133576780557632	34.6591873168945	34.2453651428223	33.8137168884277	0.845471024513245	16.315938949585	10.5175800323486	4.99977684020996	11.316162109375	-51.7894395200001
-0.33	38.4	Pseudo-nitzschia_seriata	0.0927630662918091	0.0238431487232447	0.171129837632179	37.8986320495605	36.7313079833984	36.144214630127	1.75441694259644	26.9573001861572	19.8077220916748	13.3039703369141	13.6533298492432	-43.7600000000047
-0.64	37.96	Pseudo-nitzschia_seriata	0.0891569033265114	0.0151027143001556	0.141675621271133	37.6187324523926	36.6622428894043	36.134651184082	1.48408401012421	26.687032699585	19.7657737731934	13.5339498519897	13.1530828475952	-39.2376000000007
-0.69	50.3233	Pseudo-nitzschia_seriata	0.15793713927269	0.0303549934178591	0.322730451822281	35.1708374023438	34.4721641540527	33.1576538085938	2.01318407058716	17.7348937988281	12.7858686447144	7.24831104278564	10.4865827560425	-51.9287039999996
-0.71	55.743	Pseudo-nitzschia_seriata	0.0600545480847359	0.00647910358384252	0.120922610163689	35.0529174804688	34.7353401184082	34.2498245239258	0.803093016147614	16.3113327026367	10.5494165420532	5.21084022521973	11.1004915237427	-69.5094399999994
-1.043182	45.623027	Pseudo-nitzschia_seriata	0.0525962486863136	0.0125493677332997	0.0937763080000877	34.4453468322754	32.5415458679199	28.3220539093018	6.123291015625	21.1698608398438	15.1232500076294	8.66643810272217	12.5034227371216	-10.8921734756165
-1.1	59.943	Pseudo-nitzschia_seriata	0.0717539638280869	0.0224101301282644	0.091217540204525	35.4206886291504	35.293140411377	35.1252136230469	0.295477002859116	13.627555847168	9.82860946655273	6.30425405502319	7.32330179214478	-94.5480000000014
-1.13061	46.05515	Pseudo-nitzschia_seriata	0.0761976465582848	0.00946630071848631	0.113483525812626	34.7767105102539	33.3640098571777	30.1557159423828	4.62099409103394	20.8883152008057	14.8143930435181	7.94820785522461	12.9401073455811	-3.22033524800004
-1.15858	44.67362	Pseudo-nitzschia_seriata	0.129369214177132	0.0601960122585297	0.145281627774239	34.5402374267578	31.6127529144287	27.7921619415283	6.74807596206665	21.71164894104	15.9781160354614	10.078293800354	11.633355140686	-8.97558807040034
-1.168911	44.665115	Pseudo-nitzschia_seriata	0.126325488090515	0.0581554360687733	0.148519709706306	34.6481056213379	31.7662773132324	28.0336513519287	6.6144552230835	21.784387588501	16.0682983398438	10.1731557846069	11.611231803894	-7.74930989536045
-1.17894	45.85347	Pseudo-nitzschia_seriata	0.0911383554339409	0.0137730883434415	0.138470262289047	34.6698036193848	33.0931243896484	29.4071216583252	5.26268291473389	20.9684200286865	14.9453935623169	8.13725852966309	12.8311605453491	-2.57117747839997
-1.20527	45.79981	Pseudo-nitzschia_seriata	0.0960748344659805	0.0134906256571412	0.139687970280647	34.6263999938965	32.9614334106445	28.9851188659668	5.64128112792969	21.0144500732422	15.0399188995361	8.2962703704834	12.7181797027588	-2.12729562560005
-1.23785	46.2703	Pseudo-nitzschia_seriata	0.0843659117817879	0.0259863529354334	0.130773052573204	34.9672203063965	33.695671081543	31.1481246948242	3.81909704208374	20.8081817626953	14.7219390869141	7.91512393951416	12.8930568695068	-2.83441687999992
-1.262036	49.695068	Pseudo-nitzschia_seriata	0.164669901132584	0.0511162653565407	0.292813390493393	35.1285591125488	34.689697265625	33.6289939880371	1.49956595897675	18.0754337310791	12.9235773086548	7.17650604248047	10.8989276885986	-17.5984595809304
-1.277883	46.005947	Pseudo-nitzschia_seriata	0.0589150972664356	0.00833060871809721	0.0939805880188942	34.7936973571777	33.4179992675781	30.3290157318115	4.46468114852905	20.8268871307373	14.8177537918091	7.96381711959839	12.8630695343018	-7.52369643577553
-1.320913	44.632278	Pseudo-nitzschia_seriata	0.125912994146347	0.0420181974768639	0.172996878623962	34.8693161010742	32.1467666625977	28.6406021118164	6.22871494293213	21.8142757415771	16.1203861236572	10.2860641479492	11.5282115936279	-22.5179138135654
-1.341703	56.876876	Pseudo-nitzschia_seriata	0.0530614405870438	0.00535316532477736	0.105059087276459	35.137378692627	34.8498306274414	34.3242225646973	0.813156008720398	14.3599939346313	9.98578929901123	5.10999393463135	9.25	-64.1378580304637
-1.376951	46.278149	Pseudo-nitzschia_seriata	0.122785963118076	0.0378128588199615	0.183079808950424	34.9966926574707	33.7460517883301	31.2539005279541	3.74279189109802	20.6617946624756	14.6954956054688	7.97581005096436	12.6859846115112	-6.80148292655985
-1.42971	43.66583	Pseudo-nitzschia_seriata	0.113904863595963	0.0234822202473879	0.177757382392883	35.6753273010254	34.5053672790527	31.4380321502686	4.23729610443115	22.6288223266602	16.6118774414062	11.0035362243652	11.6252861022949	-22.4934085392
-1.43006	43.67743	Pseudo-nitzschia_seriata	0.118794679641724	0.0250340215861797	0.173463016748428	35.668098449707	34.4378967285156	31.2612476348877	4.40685319900513	22.554027557373	16.5941715240479	10.9612798690796	11.5927476882935	-22.5853385952
-1.525	57.5433	Pseudo-nitzschia_seriata	0.158974945545197	0.0148976724594831	0.288934320211411	35.2012138366699	34.959602355957	34.5574035644531	0.643809020519257	14.0077104568481	9.89673900604248	5.17050790786743	8.83720111846924	-73.2392000000011
-1.5533	59.4767	Pseudo-nitzschia_seriata	0.0848941653966904	0.0170711204409599	0.142559334635735	35.3957939147949	35.2514038085938	34.9816207885742	0.414171993732452	13.4201631546021	9.869873046875	6.37191915512085	7.0482439994812	-77.1716683200037
-1.6417	56.6783	Pseudo-nitzschia_seriata	0.0457795672118664	0.00899295229464769	0.0850218906998634	35.0978088378906	34.743480682373	33.9763946533203	1.12141394615173	14.3367033004761	9.94379329681396	5.02854490280151	9.3081579208374	-59.9302724799998
-1.6433	59.985	Pseudo-nitzschia_seriata	0.0487325116991997	0.0151719693094492	0.0857368260622025	35.4106903076172	35.2841835021973	35.0952568054199	0.315432995557785	13.1419086456299	9.74517917633057	6.33701610565186	6.80489301681519	-107.140112
-1.750334	45.236056	Pseudo-nitzschia_seriata	0.0733586028218269	0.0134909423068166	0.137229770421982	35.51220703125	33.9766159057617	31.3345127105713	4.17769289016724	21.8720207214355	16.1385879516602	10.560474395752	11.3115463256836	-68.3780213012471
-1.767	57.222	Pseudo-nitzschia_seriata	0.0987533703446388	0.00289618596434593	0.183727592229843	35.1238861083984	34.8658676147461	34.4268493652344	0.697035014629364	13.8317441940308	9.80066299438477	4.99260187149048	8.83914184570312	-67.7099839999997
-1.776167	45.943333	Pseudo-nitzschia_seriata	0.0721072182059288	0.0131441187113523	0.114926032721996	35.1893157958984	34.0550270080566	31.7243938446045	3.46492099761963	20.8782424926758	15.1971235275269	8.74380111694336	12.1344413757324	-44.78049207195
-1.9283	50.365	Pseudo-nitzschia_seriata	0.149289131164551	0.0376890674233437	0.280034899711609	35.2004623413086	34.6396255493164	33.4244537353516	1.77600800991058	17.7603130340576	12.7412662506104	7.16579580307007	10.5945167541504	-43.2056959999997
-1.9283	56.99	Pseudo-nitzschia_seriata	0.0901684314012527	0.0397661812603474	0.115482173860073	35.1004867553711	34.7756042480469	34.1987724304199	0.901713013648987	13.8822631835938	9.78872108459473	4.95185899734497	8.93040466308594	-63.0310720000012
-10.4367	49.315	Pseudo-nitzschia_seriata	0.0704486593604088	0.0198894888162613	0.10667110234499	35.6844139099121	35.5165901184082	35.3389091491699	0.345506995916367	17.6493644714355	13.6237945556641	10.1875734329224	7.46179103851318	-129.40584
-10.7	49.3817	Pseudo-nitzschia_seriata	0.0693733543157578	0.0110996523872018	0.113610565662384	35.7105827331543	35.5355224609375	35.3677062988281	0.342873990535736	17.5597286224365	13.6330070495605	10.2946834564209	7.26504611968994	-195.776439999998
-10.738	49.223	Pseudo-nitzschia_seriata	0.0652599707245827	0.00972163677215576	0.110297426581383	35.7314720153809	35.5455474853516	35.3748397827148	0.356633007526398	17.5916862487793	13.6838884353638	10.3678207397461	7.22386598587036	-153.334815999997
-101.93	68.873	Pseudo-nitzschia_seriata	0.147257998585701	0.0182289648801088	0.328482806682587	30.5563259124756	28.2189159393311	24.5468559265137	6.00946807861328	5.04508590698242	-0.497132986783981	-1.93181502819061	6.97690105438232	-35.6424000000017
-102.025	17.978	Pseudo-nitzschia_seriata	0.227200031280518	0.0387146063148975	0.411583036184311	34.1301803588867	32.4886322021484	29.2791748046875	4.85100603103638	30.6403312683105	28.525369644165	25.2832527160645	5.35707902908325	-190
-102.1	17.978	Pseudo-nitzschia_seriata	0.243056803941727	0.0471058674156666	0.415848702192307	34.125919342041	32.4675216674805	29.2769966125488	4.84892320632935	30.6402721405029	28.5115337371826	25.2647457122803	5.3755259513855	-91.1000000000134
-105.3375	21.501111	Pseudo-nitzschia_seriata	0.0954945906996727	0.0398852564394474	0.126924246549606	34.0965805053711	30.6136283874512	23.1935234069824	10.9030590057373	31.3259925842285	27.4548664093018	21.1169719696045	10.209020614624	-19.1963562000013
-105.532	68.99	Pseudo-nitzschia_seriata	0.059988759458065	0.00980859994888306	0.109659761190414	30.5237827301025	28.1953086853027	24.4409561157227	6.08282613754272	6.9164891242981	-0.276421010494232	-1.92689895629883	8.84338855743408	-69.814719999999
-105.75	22.516667	Pseudo-nitzschia_seriata	0.127804756164551	0.0240098368376493	0.167570933699608	34.4502487182617	31.3539962768555	24.3880386352539	10.0622100830078	31.3520278930664	26.9222469329834	20.0970020294189	11.2550258636475	-15.0500059999976
-106.419444	23.179167	Pseudo-nitzschia_seriata	0.266204029321671	0.0345456786453724	0.451509088277817	34.7960052490234	33.1833992004395	29.3872241973877	5.40878105163574	31.0855484008789	26.5321197509766	19.5676937103271	11.5178546905518	-28.2665453321641
-106.494444	23.116389	Pseudo-nitzschia_seriata	0.302065849304199	0.0427745319902897	0.489785015583038	34.7931442260742	33.2009620666504	29.321662902832	5.47148180007935	31.0879955291748	26.5480480194092	19.586181640625	11.5018138885498	-58.5653575201881
-107.560556	24.397833	Pseudo-nitzschia_seriata	0.118077628314495	0.0167011078447104	0.183381944894791	34.9670066833496	33.6331405639648	30.3327693939209	4.63423681259155	31.197473526001	25.9859066009521	18.3903503417969	12.8071231842041	-7.87400024588851
-107.6897	24.4664	Pseudo-nitzschia_seriata	0.130881950259209	0.0165749732404947	0.203235283493996	34.9665946960449	33.6190147399902	30.2536468505859	4.71294689178467	31.2246265411377	25.9505367279053	18.3313121795654	12.8933143615723	-5.66937792000008
-109.266667	25.433333	Pseudo-nitzschia_seriata	0.226651787757874	0.0357320755720139	0.380384594202042	35.1826782226562	34.2317695617676	32.2484893798828	2.93419003486633	31.387788772583	25.469690322876	17.0597267150879	14.3280620574951	-67.4105640012989
-109.4585	25.6623	Pseudo-nitzschia_seriata	0.281324952840805	0.048852477222681	0.478051692247391	35.2325019836426	34.3122329711914	32.4787483215332	2.75375604629517	31.41530418396	25.3931083679199	17.082878112793	14.332426071167	-109.907431999988
-109.5046	26.6565	Pseudo-nitzschia_seriata	0.0788610726594925	0.0180380772799253	0.134777024388313	35.2933769226074	34.4325218200684	32.5142364501953	2.77914190292358	31.2800750732422	24.9849414825439	16.3659420013428	14.9141330718994	-11.6359936000004
-109.666125	23.059722	Pseudo-nitzschia_seriata	0.3468137383461	0.0727527886629105	0.485426604747772	35.0306434631348	34.3124656677246	33.4015808105469	1.62906098365784	30.4904766082764	25.494592666626	19.7678928375244	10.722583770752	-158.962500000029
-110.1	27	Pseudo-nitzschia_seriata	0.125841349363327	0.0392227917909622	0.177365124225616	35.3229484558105	34.4808158874512	32.9134140014648	2.40953493118286	31.3243408203125	24.8162746429443	16.1819877624512	15.1423530578613	-14.9500000000003
-110.383333	24.216667	Pseudo-nitzschia_seriata	0.0524434149265289	0.0198879018425941	0.0840458795428276	35.242374420166	34.5606842041016	33.7264633178711	1.51591002941132	30.3266716003418	24.7851257324219	18.2366409301758	12.090030670166	-22.6000639996783
-110.4078	24.1488	Pseudo-nitzschia_seriata	0.0497840158641338	0.0189288388937712	0.0796242877840996	35.1688613891602	34.4669761657715	33.4809455871582	1.68791401386261	30.1299934387207	24.5646514892578	18.3699932098389	11.7600002288818	-7.74719999999982
-110.4199	24.1631	Pseudo-nitzschia_seriata	0.0476273149251938	0.0154733480885625	0.0772661566734314	35.0706367492676	34.3880577087402	33.4918632507324	1.57877504825592	30.3139953613281	24.7147903442383	18.2667007446289	12.0472946166992	-10.6907999999992
-111.0234	27.8999	Pseudo-nitzschia_seriata	0.220402404665947	0.0281764641404152	0.359461665153503	35.5642051696777	34.6200523376465	33.4061470031738	2.15806102752686	31.2500648498535	24.249174118042	15.8025550842285	15.447509765625	-121.525544959998
-111.3	26.2	Pseudo-nitzschia_seriata	0.217591673135757	0.0357490666210651	0.425414800643921	35.1775894165039	34.6398620605469	33.8870468139648	1.29054200649261	30.9361267089844	24.5805816650391	16.9058399200439	14.0302867889404	-195.93
-111.316667	28.1	Pseudo-nitzschia_seriata	0.168533474206924	0.04293118044734	0.256966352462769	35.641845703125	34.7140884399414	33.6150665283203	2.02677893638611	31.2440357208252	24.1024589538574	15.628381729126	15.6156539916992	-72.050337999992
-111.4303	28.17275	Pseudo-nitzschia_seriata	0.0962410196661949	0.0220353025943041	0.155845463275909	35.6711311340332	34.7736053466797	33.7309684753418	1.94016194343567	31.2003078460693	24.0518951416016	15.5717058181763	15.6286020278931	-85.4274171999996
-111.833333	28.566667	Pseudo-nitzschia_seriata	0.112049140036106	0.00873778015375137	0.211885154247284	35.7244300842285	34.908073425293	33.9930801391602	1.73134994506836	31.3150653839111	23.7746429443359	14.9981555938721	16.3169097900391	-18.4499167999822
-111.976567	24.62735	Pseudo-nitzschia_seriata	0.167225375771523	0.0542236715555191	0.203819304704666	34.6385192871094	34.026912689209	33.3911170959473	1.24739897251129	28.6022434234619	21.6292591094971	16.940637588501	11.6616058349609	-19.4128995447995
-112.06125	24.473983	Pseudo-nitzschia_seriata	0.234091207385063	0.060198251157999	0.302074104547501	34.6375846862793	34.0288925170898	33.4042701721191	1.23331499099731	28.839900970459	21.7184200286865	16.9290390014648	11.9108619689941	-89.5524723000041
-112.666667	29.716667	Pseudo-nitzschia_seriata	0.291785687208176	0.0471040196716785	0.637829482555389	35.8555335998535	35.3271942138672	34.577465057373	1.27806794643402	30.4196224212646	23.0933055877686	15.2236347198486	15.195987701416	-70.1000256002242
-112.7	27.9858	Pseudo-nitzschia_seriata	0.126430451869965	0.0104116937145591	0.258274614810944	35.534595489502	34.8527145385742	34.1623573303223	1.37223899364471	29.9235706329346	22.8051605224609	14.9443130493164	14.9792575836182	-104.247520000014
-112.9	30.083333	Pseudo-nitzschia_seriata	0.201668456196785	0.0236358679831028	0.352181017398834	35.902889251709	35.3927001953125	34.5863227844238	1.31656694412231	30.5909519195557	23.2535076141357	15.4026145935059	15.1883373260498	-84.1500244000007
-113.247778	26.792778	Pseudo-nitzschia_seriata	0.115401938557625	0.00772467721253633	0.206507638096809	34.6167221069336	33.8980903625488	33.3728675842285	1.24385404586792	27.2627334594727	19.8261795043945	15.2404203414917	12.022313117981	-3.000711182208
-113.366667	29.816667	Pseudo-nitzschia_seriata	0.147225514054298	0.0260562766343355	0.28269949555397	35.8998222351074	35.5181159973145	34.9194679260254	0.980355024337769	30.5088596343994	23.1136341094971	15.2766580581665	15.2322015762329	-186.029915200145
-113.933	68.722	Pseudo-nitzschia_seriata	0.140130788087845	0.0163684040307999	0.302075237035751	32.2415313720703	28.9692153930664	23.8835163116455	8.35801601409912	7.9655818939209	0.269306987524033	-1.9351110458374	9.9006929397583	-29.5741439999973
-116.666667	31.816667	Pseudo-nitzschia_seriata	0.195569604635239	0.0119761070236564	0.427830308675766	33.7416687011719	33.4347229003906	33.1330070495605	0.608660995960236	21.8902244567871	17.1198215484619	13.891206741333	7.99901819229126	-33.8000503993931
-119.8754	33.6914	Pseudo-nitzschia_seriata	0.152354180812836	0.0436336286365986	0.247652918100357	33.7879180908203	33.447582244873	32.8741035461426	0.91381698846817	20.3823833465576	15.3578128814697	12.3104381561279	8.07194519042969	-171.1854592
-119.9433	33.7016	Pseudo-nitzschia_seriata	0.162657558917999	0.0467247739434242	0.268004953861237	33.7806167602539	33.4413070678711	32.864673614502	0.915943026542664	20.3152122497559	15.2769031524658	12.2179155349731	8.0972957611084	-151.208449600008
-122.245	37.58	Pseudo-nitzschia_seriata	0.0191921442747116	0.0054357023909688	0.0262859351933002	33.4073333740234	31.9130935668945	28.3829689025879	5.02436494827271	16.9361267089844	12.6561393737793	10.3396682739258	6.59645795822144	-9.63599999999999
-122.358333	37.788333	Pseudo-nitzschia_seriata	0.0514831766486168	0.0198663789778948	0.0681439489126205	33.4887046813965	31.9675064086914	28.1623878479004	5.32631492614746	17.1389656066895	12.5750503540039	10.1249332427979	7.01403188705444	-11.2639556801279
-122.37	38.028333	Pseudo-nitzschia_seriata	0.0322083868086338	0.00595160108059645	0.0545682236552238	33.5714950561523	32.1649208068848	28.5002765655518	5.07121896743774	17.0682563781738	12.4622764587402	10.0415315628052	7.02672481536865	-5.24080752000009
-122.471224	37.832236	Pseudo-nitzschia_seriata	0.0990485399961472	0.0336167216300964	0.134235084056854	33.4844589233398	32.0121383666992	28.2653255462646	5.21913385391235	17.1534290313721	12.5361518859863	10.0900468826294	7.06338214874268	-13.3359778631682
-122.550003	48.240002	Pseudo-nitzschia_seriata	0.0800595581531525	0.0172981712967157	0.113304473459721	29.038724899292	24.2558212280273	16.8263969421387	12.2123279571533	13.3484592437744	9.76211738586426	6.22435617446899	7.12410402297974	-42.8022542641951
-123.2503	38.0912	Pseudo-nitzschia_seriata	0.209205240011215	0.0194716174155474	0.450630813837051	33.8184394836426	32.9753379821777	30.8348083496094	2.98362994194031	16.7702827453613	11.6270704269409	9.35326385498047	7.41701889038086	-118.770039039997
-123.558	48.245	Pseudo-nitzschia_seriata	0.155785724520683	0.0734842866659164	0.198029235005379	29.9963340759277	25.1209678649902	17.9340515136719	12.0622825622559	11.9164342880249	9.33722305297852	6.97005701065063	4.94637680053711	-124.738400000001
-123.8183	48.2862	Pseudo-nitzschia_seriata	0.146230533719063	0.0431322529911995	0.232209369540215	30.3729438781738	25.3728199005127	17.9642372131348	12.4087076187134	11.989818572998	9.38638019561768	6.94899988174438	5.04081916809082	-162.809416319997
-123.9234	48.297	Pseudo-nitzschia_seriata	0.154526188969612	0.0591078773140907	0.215903013944626	30.6258583068848	25.6900749206543	18.2837982177734	12.3420610427856	12.0523672103882	9.45029830932617	6.92599391937256	5.12637281417847	-168.735769600008
-124.647	48.488	Pseudo-nitzschia_seriata	0.282571256160736	0.109680645167828	0.340193867683411	31.1838188171387	27.0100440979004	20.4637126922607	10.7201061248779	13.312705039978	10.0549840927124	7.05168676376343	6.26101779937744	-193.273728000004
-124.795	48.552	Pseudo-nitzschia_seriata	0.149513751268387	0.0408983826637268	0.272383838891983	31.2830467224121	27.3959121704102	21.2611465454102	10.021900177002	13.5102853775024	10.1076192855835	7.07778406143188	6.43250179290771	-134.204640000008
-124.861	48.5167	Pseudo-nitzschia_seriata	0.135724291205406	0.0327427871525288	0.269486784934998	31.345329284668	27.7703514099121	22.1123104095459	9.23301982879639	13.9928884506226	10.2746334075928	7.10185289382935	6.89103603363037	-151.121408000004
-125.077	48.517	Pseudo-nitzschia_seriata	0.128288581967354	0.034456055611372	0.257085412740707	31.4364280700684	28.2544803619385	23.1573390960693	8.27908992767334	14.3286352157593	10.3693723678589	7.15947198867798	7.1691632270813	-116.546879999999
-125.097	48.618	Pseudo-nitzschia_seriata	0.153852164745331	0.0361794680356979	0.32085770368576	31.3909187316895	28.6412620544434	24.069278717041	7.32164096832275	14.4899940490723	10.4238576889038	7.12999391555786	7.3600001335144	-83.7342079999973
-125.0992	50.0307	Pseudo-nitzschia_seriata	0.179777801036835	0.0409401953220367	0.379495561122894	30.0024814605713	25.4408950805664	19.6933784484863	10.3091039657593	17.12477684021	11.1296300888062	6.53184795379639	10.5929288864136	-151.929702079994
-125.33	48.59	Pseudo-nitzschia_seriata	0.122816100716591	0.0283221676945686	0.236691564321518	31.4340915679932	29.0760631561279	24.9869327545166	6.44715976715088	14.7674608230591	10.5634174346924	7.14266490936279	7.62479591369629	-116.2588
-125.562	48.987	Pseudo-nitzschia_seriata	0.122097223997116	0.0321493335068226	0.234516322612762	31.3539295196533	29.5891914367676	26.4193382263184	4.93458890914917	14.677562713623	10.6149978637695	6.90737390518188	7.77018880844116	-10.9609600000001
-125.568839	48.588147	Pseudo-nitzschia_seriata	0.101156681776047	0.0304649695754051	0.159108579158783	31.5222511291504	29.5619735717773	25.8965511322021	5.62570095062256	14.9851427078247	10.6951818466187	7.17337799072266	7.81176376342773	-103.111950750514
-125.6995	48.785667	Pseudo-nitzschia_seriata	0.132661014795303	0.0297711417078972	0.283132135868073	31.5319747924805	29.8455142974854	26.7680892944336	4.76388502120972	14.9525289535522	10.7141876220703	7.02354621887207	7.92898321151733	-85.0692576960053
-125.768	48.81	Pseudo-nitzschia_seriata	0.12056702375412	0.0328785590827465	0.197928085923195	31.545373916626	29.8888511657715	26.8484287261963	4.69694519042969	15.0035572052002	10.7263145446777	7.02254915237427	7.98100805282593	-71.9083200000005
-125.8538	48.7223	Pseudo-nitzschia_seriata	0.134164050221443	0.0231906715780497	0.203442201018333	31.7352962493896	30.2337913513184	27.2625045776367	4.47279214859009	15.1640663146973	10.7923936843872	7.13251399993896	8.0315523147583	-82.1222009599998
-126.237	49.067	Pseudo-nitzschia_seriata	0.189591377973557	0.0574956275522709	0.296100497245789	31.6161670684814	30.2799186706543	27.5003356933594	4.11583185195923	15.2808265686035	10.7089061737061	6.88668298721313	8.39414405822754	-86.9136639999967
-126.263737	49.052523	Pseudo-nitzschia_seriata	0.193254381418228	0.02649818174541	0.312818884849548	31.6503047943115	30.334981918335	27.5748462677002	4.07545709609985	15.3298330307007	10.7263860702515	6.89974403381348	8.43008899688721	-101.400518613617
-126.31	48.853	Pseudo-nitzschia_seriata	0.21671150624752	0.00825671292841434	0.339800834655762	31.8317356109619	30.682315826416	28.1528835296631	3.67885208129883	15.5338010787964	10.8415174484253	7.03990697860718	8.49389362335205	-163.815839999999
-126.342	49.415	Pseudo-nitzschia_seriata	0.181882038712502	0.0500873848795891	0.331312477588654	31.4852256774902	30.0646171569824	27.0289630889893	4.4562611579895	15.0099935531616	10.551812171936	6.70999383926392	8.30000019073486	-16.0425600000006
-126.53	49.2	Pseudo-nitzschia_seriata	0.219785422086716	0.0210169926285744	0.355935990810394	31.7148685455322	30.4630641937256	27.8295269012451	3.88534092903137	15.3338041305542	10.6810789108276	6.8512921333313	8.48251247406006	-107.673999999999
-126.702	49.227	Pseudo-nitzschia_seriata	0.24065762758255	0.0134594403207302	0.362313151359558	32.0767631530762	30.9683170318604	28.8204917907715	3.25627207756042	15.5167770385742	10.7462873458862	6.92616510391235	8.59061241149902	-123.079903999999
-126.705	49.272	Pseudo-nitzschia_seriata	0.288938581943512	0.0728750675916672	0.487245589494705	31.9429473876953	30.6972980499268	28.3203105926514	3.62263703346252	15.4859189987183	10.7184276580811	6.8933801651001	8.59253883361816	-118.561759999999
-126.831079	49.333614	Pseudo-nitzschia_seriata	0.259592771530151	0.0437758155167103	0.432943791151047	31.8203716278076	30.5103092193604	27.9757308959961	3.8446409702301	15.4697771072388	10.6814584732056	6.85306787490845	8.61670875549316	-125.870555110913
-127.064844	49.446183	Pseudo-nitzschia_seriata	0.291214793920517	0.0166712682694197	0.444191217422485	32.0365600585938	30.7868251800537	28.598518371582	3.43804311752319	15.5669288635254	10.6786842346191	6.86826992034912	8.69865798950195	-144.739804441727
-127.792	49.995	Pseudo-nitzschia_seriata	0.363672435283661	0.0202329251915216	0.564960539340973	31.9998073577881	31.1415843963623	29.8592720031738	2.14053511619568	15.2450160980225	10.4821977615356	6.77869606018066	8.4663200378418	-198.197280000007
-13.5217	57.4717	Pseudo-nitzschia_seriata	0.0555607564747334	0.0119900098070502	0.0898385122418404	35.4465141296387	35.352222442627	35.2115745544434	0.234940007328987	14.2678689956665	10.9942312240601	8.60228252410889	5.66558599472046	-158.963645760003
-13.533	64.082	Pseudo-nitzschia_seriata	0.14710895717144	0.0606214627623558	0.180947303771973	35.2676734924316	35.0892601013184	34.6221923828125	0.645482003688812	11.3401298522949	8.38105392456055	6.57347917556763	4.76665115356445	-143.06915200001
-13.6317	53.415	Pseudo-nitzschia_seriata	0.0539507642388344	0.0149894477799535	0.0893524363636971	35.5699462890625	35.4528503417969	35.3163528442383	0.253592997789383	15.8899936676025	12.4072666168213	9.60999393463135	6.28000020980835	-163.781696
-13.7417	57.7033	Pseudo-nitzschia_seriata	0.0504337251186371	0.00925997272133827	0.0832984447479248	35.4493942260742	35.3453140258789	35.21142578125	0.237968996167183	14.1518144607544	10.8866329193115	8.50606822967529	5.6457462310791	-123.33100992
-144.8733	59.6553	Pseudo-nitzschia_seriata	0.219019189476967	0.014311520382762	0.448432892560959	32.359317779541	31.7460403442383	29.1951789855957	3.16413807868958	14.1599931716919	8.3774938583374	3.76999402046204	10.3899993896484	-147.063487200003
-145.544	59.6708	Pseudo-nitzschia_seriata	0.126022577285767	0.0206936597824097	0.24781408905983	32.2806205749512	31.6586494445801	29.0992088317871	3.18141102790833	14.3111228942871	8.33103656768799	3.53778505325317	10.7733383178711	-112.930300800001
-145.703	59.8169	Pseudo-nitzschia_seriata	0.0817339494824409	0.0288045015186071	0.137337878346443	32.2386093139648	31.5370235443115	28.5682468414307	3.67036390304565	14.3383121490479	8.30813789367676	3.37320590019226	10.965106010437	-98.1031040000017
-145.8626	59.963	Pseudo-nitzschia_seriata	0.0750285759568214	0.019997376948595	0.12853442132473	32.1994400024414	31.4530162811279	28.5808391571045	3.61860108375549	14.4644250869751	8.24654579162598	3.0600700378418	11.4043550491333	-84.7523967999996
-148.743	58.372	Pseudo-nitzschia_seriata	0.18507707118988	0.0104045132175088	0.410601705312729	32.5600204467773	32.1516723632812	31.4982318878174	1.0617870092392	13.5337085723877	7.85595178604126	3.80244898796082	9.7312593460083	-126.290912
-149.405	58.543	Pseudo-nitzschia_seriata	0.0968752130866051	0.0212555527687073	0.140920847654343	32.3990325927734	31.9782581329346	31.3017559051514	1.09727704524994	13.0623712539673	7.6513237953186	3.74950695037842	9.31286525726318	-120.37856
-150.177	58.74	Pseudo-nitzschia_seriata	0.149609640240669	0.0432799682021141	0.240283831954002	32.2557830810547	31.8991146087646	31.3114566802979	0.944328010082245	12.9875984191895	7.51430177688599	3.58038401603699	9.4072151184082	-128.848160000001
-150.558	58.833	Pseudo-nitzschia_seriata	0.161065250635147	0.0181448590010405	0.334691882133484	32.2203025817871	31.8307075500488	30.8296127319336	1.39068901538849	13.0462493896484	7.48566818237305	3.49582409858704	9.55042457580566	-159.577728000002
-150.852	58.905	Pseudo-nitzschia_seriata	0.158990859985352	0.0233939830213785	0.312800139188766	32.2029113769531	31.7465286254883	29.9457206726074	2.25719094276428	13.2799940109253	7.47715282440186	3.39999389648438	9.88000011444092	-150.308639999999
-151.048	58.957	Pseudo-nitzschia_seriata	0.192795962095261	0.0292715411633253	0.368207544088364	32.1879806518555	31.6881542205811	29.295259475708	2.89272093772888	13.3145065307617	7.41512489318848	3.22290992736816	10.0915975570679	-168.354079999999
-151.254704	58.987085	Pseudo-nitzschia_seriata	0.210383802652359	0.0180841460824013	0.417231112718582	32.1865730285645	31.6241626739502	28.4893169403076	3.69725489616394	13.1947250366211	7.31192302703857	3.16923999786377	10.0254859924316	-121.3772608896
-151.378	59.015	Pseudo-nitzschia_seriata	0.149715945124626	0.024851506575942	0.316592454910278	32.1745834350586	31.5863018035889	28.5142078399658	3.66037797927856	13.129903793335	7.24156379699707	3.08099889755249	10.0489053726196	-87.2476799999998
-151.6036	59.0333	Pseudo-nitzschia_seriata	0.175637677311897	0.0455459021031857	0.316677987575531	32.1942596435547	31.4379711151123	27.4147911071777	4.77946615219116	12.8334436416626	7.10800409317017	3.04997611045837	9.78346824645996	-106.892765439999
-151.645671	59.605294	Pseudo-nitzschia_seriata	0.0588150061666965	0.0090847359970212	0.1020652577281	31.2592182159424	28.4607372283936	23.7643871307373	7.49483108520508	11.5799932479858	6.58033514022827	2.01999402046204	9.55999946594238	-37.2021811220161
-151.7	59.0333	Pseudo-nitzschia_seriata	0.188158094882965	0.0507710836827755	0.330335825681686	32.2098197937012	31.3700103759766	27.0941276550293	5.11569118499756	12.6645765304565	7.05073881149292	3.0503671169281	9.61421012878418	-119.511279999995
-151.722266	59.580542	Pseudo-nitzschia_seriata	0.06025555357337	0.00768555793911219	0.111832499504089	31.5434303283691	29.1452980041504	24.3125228881836	7.23090887069702	11.614709854126	6.57898187637329	2.06145906448364	9.55325126647949	-54.30511847213
-151.772	59.033	Pseudo-nitzschia_seriata	0.225149855017662	0.0748625248670578	0.370090633630753	32.2159652709961	31.3467655181885	26.9521465301514	5.2638201713562	12.599268913269	7.02822017669678	3.04452395439148	9.55474472045898	-137.397663999999
-151.862174	60.124194	Pseudo-nitzschia_seriata	0.0584948100149632	0.0145973199978471	0.0914473682641983	29.3585186004639	25.3427925109863	20.8938446044922	8.46467304229736	12.4199934005737	6.06726598739624	0.369994014501572	12.0500001907349	-37.152315541953
-151.972	59.227	Pseudo-nitzschia_seriata	0.188129812479019	0.0673243328928947	0.217882946133614	32.1442184448242	30.8908882141113	25.8551006317139	6.28911876678467	12.1036510467529	6.80570411682129	2.71488404273987	9.38876724243164	-51.4851520000036
-152.0563	59.1598	Pseudo-nitzschia_seriata	0.174700230360031	0.0555192083120346	0.255614221096039	32.2009429931641	30.9974918365479	26.0128135681152	6.18812894821167	12.1685962677002	6.86059808731079	2.89743804931641	9.27115821838379	-120.462644480002
-152.092	59.413	Pseudo-nitzschia_seriata	0.0711513385176659	0.0166116822510958	0.125614210963249	31.8672218322754	29.8841438293457	25.0379257202148	6.82929611206055	11.7954387664795	6.59793901443481	2.18634295463562	9.60909557342529	-58.2144319999996
-152.093	59.17	Pseudo-nitzschia_seriata	0.13724647462368	0.0317417457699776	0.230895578861237	32.1662902832031	30.8717250823975	25.8219871520996	6.3443021774292	12.0958070755005	6.81516981124878	2.75325489044189	9.34255218505859	-120.821119999999
-152.1021	59.9474	Pseudo-nitzschia_seriata	0.0583345182240009	0.0157350413501263	0.0974355563521385	29.9724979400635	26.7389125823975	22.6331100463867	7.33938598632812	12.1450138092041	6.13168096542358	0.681107997894287	11.463906288147	-50.1499763200017
-152.133	59.318	Pseudo-nitzschia_seriata	0.0899814367294312	0.0168557874858379	0.171872153878212	32.008659362793	30.3169841766357	25.2968940734863	6.7117657661438	11.9194536209106	6.71735906600952	2.53778195381165	9.38167095184326	-74.6396480000017
-164.36	54.285	Pseudo-nitzschia_seriata	0.125639677047729	0.00967645458877087	0.256804913282394	32.4403610229492	32.003101348877	31.5448932647705	0.895466983318329	11.7405729293823	5.80544376373291	1.00415003299713	10.7364225387573	-92.1000000000009
-164.878	54.333	Pseudo-nitzschia_seriata	0.300001442432404	0.0719671621918678	0.518207967281342	32.4886360168457	32.1343612670898	31.7636852264404	0.724951028823853	10.532322883606	5.5549750328064	1.13901698589325	9.39330577850342	-57.9247039999981
-165.502	54.388	Pseudo-nitzschia_seriata	0.0781144723296165	0.00899593159556389	0.139520987868309	32.6946296691895	32.3344497680664	32.0167503356934	0.677875995635986	9.50045967102051	5.34770011901855	1.38083899021149	8.11962127685547	-112.469439999999
-19.3467	63.4083	Pseudo-nitzschia_seriata	0.176110282540321	0.0524880066514015	0.261196881532669	35.2100791931152	34.7670135498047	33.3981590270996	1.81192004680634	13.1799936294556	8.9989709854126	6.72999382019043	6.44999980926514	-55.1376332800015
-19.3567	63.43	Pseudo-nitzschia_seriata	0.20576149225235	0.0746490582823753	0.304572373628616	35.1822547912598	34.664249420166	33.1433219909668	2.03893303871155	13.0963621139526	8.97754573822021	6.72919511795044	6.3671669960022	-40.8462880000008
-19.6467	63.4167	Pseudo-nitzschia_seriata	0.162694647908211	0.0464865416288376	0.219660967588425	35.1455764770508	34.5153541564941	32.7876014709473	2.35797905921936	13.036657333374	8.93564319610596	6.57388019561768	6.46277713775635	-105.280479200002
-2.03448	47.02082	Pseudo-nitzschia_seriata	0.12510284781456	0.0503618381917477	0.150367796421051	34.6316108703613	32.6085166931152	29.3937606811523	5.23785018920898	19.5421085357666	14.0312089920044	7.66978693008423	11.8723220825195	-4.40048139520026
-2.04	50.32	Pseudo-nitzschia_seriata	0.114946320652962	0.0172646939754486	0.216177761554718	35.2091064453125	34.6782264709473	33.4762992858887	1.73280799388885	17.560432434082	12.7740440368652	7.5147180557251	10.0457153320312	-48.9331999999999
-2.08614	46.78565	Pseudo-nitzschia_seriata	0.122685432434082	0.0468367822468281	0.20344015955925	34.8984756469727	33.4605445861816	30.8670425415039	4.03143215179443	19.7430934906006	14.2957372665405	7.96070194244385	11.7823905944824	-5.29850339200067
-2.14098	46.89249	Pseudo-nitzschia_seriata	0.106649190187454	0.0452850759029388	0.141800835728645	34.7658653259277	33.0159721374512	30.0955486297607	4.67031478881836	19.7099933624268	14.1537437438965	7.73999404907227	11.9700002670288	-2.3613934112
-2.19944	47.01908	Pseudo-nitzschia_seriata	0.143570363521576	0.0552296340465546	0.163640856742859	34.6122512817383	32.4256629943848	29.0515575408936	5.56069278717041	19.490385055542	14.0711765289307	7.70554494857788	11.784839630127	-5.0312907775998
-2.24615	47.13966	Pseudo-nitzschia_seriata	0.127132803201675	0.0496427714824677	0.144897297024727	34.5788993835449	32.4482154846191	29.1651496887207	5.41374921798706	19.4370861053467	13.9868774414062	7.61063623428345	11.8264503479004	-7.48548750399927
-2.29363	46.71066	Pseudo-nitzschia_seriata	0.128461226820946	0.0268091876059771	0.18349190056324	34.9581146240234	33.674919128418	31.2764930725098	3.68161797523499	19.823335647583	14.4727764129639	8.26186752319336	11.5614671707153	-9.14135999999866
-2.34516	47.25916	Pseudo-nitzschia_seriata	0.130783811211586	0.0468985326588154	0.185108482837677	34.5802001953125	32.5381965637207	29.3927135467529	5.18748807907104	19.2524757385254	13.8810358047485	7.50976800918579	11.7427082061768	-4.93472092160025
-2.3733	56.1817	Pseudo-nitzschia_seriata	0.076854020357132	0.0122676845639944	0.12262412160635	34.6687278747559	33.9247055053711	32.6842460632324	1.98448300361633	14.9420862197876	9.98335933685303	4.70331382751465	10.2387723922729	-53.6709182399999
-2.473708	46.639974	Pseudo-nitzschia_seriata	0.123996078968048	0.0109316725283861	0.19180303812027	35.2050323486328	34.1689453125	32.1852836608887	3.01974606513977	20.0622882843018	14.7760257720947	8.83422946929932	11.2280597686768	-50.2891500207345
-2.4917	56.0417	Pseudo-nitzschia_seriata	0.0871519222855568	0.0192485507577658	0.13765487074852	34.536979675293	33.6360397338867	32.2134819030762	2.32349801063538	14.9453592300415	9.9911527633667	4.66021394729614	10.2851448059082	-28.0024812800004
-2.58333	47.22917	Pseudo-nitzschia_seriata	0.104481793940067	0.0205588079988956	0.171565815806389	34.6791000366211	32.7990531921387	29.8141460418701	4.86495304107666	19.2006645202637	13.9335670471191	7.54844903945923	11.6522150039673	-17.7497599935999
-2.59032	47.42117	Pseudo-nitzschia_seriata	0.0839588865637779	0.0195444133132696	0.144758567214012	34.9521331787109	33.3898468017578	30.8249683380127	4.12716484069824	19.1501426696777	13.8528966903687	7.49489212036133	11.6552505493164	-8.52912643199971
-2.680245	46.855033	Pseudo-nitzschia_seriata	0.0852451324462891	0.0113705731928349	0.144789263606071	35.2837219238281	34.1886367797852	32.2203102111816	3.06341099739075	19.7041530609131	14.5507125854492	8.42663860321045	11.2775144577026	-47.5697618787194
-2.8617	56.0717	Pseudo-nitzschia_seriata	0.032675888389349	0.00789849553257227	0.0549190603196621	34.4402770996094	33.5103187561035	31.8929386138916	2.54734110832214	14.7865972518921	9.90638446807861	4.49334001541138	10.2932577133179	-21.2530388799991
-20.015	63.41	Pseudo-nitzschia_seriata	0.125845432281494	0.0135094923898578	0.218699082732201	35.0677261352539	34.3745307922363	32.6146583557129	2.45306706428528	12.90500831604	8.90216255187988	6.48287487030029	6.42213296890259	-126.553600000009
-20.0167	63.47	Pseudo-nitzschia_seriata	0.125845432281494	0.0135094933211803	0.218699082732201	34.912899017334	33.8879928588867	31.4047908782959	3.50811004638672	12.872932434082	8.80108165740967	6.24965906143188	6.6232738494873	-64.2315760000055
-20.0383	63.3	Pseudo-nitzschia_seriata	0.0754099860787392	0.00944564864039421	0.127267226576805	35.1817016601562	34.7771759033203	33.6647758483887	1.51692700386047	12.9747295379639	9.03487396240234	6.74482679367065	6.2299017906189	-187.318960000016
-20.1967	63.385	Pseudo-nitzschia_seriata	0.10924906283617	0.0153624247759581	0.189667850732803	35.0211982727051	34.2628707885742	32.4025077819824	2.61869311332703	12.84619140625	8.85527229309082	6.36083078384399	6.48536014556885	-91.5708160000026
-20.68	63.5267	Pseudo-nitzschia_seriata	0.0814855322241783	0.0253306124359369	0.112780392169952	34.9954452514648	34.0688896179199	31.6634712219238	3.33197498321533	13.0066146850586	8.62140369415283	5.59067010879517	7.41594505310059	-65.2732639999977
-20.7167	63.3283	Pseudo-nitzschia_seriata	0.0652849674224854	0.00973569042980671	0.101025894284248	35.2144546508789	34.8554153442383	33.7061195373535	1.50833404064178	13.0351629257202	8.95729446411133	6.42479610443115	6.61036682128906	-117.632837600001
-20.7767	63.6383	Pseudo-nitzschia_seriata	0.129021152853966	0.0445342101156712	0.203254073858261	35.0083198547363	34.0944328308105	31.7605323791504	3.2477879524231	13.0557193756104	8.49050903320312	5.25858879089355	7.79713010787964	-56.6036300799993
-20.87	63.5683	Pseudo-nitzschia_seriata	0.0623700059950352	0.0198815278708935	0.0853471606969833	35.0681228637695	34.260383605957	32.0374298095703	3.03069305419922	13.1136293411255	8.60974407196045	5.49704313278198	7.61658716201782	-76.1851520000005
-21.0533	63.5917	Pseudo-nitzschia_seriata	0.0982085913419724	0.0352293290197849	0.137942403554916	35.0551071166992	34.2083854675293	32.0117301940918	3.04337596893311	13.2504730224609	8.52242088317871	5.24365615844727	8.00681686401367	-77.3799366399988
-21.5033	63.6417	Pseudo-nitzschia_seriata	0.0794638097286224	0.0292027965188026	0.105772569775581	35.1829032897949	34.6162033081055	32.9089508056641	2.27395296096802	13.590482711792	8.64280319213867	5.52133178710938	8.06915092468262	-89.9834867199982
-21.5633	63.3383	Pseudo-nitzschia_seriata	0.0514189414680004	0.0106398966163397	0.0846380814909935	35.2656478881836	35.0464172363281	34.1788482666016	1.0867999792099	13.6510896682739	8.94989013671875	6.33653020858765	7.31455898284912	-155.601127840001
-22.345	64.1333	Pseudo-nitzschia_seriata	0.0549125485122204	0.00604580901563168	0.0967524275183678	35.1616134643555	34.9294090270996	34.4405403137207	0.721073985099792	12.7199935913086	7.59669780731201	3.53999400138855	9.18000030517578	-34.8290239999996
-22.805	64.01	Pseudo-nitzschia_seriata	0.0824665054678917	0.0103070009499788	0.145229116082191	35.1803665161133	34.9797058105469	34.470386505127	0.709978997707367	12.5710153579712	8.03611946105957	4.81895112991333	7.75206518173218	-42.5455999999934
-23.7933	63.6617	Pseudo-nitzschia_seriata	0.0384910851716995	0.00437701586633921	0.0579108968377113	35.300048828125	35.1687812805176	34.9318199157715	0.368229985237122	12.4210929870605	8.4911470413208	6.03686904907227	6.38422393798828	-160.738463680002
-24.4005	66.4725	Pseudo-nitzschia_seriata	0.0579846277832985	0.0104760555550456	0.112734846770763	35.1248321533203	34.8200263977051	33.828369140625	1.29646503925323	9.4647855758667	6.12861680984497	3.24850702285767	6.21627807617188	-101.476
-3.01243	48.82255	Pseudo-nitzschia_seriata	0.196424260735512	0.072585292160511	0.354060411453247	35.2667045593262	34.8109474182129	34.2211647033691	1.0455379486084	18.0145225524902	13.2288694381714	7.75994300842285	10.2545795440674	-6.44904782399992
-3.172	43.545	Pseudo-nitzschia_seriata	0.196411177515984	0.0657074227929115	0.289293140172958	35.7991638183594	35.2222747802734	33.434024810791	2.36513900756836	22.03515625	16.5499820709229	11.5981197357178	10.4370374679565	-142.348799999983
-3.182	58.742	Pseudo-nitzschia_seriata	0.164380297064781	0.0189687944948673	0.342877149581909	35.285816192627	35.0315284729004	34.60595703125	0.679861009120941	13.4268922805786	9.8897762298584	6.11006307601929	7.31683015823364	-46.1083040000026
-3.20719	47.65649	Pseudo-nitzschia_seriata	0.160622075200081	0.0117749162018299	0.302684783935547	35.4687652587891	34.5565910339355	32.7120246887207	2.75674295425415	18.8714351654053	13.8824348449707	8.0477237701416	10.8237113952637	-7.17747354079953
-3.4033	53.5383	Pseudo-nitzschia_seriata	0.0865030288696289	0.028531888499856	0.15357968211174	34.3346366882324	33.213695526123	32.1004295349121	2.23420596122742	17.4929904937744	11.4380693435669	4.76023006439209	12.7327604293823	-18.4548404799995
-3.563	50.09	Pseudo-nitzschia_seriata	0.18894450366497	0.0296910759061575	0.358233243227005	35.2432823181152	34.843921661377	34.0878257751465	1.15545701980591	17.0499248504639	12.8165922164917	7.78290605545044	9.26701927185059	-62.7679999999995
-3.565	53.5167	Pseudo-nitzschia_seriata	0.0603369548916817	0.0176279209554195	0.101520970463753	34.3685874938965	33.2677383422852	32.1462707519531	2.22232007980347	17.2024211883545	11.4341049194336	4.92965221405029	12.2727689743042	-22.7035999999988
-3.6167	51.3833	Pseudo-nitzschia_seriata	0.0534095168113708	0.00366762839257717	0.102069512009621	32.850902557373	31.767635345459	30.7275505065918	2.12335300445557	18.3899936676025	12.3919258117676	6.14999389648438	12.2399997711182	-16.0135217600002
-3.64205	48.67918	Pseudo-nitzschia_seriata	0.108181409537792	0.0369099378585815	0.200029313564301	35.3635864257812	35.0222206115723	34.4779167175293	0.885672986507416	16.7321624755859	13.0486936569214	8.6521692276001	8.07999324798584	-11.6137999999999
-3.7633	51.3233	Pseudo-nitzschia_seriata	0.0437025874853134	0.00865849200636148	0.0849751606583595	33.009147644043	31.9063549041748	30.8841152191162	2.12503290176392	18.095760345459	12.3734245300293	6.33568716049194	11.7600727081299	-25.9419999999994
-3.791333	53.540499	Pseudo-nitzschia_seriata	0.0525152757763863	0.0100411185994744	0.0769510865211487	34.4764251708984	33.4707145690918	32.3514785766602	2.12494802474976	16.5997161865234	11.4039697647095	5.34524297714233	11.2544727325439	-35.8439201040462
-3.7967	51.3717	Pseudo-nitzschia_seriata	0.0412590578198433	0.00358221819624305	0.0669429674744606	33.0679206848145	31.9205455780029	30.7775611877441	2.29035902023315	18.1198406219482	12.3654451370239	6.28376817703247	11.8360719680786	-22.4932163199997
-3.85572	48.61734	Pseudo-nitzschia_seriata	0.122659407556057	0.0461418554186821	0.220135882496834	35.3880424499512	35.0473747253418	34.4805526733398	0.907491028308868	16.529993057251	13.0081758499146	8.73999404907227	7.78999900817871	-2
-3.888971	47.425545	Pseudo-nitzschia_seriata	0.080870658159256	0.00429155072197318	0.134851858019829	35.607780456543	34.9873123168945	33.708122253418	1.89965796470642	19.392053604126	14.4002933502197	9.28621196746826	10.1058416366577	-95.35035813552
-3.94992	47.83341	Pseudo-nitzschia_seriata	0.100003302097321	0.020367618650198	0.18373629450798	35.5442352294922	34.9576301574707	33.6851615905762	1.85907101631165	18.6081504821777	13.8568773269653	8.63666534423828	9.97148513793945	-12.5816257663999
-3.9883	51.2433	Pseudo-nitzschia_seriata	0.105061285197735	0.0193095933645964	0.16263934969902	33.2521553039551	32.0417938232422	30.7660522460938	2.4860999584198	17.8546810150146	12.370662689209	6.53318405151367	11.321496963501	-24.3656473599981
-34.5794	-55.0046	Pseudo-nitzschia_seriata	0.0776356756687164	0.00457777641713619	0.169025599956512	34.0033378601074	33.7883911132812	33.549430847168	0.453907996416092	3.73926997184753	1.2615259885788	-0.640960991382599	4.38023090362549	-98.4140979200003
-34.8542	-54.9708	Pseudo-nitzschia_seriata	0.0514113195240498	0.00785641185939312	0.0847137868404388	33.9848937988281	33.7831344604492	33.5512962341309	0.433598011732101	3.95386409759521	1.41067898273468	-0.474128991365433	4.42799282073975	-114.777559039999
-4.0117	53.9433	Pseudo-nitzschia_seriata	0.0481197088956833	0.00691795023158193	0.0868806764483452	34.3912467956543	33.6073989868164	32.691089630127	1.70015799999237	16.044584274292	11.3195466995239	5.76041221618652	10.2841720581055	-33.1827999999997
-4.0217	49.2333	Pseudo-nitzschia_seriata	0.0543080903589725	0.01766755618155	0.0795442461967468	35.355712890625	35.0752258300781	34.5861053466797	0.769604980945587	17.0136528015137	13.1120166778564	9.0860424041748	7.92760992050171	-82.9028000000003
-4.105	50.078	Pseudo-nitzschia_seriata	0.141157478094101	0.0187036748975515	0.274824261665344	35.3025283813477	34.8716812133789	34.181697845459	1.12083101272583	17.7518672943115	12.9944877624512	8.26034355163574	9.49152374267578	-67.3473599999999
-4.12	53.585	Pseudo-nitzschia_seriata	0.0572265908122063	0.00976555421948433	0.0978317484259605	34.5675048828125	33.7162094116211	32.6452751159668	1.92223000526428	15.9199934005737	11.3435163497925	5.98999404907227	9.93000030517578	-39.02
-4.135	53.5683	Pseudo-nitzschia_seriata	0.0550086311995983	0.00888544786721468	0.0931107699871063	34.6072158813477	33.7225685119629	32.497688293457	2.10952496528625	16.0648422241211	11.3666334152222	5.82865190505981	10.2361898422241	-39.3991520000001
-4.185	51.295	Pseudo-nitzschia_seriata	0.0475652068853378	0.00804534740746021	0.0764286518096924	33.6866226196289	32.3642082214355	30.897045135498	2.7895770072937	17.6181907653809	12.3750448226929	6.71010684967041	10.9080839157104	-37.4287999999998
-4.19	49.3267	Pseudo-nitzschia_seriata	0.066913791000843	0.0221973154693842	0.0927987620234489	35.3890838623047	35.0893096923828	34.6028709411621	0.786211013793945	17.3099174499512	13.137149810791	9.1883716583252	8.12154579162598	-78.0291120000001
-4.246167	51.437166	Pseudo-nitzschia_seriata	0.0543242506682873	0.0147809749469161	0.0873065143823624	33.7956504821777	32.4260330200195	30.6867580413818	3.10889410972595	17.7357025146484	12.3279600143433	6.4034161567688	11.3322858810425	-34.5006812960642
-4.2933	53.9517	Pseudo-nitzschia_seriata	0.0460629165172577	0.0116266468539834	0.0728811249136925	34.4718971252441	33.7479934692383	32.8570671081543	1.61483204364777	15.5986642837524	11.2813625335693	6.14496278762817	9.45370101928711	-38.5136796799996
-4.4	53.4917	Pseudo-nitzschia_seriata	0.15764907002449	0.0352417714893818	0.264831513166428	34.718147277832	33.9273719787598	32.7172927856445	2.00085401535034	15.8481683731079	11.3840293884277	6.11715698242188	9.73101139068604	-36.5255199999996
-4.49	49.1933	Pseudo-nitzschia_seriata	0.052091933786869	0.0115455482155085	0.0793386474251747	35.4464340209961	35.1213455200195	34.6089973449707	0.837433993816376	17.3518772125244	13.1258592605591	9.31487846374512	8.03699970245361	-83.7301120000003
-4.5433	51.4567	Pseudo-nitzschia_seriata	0.0601959079504013	0.0155491279438138	0.0995543301105499	34.1508331298828	32.8527069091797	31.1842288970947	2.96660304069519	17.4788494110107	12.3282155990601	6.61444616317749	10.8644027709961	-32.2547999999996
-4.647	47.025	Pseudo-nitzschia_seriata	0.0516711212694645	0.00929202325642109	0.0771809741854668	35.7592124938965	35.3559188842773	34.6474914550781	1.11171901226044	19.5708026885986	14.7705097198486	10.7860412597656	8.78476142883301	-136.972800000001
-4.79	51.1983	Pseudo-nitzschia_seriata	0.0552269443869591	0.0161084979772568	0.0987405925989151	34.6839904785156	33.6472625732422	32.2393836975098	2.44461011886597	17.5135936737061	12.5478162765503	7.23988485336304	10.2737083435059	-45.2480879999973
-4.8117	51.5417	Pseudo-nitzschia_seriata	0.0920344367623329	0.00876530911773443	0.144509524106979	34.4456481933594	33.3970069885254	31.8731460571289	2.57250189781189	17.3036727905273	12.310004234314	6.76686906814575	10.5368041992188	-33.7151192000006
-4.818	59.14	Pseudo-nitzschia_seriata	0.132214069366455	0.00735389394685626	0.248694032430649	35.3848457336426	35.2185173034668	34.8886375427246	0.496210008859634	14.204384803772	10.5089340209961	7.07356882095337	7.1308159828186	-99.050640000004
-4.9117	51.2233	Pseudo-nitzschia_seriata	0.0558277480304241	0.0160620603710413	0.0998280346393585	34.7243347167969	33.7318077087402	32.3156509399414	2.40868210792542	17.5844306945801	12.6057424545288	7.3614559173584	10.2229747772217	-55.8578958399998
-4.955	46.795	Pseudo-nitzschia_seriata	0.0721926391124725	0.009618173353374	0.112494006752968	35.7839736938477	35.4881134033203	34.9921989440918	0.791773974895477	19.3460865020752	14.8581619262695	11.2559566497803	8.09012985229492	-104.284800000001
-4.977167	50.842501	Pseudo-nitzschia_seriata	0.0607349276542664	0.0143118547275662	0.0938290283083916	35.0853462219238	34.0602531433105	32.5470924377441	2.53825211524963	17.8740673065186	12.8417100906372	7.79660987854004	10.0774574279785	-56.2118451520474
-43.2973	59.7952	Pseudo-nitzschia_seriata	0.380543529987335	0.0836207196116447	0.578829228878021	34.7258529663086	33.0810241699219	28.979564666748	5.74628782272339	7.13449907302856	2.26204609870911	-0.737491011619568	7.87199020385742	-172.086749120002
-44.7767	59.7333	Pseudo-nitzschia_seriata	0.3454470038414	0.163092166185379	0.372596055269241	34.8226165771484	33.2759246826172	30.1627407073975	4.65987682342529	5.98238277435303	1.53081798553467	-1.20274305343628	7.18512678146362	-134.727024480001
-45.7583	59.9317	Pseudo-nitzschia_seriata	0.240217924118042	0.0760639756917953	0.359435260295868	34.8597145080566	33.480899810791	30.6089534759521	4.25076198577881	5.90695095062256	1.27579295635223	-1.39272701740265	7.29967784881592	-120.446289439999
-46.3433	60.09	Pseudo-nitzschia_seriata	0.178915083408356	0.0121327880769968	0.379277914762497	34.960823059082	33.7027893066406	30.9089546203613	4.05186891555786	5.67999410629272	1.35544800758362	-1.27000594139099	6.94999980926514	-108.669904
-47.5217	60.4083	Pseudo-nitzschia_seriata	0.261731564998627	0.110027879476547	0.319713741540909	34.8928833007812	33.687385559082	31.0136814117432	3.87919998168945	5.892165184021	1.73940205574036	-1.19776201248169	7.08992719650269	-117.85089744
-47.6867	60.47	Pseudo-nitzschia_seriata	0.357482343912125	0.194097772240639	0.350033700466156	34.8525505065918	33.5807113647461	30.7728729248047	4.0796799659729	5.7981219291687	1.63910901546478	-1.28862297534943	7.08674621582031	-129.676751999999
-47.855	60.38	Pseudo-nitzschia_seriata	0.304291784763336	0.163316935300827	0.304591208696365	34.9149703979492	33.7051429748535	31.0883846282959	3.8265860080719	5.8899941444397	1.82556200027466	-1.10000598430634	6.98999977111816	-168.598399999998
-48.1017	60.615	Pseudo-nitzschia_seriata	0.2098069190979	0.0301451198756695	0.359809905290604	34.8447685241699	33.5307426452637	30.6885356903076	4.15623378753662	5.58999395370483	1.50749397277832	-1.38000595569611	6.96999979019165	-110.12896
-48.115	60.5667	Pseudo-nitzschia_seriata	0.53001993894577	0.282218754291534	0.478654205799103	34.8955154418945	33.6089782714844	30.8671340942383	4.02837896347046	5.81173419952393	1.70113003253937	-1.21304404735565	7.02477788925171	-119.553760000001
-48.3517	60.595	Pseudo-nitzschia_seriata	0.355155795812607	0.173159778118134	0.348854243755341	34.8996849060059	33.6673736572266	30.961841583252	3.93784189224243	5.66999387741089	1.5734030008316	-1.23000597953796	6.90000009536743	-143.57832
-48.4533	47.11	Pseudo-nitzschia_seriata	0.0924330949783325	0.0156587492674589	0.183767154812813	33.5368804931641	32.5668754577637	31.6497135162354	1.88716995716095	15.5490913391113	5.58125019073486	-1.48846197128296	17.0375537872314	-122.719456
-48.61	47.4583	Pseudo-nitzschia_seriata	0.128976747393608	0.035702046006918	0.22827073931694	33.6116256713867	32.596508026123	31.5200481414795	2.09157609939575	15.2035131454468	5.28782510757446	-1.61082100868225	16.8143348693848	-158.355344
-48.615	60.7033	Pseudo-nitzschia_seriata	0.528338074684143	0.240642637014389	0.548188328742981	34.9187202453613	33.7595596313477	31.1510810852051	3.7676420211792	5.81924819946289	1.70198202133179	-1.20008504390717	7.01933288574219	-168.254400000001
-49.15	61.0417	Pseudo-nitzschia_seriata	0.262600630521774	0.0640290230512619	0.415377616882324	34.8851928710938	33.7411956787109	31.0780181884766	3.80717301368713	5.78312921524048	1.62227201461792	-1.25177204608917	7.03490114212036	-168.385280000004
-49.225	61.1067	Pseudo-nitzschia_seriata	0.250430047512054	0.0342084541916847	0.434966295957565	34.883617401123	33.7561645507812	31.1452083587646	3.7384090423584	5.730788230896	1.58552300930023	-1.27540600299835	7.00619411468506	-140.830479999999
-49.2817	61.2817	Pseudo-nitzschia_seriata	0.186711847782135	0.0319381691515446	0.329141050577164	34.8613243103027	33.6811561584473	31.025857925415	3.83546590805054	5.804771900177	1.52034997940063	-1.3792359828949	7.18400812149048	-117.31588752
-49.33	61.435	Pseudo-nitzschia_seriata	0.113183110952377	0.0403405167162418	0.172511592507362	34.864086151123	33.6874694824219	31.0805377960205	3.78354907035828	5.82174587249756	1.41851902008057	-1.52299499511719	7.34474086761475	-88.2175999999967
-49.5783	45.5583	Pseudo-nitzschia_seriata	0.0684305652976036	0.00568308727815747	0.115794382989407	33.532657623291	32.565788269043	31.9455375671387	1.58711898326874	17.3255844116211	7.25465679168701	0.0257399994879961	17.2998447418213	-63.4505441600002
-49.6533	61.7267	Pseudo-nitzschia_seriata	0.124292179942131	0.0103174028918147	0.238509997725487	34.8681755065918	33.6716461181641	31.2153224945068	3.65285205841064	5.84358692169189	1.39651203155518	-1.55311000347137	7.39669704437256	-76.1075308799998
-49.655	61.4433	Pseudo-nitzschia_seriata	0.236299619078636	0.0236297622323036	0.430166393518448	34.8829574584961	33.744457244873	31.268669128418	3.61428689956665	5.80018281936646	1.50484800338745	-1.37344396114349	7.17362689971924	-106.776112
-49.68	61.255	Pseudo-nitzschia_seriata	0.321800589561462	0.0714654624462128	0.464563637971878	34.9076271057129	33.8388824462891	31.4180927276611	3.48953700065613	5.7576208114624	1.70755004882812	-1.11213195323944	6.86975288391113	-194.461599999999
-49.985	61.645	Pseudo-nitzschia_seriata	0.223069429397583	0.00846103858202696	0.447154879570007	34.899959564209	33.7927742004395	31.5049114227295	3.39505004882812	5.87086582183838	1.52636098861694	-1.354936003685	7.22580194473267	-186.127999999998
-5	48.5967	Pseudo-nitzschia_seriata	0.0801590606570244	0.0225359611213207	0.113131739199162	35.5428657531738	35.1868858337402	34.7027282714844	0.840138018131256	16.2471389770508	12.919994354248	9.4120397567749	6.83509922027588	-89.8965999999978
-5.07	49.852	Pseudo-nitzschia_seriata	0.173480540513992	0.0141127007082105	0.309415489435196	35.4141464233398	34.9332313537598	34.1834106445312	1.23073399066925	18.1748580932617	13.0441198348999	8.70032501220703	9.47453308105469	-81.1876799999999
-5.07	53.507	Pseudo-nitzschia_seriata	0.0477098561823368	0.0113511858507991	0.0630523413419724	34.97021484375	34.2457427978516	33.403980255127	1.56623196601868	15.3386898040771	11.4843864440918	6.96763515472412	8.37105464935303	-68.9300800000001
-5.0767	51.515	Pseudo-nitzschia_seriata	0.111019439995289	0.00738273281604052	0.194169044494629	34.6181907653809	33.7651634216309	32.4431037902832	2.17508506774902	17.1567935943604	12.3245134353638	7.04824018478394	10.1085529327393	-48.0161279999998
-5.245833	52.548165	Pseudo-nitzschia_seriata	0.0863305106759071	0.0243657920509577	0.139542192220688	34.9893684387207	34.3453674316406	33.711597442627	1.27777397632599	15.5997581481934	11.7626333236694	7.34248876571655	8.25726890563965	-95.448829311919
-5.275	48.4483	Pseudo-nitzschia_seriata	0.0899090841412544	0.015614409931004	0.164601817727089	35.5953063964844	35.2455635070801	34.7890625	0.806243002414703	17.0958652496338	13.2539329528809	9.58389091491699	7.51197385787964	-110.449519999998
-5.3117	47.2617	Pseudo-nitzschia_seriata	0.0617808774113655	0.00940095726400614	0.0903385430574417	35.7023468017578	35.4120178222656	34.9622688293457	0.740079998970032	18.7198314666748	14.455680847168	10.8263368606567	7.89349508285522	-196.279913599993
-5.395611	52.131934	Pseudo-nitzschia_seriata	0.0711290910840034	0.0128082949668169	0.114526532590389	34.925724029541	34.2895698547363	33.4618186950684	1.46390795707703	15.6099939346313	11.8694257736206	7.57999420166016	8.02999973297119	-82.1309759873277
-5.4117	48.7217	Pseudo-nitzschia_seriata	0.0649165213108063	0.00883482117205858	0.102001272141933	35.5778846740723	35.2566146850586	34.8546676635742	0.723217010498047	17.51393699646	13.3173027038574	9.74530506134033	7.76863193511963	-101.58024096
-5.49	53.38	Pseudo-nitzschia_seriata	0.124589398503304	0.0378234572708607	0.224763885140419	35.0381546020508	34.3354721069336	33.6034965515137	1.43465900421143	15.2333688735962	11.4881362915039	7.01044178009033	8.22292709350586	-84.5684000000021
-5.5183	59.6533	Pseudo-nitzschia_seriata	0.179854810237885	0.00207274151034653	0.384831726551056	35.4613075256348	35.3523406982422	35.1645317077637	0.296775013208389	13.9737882614136	10.7881956100464	8.28824901580811	5.68553876876831	-175.10211392
-5.5833	53.4267	Pseudo-nitzschia_seriata	0.10959666967392	0.0287965387105942	0.203862354159355	35.0421333312988	34.3273582458496	33.5682830810547	1.47385001182556	15.3007822036743	11.4980001449585	6.89572620391846	8.40505599975586	-67.4884147200016
-5.6533	49.8167	Pseudo-nitzschia_seriata	0.132798165082932	0.00842810142785311	0.270291298627853	35.5593338012695	34.984188079834	34.2025375366211	1.35679602622986	17.9755001068115	13.0229339599609	8.9938907623291	8.98160934448242	-80.3984158400006
-5.6717	47.56	Pseudo-nitzschia_seriata	0.0703903958201408	0.018550343811512	0.126220658421516	35.6705703735352	35.4434127807617	35.0818901062012	0.588680028915405	18.4982852935791	14.287501335144	10.8082218170166	7.69006299972534	-135.71408
-5.7683	51.795	Pseudo-nitzschia_seriata	0.0665915161371231	0.00421989010646939	0.117924585938454	34.9673042297363	34.3933639526367	33.6910552978516	1.27625000476837	16.65842628479	12.3070602416992	7.77133798599243	8.88708877563477	-107.309647999998
-5.793	52.672	Pseudo-nitzschia_seriata	0.0881294906139374	0.0139010865241289	0.158863693475723	35.0650596618652	34.4205284118652	33.8256492614746	1.23940896987915	15.5780773162842	11.5552320480347	6.8169322013855	8.76114463806152	-55.9569280000006
-5.82	59.5433	Pseudo-nitzschia_seriata	0.138465195894241	0.0227130465209484	0.284762591123581	35.4721755981445	35.3534812927246	35.1510200500488	0.3211550116539	14.0108394622803	10.8257055282593	8.25088500976562	5.75995397567749	-125.621343999998
-5.8683	48.17	Pseudo-nitzschia_seriata	0.0571263432502747	0.00228396966122091	0.0945833399891853	35.6434326171875	35.3765640258789	34.9265022277832	0.716929972171783	18.5836791992188	13.9920835494995	10.223256111145	8.36042308807373	-125.021416
-50.1783	46.5817	Pseudo-nitzschia_seriata	0.0871908590197563	0.0176230184733868	0.190050899982452	33.2919387817383	32.379337310791	31.6603507995605	1.63159000873566	16.9823627471924	6.93063020706177	-0.930438995361328	17.9128017425537	-86.0105276799991
-50.327	47.418	Pseudo-nitzschia_seriata	0.0647009164094925	0.0147061226889491	0.121118046343327	33.3141822814941	32.322265625	31.4183559417725	1.89582705497742	15.9425315856934	5.76382303237915	-1.45428895950317	17.3968200683594	-113.717407999996
-50.8133	43.64	Pseudo-nitzschia_seriata	0.0705764815211296	0.0155739895999432	0.113501951098442	33.2702026367188	32.392276763916	31.8511390686035	1.41906297206879	20.5257034301758	9.70362854003906	1.18525099754333	19.3404521942139	-78.0819599999981
-50.9033	46.0967	Pseudo-nitzschia_seriata	0.0492210723459721	0.00844438839703798	0.0696346312761307	33.209789276123	32.3433456420898	31.6926574707031	1.5171320438385	17.279993057251	7.24828910827637	-0.760006010532379	18.0399990081787	-79.10894368
-51.01	48.085	Pseudo-nitzschia_seriata	0.105163894593716	0.0363912992179394	0.170062780380249	33.0639114379883	32.1476745605469	31.1782512664795	1.88565802574158	15.7055902481079	5.15038299560547	-1.67087697982788	17.3764667510986	-166.533599999997
-51.048	48.307	Pseudo-nitzschia_seriata	0.136601164937019	0.0263354349881411	0.256742775440216	33.1167182922363	32.1455879211426	31.1071262359619	2.0095899105072	15.518988609314	5.03167581558228	-1.70129501819611	17.2202835083008	-176.279872000002
-51.0917	62.7917	Pseudo-nitzschia_seriata	0.0885946825146675	0.0209785848855972	0.165519833564758	34.9001159667969	33.851692199707	31.9357948303223	2.96431994438171	6.14966821670532	1.70918500423431	-1.4398729801178	7.58954095840454	-116.362005600005
-51.1533	62.7367	Pseudo-nitzschia_seriata	0.119528815150261	0.0129118831828237	0.277093678712845	34.9072494506836	33.8830528259277	31.9854049682617	2.92184209823608	6.07235097885132	1.71038699150085	-1.39381194114685	7.46616315841675	-71.5863998400007
-51.2567	63.195	Pseudo-nitzschia_seriata	0.128261432051659	0.058076836168766	0.167714357376099	34.8880386352539	33.7606811523438	31.5892581939697	3.29877901077271	6.2970118522644	1.76248204708099	-1.54704594612122	7.8440580368042	-97.1385439999968
-51.6717	63.21	Pseudo-nitzschia_seriata	0.111596398055553	0.0285839810967445	0.209959208965302	34.8823738098145	33.8033905029297	31.7344017028809	3.14797401428223	6.21232604980469	1.80012798309326	-1.53883504867554	7.75116109848022	-133.928184000001
-51.9817	47.405	Pseudo-nitzschia_seriata	0.106128193438053	0.0185717828571796	0.209366545081139	32.6372184753418	31.848316192627	30.9030284881592	1.7341890335083	16.371129989624	5.74198198318481	-1.4779200553894	17.8490505218506	-166.356688000002
-52.227	44.728	Pseudo-nitzschia_seriata	0.0564258210361004	0.016601761803031	0.0944799557328224	32.9047164916992	32.248046875	31.6980323791504	1.20668303966522	19.7017288208008	9.20470333099365	1.32348597049713	18.3782424926758	-68.8285439999991
-52.4195	47.049333	Pseudo-nitzschia_seriata	0.118725396692753	0.0404160358011723	0.192425787448883	32.5896034240723	31.8103656768799	30.8030414581299	1.78656196594238	16.4572315216064	6.0130090713501	-1.42045903205872	17.8776893615723	-134.510711183998
-52.455	46.548	Pseudo-nitzschia_seriata	0.0772421285510063	0.0232370384037495	0.121382385492325	32.7024269104004	31.9120426177979	30.9871559143066	1.71527099609375	16.6690864562988	6.42074298858643	-1.25463402271271	17.9237194061279	-164.569279999997
-52.576167	46.931833	Pseudo-nitzschia_seriata	0.155244305729866	0.0295716151595116	0.319588541984558	32.6292915344238	31.8418064117432	30.8561153411865	1.77317702770233	16.4538898468018	6.03876495361328	-1.41761994361877	17.871509552002	-157.453672496111
-52.717794	46.769454	Pseudo-nitzschia_seriata	0.255100578069687	0.0160135496407747	0.521666765213013	32.6022834777832	31.8079891204834	30.8183002471924	1.78398203849792	16.4510326385498	6.14772701263428	-1.35454905033112	17.8055820465088	-190.672426230917
-52.783	46.582	Pseudo-nitzschia_seriata	0.278746157884598	0.0331076830625534	0.583911061286926	32.60693359375	31.8241710662842	30.8700695037842	1.73686194419861	16.543155670166	6.33487415313721	-1.19004702568054	17.7332038879395	-177.786368
-52.902	46.678	Pseudo-nitzschia_seriata	0.212899938225746	0.0253394227474928	0.436919420957565	32.5867881774902	31.7829265594482	30.8316669464111	1.75512301921844	16.4493541717529	6.22211790084839	-1.24252998828888	17.6918830871582	-64.9036159999999
-53.39	44.658	Pseudo-nitzschia_seriata	0.0662008225917816	0.00314059248194098	0.120250843465328	33.0355911254883	32.287670135498	31.7430381774902	1.29255104064941	20.0799942016602	9.5335168838501	1.72999405860901	18.3500003814697	-100.04008
-53.858	44.665	Pseudo-nitzschia_seriata	0.121124401688576	0.00619974546134472	0.225263506174088	33.3479347229004	32.3243103027344	31.6914310455322	1.65650403499603	20.2199935913086	9.69953918457031	1.63999402523041	18.5799999237061	-174.78704
-53.8767	53.4667	Pseudo-nitzschia_seriata	0.133216992020607	0.0112918484956026	0.25972506403923	33.6500587463379	32.6714286804199	30.9979591369629	2.65210103988647	10.3395395278931	2.30838298797607	-1.68485796451569	12.0243978500366	-174.38369632
-54.1833	46.3367	Pseudo-nitzschia_seriata	0.0784736722707748	0.024266242980957	0.108696311712265	32.5370712280273	31.8636741638184	31.1501083374023	1.38696396350861	17.7346115112305	6.73911619186401	-0.898478984832764	18.6330890655518	-119.89036608
-54.4033	52.4717	Pseudo-nitzschia_seriata	0.129816666245461	0.0201693419367075	0.270867586135864	33.1978073120117	32.2812461853027	29.7909641265869	3.40684199333191	11.8388376235962	2.73188304901123	-1.69730699062347	13.5361452102661	-194.09617472
-54.455	46.95	Pseudo-nitzschia_seriata	0.1420638859272	0.0137085160240531	0.267301708459854	32.3962593078613	31.7376117706299	30.9716682434082	1.42459094524384	17.5228710174561	6.84578084945679	-1.01678001880646	18.5396518707275	-184.619999999996
-54.515	52.4367	Pseudo-nitzschia_seriata	0.122371651232243	0.0203701853752136	0.197242200374603	33.1362762451172	32.1935806274414	29.6458148956299	3.49046111106873	11.8671541213989	2.7447030544281	-1.6947580575943	13.5619115829468	-196.172832
-54.785	51.593	Pseudo-nitzschia_seriata	0.148854613304138	0.0078891571611166	0.290604293346405	32.8474388122559	31.847038269043	30.1141166687012	2.73332095146179	12.7093877792358	3.1513569355011	-1.6876939535141	14.3970823287964	-183.7152
-55.0483	52.275	Pseudo-nitzschia_seriata	0.189413800835609	0.00468146987259388	0.368222266435623	32.8330726623535	31.726375579834	29.5585060119629	3.27456903457642	11.9124889373779	2.89781188964844	-1.67910099029541	13.5915899276733	-164.685600000001
-55.1383	46.515	Pseudo-nitzschia_seriata	0.107103034853935	0.0111100524663925	0.20165379345417	32.4599113464355	31.7753772735596	31.0603313446045	1.39958095550537	17.8758010864258	6.98880815505981	-0.76360297203064	18.639404296875	-154.842496
-55.32	51.453	Pseudo-nitzschia_seriata	0.255819410085678	0.0198370311409235	0.501855373382568	32.5979270935059	31.4165878295898	29.7814044952393	2.81652498245239	13.5123014450073	3.40762495994568	-1.70395600795746	15.2162570953369	-125.985120000001
-55.3433	52.1783	Pseudo-nitzschia_seriata	0.323978543281555	0.0429283864796162	0.656366169452667	32.7268218994141	31.4125061035156	29.4287223815918	3.29809808731079	11.8312063217163	2.97888588905334	-1.68305397033691	13.5142612457275	-164.39489216
-55.4867	52.13	Pseudo-nitzschia_seriata	0.286382228136063	0.0587898977100849	0.542270481586456	32.6950149536133	31.3851184844971	29.5095443725586	3.18546795845032	11.8736534118652	3.01777005195618	-1.68978095054626	13.5634336471558	-135.933944000005
-55.545	51.9817	Pseudo-nitzschia_seriata	0.187811955809593	0.0667310133576393	0.285126358270645	32.63232421875	31.3141536712646	29.6496887207031	2.9826340675354	12.1401510238647	3.08510208129883	-1.69855499267578	13.8387060165405	-109.033343999997
-55.5633	52.085	Pseudo-nitzschia_seriata	0.267436414957047	0.0507892556488514	0.481425434350967	32.6860313415527	31.3714065551758	29.5169849395752	3.16904711723328	11.8796195983887	3.03038907051086	-1.69022905826569	13.5698490142822	-105.733920000004
-56.165	51.68	Pseudo-nitzschia_seriata	0.325846999883652	0.0909101665019989	0.537109971046448	32.5170021057129	31.0920906066895	29.3919639587402	3.12503790855408	13.661675453186	3.4863760471344	-1.70633602142334	15.3680114746094	-77.2335999999997
-56.3217	51.6483	Pseudo-nitzschia_seriata	0.322734415531158	0.0855532139539719	0.535375952720642	32.5066566467285	31.0361557006836	29.2722492218018	3.2344069480896	14.0842056274414	3.61046099662781	-1.70160698890686	15.7858123779297	-62.8575075200005
-56.625	46.2267	Pseudo-nitzschia_seriata	0.0571448877453804	0.0162086579948664	0.0942400097846985	32.4426040649414	31.7906131744385	30.7778415679932	1.66476202011108	19.1546745300293	7.59741401672363	-0.386453002691269	19.5411281585693	-56.6776000000001
-57.6867	44.7867	Pseudo-nitzschia_seriata	0.0582031942903996	0.0122672813013196	0.108716189861298	32.5588912963867	31.440486907959	29.9425315856934	2.61635804176331	20.0182590484619	8.33446311950684	-0.025840999558568	20.0440998077393	-36.9799215999995
-57.805	45.01	Pseudo-nitzschia_seriata	0.0802166387438774	0.027313057333231	0.125088930130005	32.479923248291	31.3053798675537	29.7549686431885	2.72495698928833	19.955020904541	8.14498805999756	-0.331631988286972	20.2866535186768	-75.9263999999971
-57.957	45.543	Pseudo-nitzschia_seriata	0.161121189594269	0.0326085910201073	0.300968915224075	32.3555870056152	31.2851886749268	29.3929500579834	2.96263694763184	19.8242645263672	7.92709302902222	-0.697435021400452	20.5216999053955	-179.654528000006
-58.03	45.3067	Pseudo-nitzschia_seriata	0.0783247947692871	0.00372654898092151	0.156232357025146	32.3437118530273	31.1902484893799	29.4564971923828	2.88721489906311	19.9339179992676	8.00399875640869	-0.621967017650604	20.5558853149414	-142.027895999996
-58.135	45.7067	Pseudo-nitzschia_seriata	0.144832089543343	0.0128550538793206	0.287948966026306	32.3246383666992	31.2071838378906	29.3538436889648	2.97079396247864	19.7554492950439	7.85547018051147	-0.844060003757477	20.5995101928711	-129.009471999999
-58.325	44.677	Pseudo-nitzschia_seriata	0.0685246810317039	0.010448313318193	0.130511850118637	32.4098205566406	31.2537040710449	29.5469913482666	2.86282896995544	20.0684509277344	8.45505714416504	0.213612005114555	19.8548374176025	-61.7455999999999
-58.5412	45.6946	Pseudo-nitzschia_seriata	0.114980071783066	0.0164215117692947	0.218308880925179	32.2099685668945	30.8985614776611	29.2297916412354	2.98017811775208	19.786413192749	7.80485677719116	-0.93476402759552	20.7211780548096	-117.694339840001
-58.795	44.9283	Pseudo-nitzschia_seriata	0.077568843960762	0.0110893454402685	0.143846422433853	32.1009063720703	30.7670135498047	29.337589263916	2.7633159160614	20.0986442565918	8.31216430664062	-0.11871200054884	20.2173557281494	-143.179760000001
-59.0083	45.4467	Pseudo-nitzschia_seriata	0.0915557816624641	0.0241146367043257	0.153314203023911	32.0383453369141	30.4730434417725	28.843542098999	3.19480299949646	20.0158958435059	7.95851898193359	-0.806674003601074	20.8225708007812	-118.370804319998
-59.445	45.4533	Pseudo-nitzschia_seriata	0.093894898891449	0.00886205676943064	0.154823943972588	31.8966579437256	30.1033134460449	28.5294227600098	3.36723399162292	20.0624771118164	8.00409889221191	-0.966063022613525	21.0285415649414	-133.731087999996
-59.832	44.412	Pseudo-nitzschia_seriata	0.0787970870733261	0.0147417085245252	0.121435813605785	32.1898193359375	30.7559051513672	29.4289093017578	2.76091003417969	20.2432441711426	8.92745494842529	0.761831998825073	19.4814128875732	-117.634896000002
-6.0967	52.3733	Pseudo-nitzschia_seriata	0.152836114168167	0.0245992224663496	0.315831512212753	35.036376953125	34.4069862365723	33.7371864318848	1.29919099807739	15.5899925231934	11.6471529006958	7.01999378204346	8.56999969482422	-44.4518721600005
-6.1433	51.4079	Pseudo-nitzschia_seriata	0.0585463047027588	0.011350654065609	0.0909740477800369	35.1533164978027	34.6738624572754	33.8111801147461	1.34213602542877	17.8699932098389	12.7678346633911	8.20999336242676	9.65999984741211	-105.70109808
-6.235	49.4817	Pseudo-nitzschia_seriata	0.0568524487316608	0.0190930608659983	0.0870907455682755	35.6886291503906	35.1892127990723	34.6273651123047	1.06126201152802	18.3589820861816	13.3434705734253	9.51132297515869	8.84765911102295	-105.83136
-6.26	61.8583	Pseudo-nitzschia_seriata	0.0543673895299435	0.0135983480140567	0.0855093002319336	35.3689041137695	35.2261924743652	35.0896377563477	0.279267996549606	11.4204053878784	8.68889808654785	6.48566389083862	4.93474102020264	-104.319520000003
-6.5033	52.0133	Pseudo-nitzschia_seriata	0.125567421317101	0.0320110470056534	0.215115323662758	34.9759941101074	34.3874320983887	33.4168128967285	1.55918204784393	16.0342044830322	11.923318862915	7.80321216583252	8.23099231719971	-50.6153612800007
-6.505	51.695	Pseudo-nitzschia_seriata	0.0662675201892853	0.00549354404211044	0.105719923973083	35.0821685791016	34.6372909545898	33.9432525634766	1.13891899585724	16.9557285308838	12.3497972488403	8.21785926818848	8.73786926269531	-67.9984000000005
-6.7367	51.7033	Pseudo-nitzschia_seriata	0.0645338743925095	0.00465632602572441	0.106830261647701	35.0881500244141	34.6556358337402	33.9960746765137	1.09207594394684	17.0776805877686	12.3612937927246	8.20949363708496	8.86818695068359	-68.7206398399997
-60.36	44.4133	Pseudo-nitzschia_seriata	0.0736963599920273	0.0070288204587996	0.142373099923134	31.9331741333008	30.5581398010254	29.3350162506104	2.59815788269043	20.2365798950195	8.96487331390381	0.631677985191345	19.6049022674561	-51.5513840000003
-60.4017	45.0183	Pseudo-nitzschia_seriata	0.110537320375443	0.0325557962059975	0.163557574152946	31.3634700775146	29.9164085388184	28.7330112457275	2.63045907020569	20.1183032989502	8.33760547637939	-0.603698015213013	20.7220001220703	-90.3880827199996
-60.4633	43.7467	Pseudo-nitzschia_seriata	0.0697181969881058	0.0151743618771434	0.127686336636543	32.5434265136719	31.1721363067627	29.9040088653564	2.63942003250122	20.3203792572021	9.67154884338379	1.51976203918457	18.8006172180176	-53.2924796800003
-60.9045	45.098	Pseudo-nitzschia_seriata	0.19853250682354	0.0376940816640854	0.436482042074203	30.9047775268555	29.7283172607422	28.3885555267334	2.51622295379639	19.9599933624268	8.30862998962402	-0.840005993843079	20.7999992370605	-140.605576000003
-60.9817	43.9967	Pseudo-nitzschia_seriata	0.0554431229829788	0.016970532014966	0.0980754420161247	32.0298233032227	30.7929401397705	29.7688808441162	2.26094198226929	20.3019351959229	9.68261814117432	1.46298897266388	18.8389472961426	-46.3439999999988
-61.2	44.965	Pseudo-nitzschia_seriata	0.197652548551559	0.0158819742500782	0.464907914400101	30.9748764038086	29.862943649292	28.6294822692871	2.34539604187012	19.9909954071045	8.51219654083252	-0.536713004112244	20.5277080535889	-163.108
-61.61	43.787	Pseudo-nitzschia_seriata	0.0667553842067719	0.0204402320086956	0.101776875555515	31.9533805847168	30.8025684356689	29.7240200042725	2.22936105728149	20.5815544128418	10.1639099121094	1.75750195980072	18.8240528106689	-54.4379200000001
-62.1283	43.4467	Pseudo-nitzschia_seriata	0.0901154801249504	0.0100584290921688	0.15978516638279	32.5460777282715	31.058744430542	29.5726337432861	2.97344398498535	20.8672866821289	10.4932670593262	1.99638998508453	18.8708972930908	-97.8847281600001
-62.4324	44.5131	Pseudo-nitzschia_seriata	0.239048466086388	0.0342918522655964	0.525907397270203	31.3917121887207	30.1658897399902	28.967306137085	2.42440605163574	19.9173908233643	8.94313621520996	0.103679999709129	19.8137111663818	-138.378958720001
-62.45	-63.15	Pseudo-nitzschia_seriata	0.102948695421219	0.0263394135981798	0.169309109449387	34.4635963439941	33.673454284668	32.1390266418457	2.32457089424133	1.99693405628204	-0.357118993997574	-1.8878630399704	3.88479709625244	-189.999999999996
-62.663	44.54	Pseudo-nitzschia_seriata	0.194426134228706	0.0539067797362804	0.407126307487488	31.4268493652344	30.1951313018799	29.0070533752441	2.41979503631592	19.8262367248535	8.91738033294678	0.0739379972219467	19.7522983551025	-107.565280000003
-63.0383	43.0683	Pseudo-nitzschia_seriata	0.101141728460789	0.030492652207613	0.181558951735497	32.9303817749023	31.2291812896729	29.5018424987793	3.42853999137878	21.1449737548828	10.5821466445923	1.62612903118134	19.5188446044922	-129.69051184
-63.4967	43.07	Pseudo-nitzschia_seriata	0.138712257146835	0.0243409965187311	0.270356267690659	32.5393943786621	31.0108985900879	29.5532207489014	2.986172914505	20.8102931976318	10.2313280105591	1.11644995212555	19.6938438415527	-154.0804
-63.6717	44.0667	Pseudo-nitzschia_seriata	0.183954745531082	0.0333294309675694	0.377830237150192	31.7146987915039	30.5008277893066	29.1399402618408	2.57475900650024	19.3809394836426	9.16045665740967	0.428847998380661	18.952091217041	-164.967246720002
-63.68	44.165	Pseudo-nitzschia_seriata	0.148357674479485	0.0347241461277008	0.290240585803986	31.7532653808594	30.474967956543	29.1777038574219	2.57556295394897	19.2296524047852	9.08382320404053	0.400512993335724	18.8291397094727	-133.255200000001
-64.636991	43.753931	Pseudo-nitzschia_seriata	0.129080906510353	0.0218780804425478	0.208408087491989	31.9661979675293	30.6324005126953	29.4498138427734	2.51638388633728	18.3608283996582	9.10639381408691	0.643629014492035	17.7171993255615	-85.3668433468503
-64.768	42.947	Pseudo-nitzschia_seriata	0.121204353868961	0.0109604531899095	0.251740753650665	32.1312141418457	30.8608112335205	29.7172756195068	2.41393899917603	19.2566089630127	9.49916839599609	0.785094976425171	18.4715137481689	-83.3415040000002
-64.8483	43.5667	Pseudo-nitzschia_seriata	0.166588351130486	0.0296398978680372	0.262640416622162	32.0151748657227	30.6924705505371	29.5444717407227	2.47070503234863	18.3174362182617	9.1327953338623	0.787820994853973	17.5296154022217	-95.4032260800027
-65.065499	43.077332	Pseudo-nitzschia_seriata	0.110541708767414	0.0121882921084762	0.164294689893723	32.1308555603027	30.8217315673828	29.7650661468506	2.36578989028931	18.7104873657227	9.26753330230713	0.878611028194427	17.8318767547607	-152.868224000001
-65.217	42.633	Pseudo-nitzschia_seriata	0.110569477081299	0.018204391002655	0.19789956510067	32.534481048584	31.1747550964355	30.0880813598633	2.44639801979065	19.3158912658691	9.68272018432617	1.20773804187775	18.1081523895264	-96.4399360000002
-65.2333	42.3667	Pseudo-nitzschia_seriata	0.146334305405617	0.0115831326693296	0.33203136920929	33.0614204406738	31.5063495635986	29.9729919433594	3.08842802047729	20.0692806243896	10.3292036056519	1.62431502342224	18.4449653625488	-125.78006832
-65.2833	43.43	Pseudo-nitzschia_seriata	0.181095942854881	0.0354162082076073	0.287093877792358	32.1438827514648	30.7945003509521	29.6460838317871	2.49780106544495	17.8673763275146	8.96988773345947	1.1134979724884	16.7538776397705	-68.4772320000028
-65.68	42.877	Pseudo-nitzschia_seriata	0.119720935821533	0.0137711372226477	0.187326177954674	32.4137496948242	31.0660171508789	29.9722366333008	2.44151306152344	18.0068378448486	9.11117839813232	1.53521597385406	16.471622467041	-123.73392
-65.7833	42.9533	Pseudo-nitzschia_seriata	0.119781173765659	0.0052982778288424	0.199074655771255	32.3988723754883	31.0134239196777	29.8881721496582	2.51070308685303	17.7433414459229	9.01134777069092	1.65929794311523	16.0840435028076	-143.219120799999
-65.806016	44.979852	Pseudo-nitzschia_seriata	0.0683636590838432	0.0191662292927504	0.0934342816472054	31.6746807098389	29.1301612854004	25.9743728637695	5.70030784606934	15.4493627548218	8.56003189086914	1.84557998180389	13.6037817001343	-80.3745117859837
-65.9267	42.7067	Pseudo-nitzschia_seriata	0.101730741560459	0.0154174715280533	0.170969441533089	32.5771064758301	31.2979850769043	30.1789207458496	2.39818692207336	18.3329830169678	9.38635730743408	1.877769947052	16.4552135467529	-84.0070393600008
-65.9333	41.71	Pseudo-nitzschia_seriata	0.14104887843132	0.0332050807774067	0.282013893127441	33.622127532959	32.1743392944336	30.6555233001709	2.96660399436951	20.8351612091064	11.4503984451294	3.32908201217651	17.5060787200928	-158.830728000006
-65.97	42.765	Pseudo-nitzschia_seriata	0.118508569896221	0.0322618521749973	0.191807195544243	32.5328636169434	31.2334480285645	30.1053295135498	2.42753410339355	17.9721050262451	9.2003698348999	1.86175501346588	16.1103496551514	-77.9992000000015
-66.1717	43.1533	Pseudo-nitzschia_seriata	0.120860502123833	0.0395818203687668	0.193816676735878	32.5140495300293	31.1442832946777	29.9052753448486	2.60877299308777	17.0207290649414	8.83020114898682	2.27392411231995	14.74680519104	-87.2963118399999
-66.248832	42.131832	Pseudo-nitzschia_seriata	0.0938980653882027	0.00822644960135221	0.188451364636421	33.1367721557617	31.9591979980469	30.6045417785645	2.53223204612732	19.6073188781738	10.4762878417969	3.07271003723145	16.5346088409424	-127.466114877443
-66.51	43.1	Pseudo-nitzschia_seriata	0.12356261909008	0.0357392728328705	0.20241716504097	32.6033210754395	31.3178749084473	30.0039825439453	2.5993390083313	17.2027988433838	9.10400104522705	2.81891298294067	14.3838863372803	-100.442
-66.562	41.897	Pseudo-nitzschia_seriata	0.0632738023996353	0.017633693292737	0.114206776022911	33.2383499145508	32.2342796325684	30.9488525390625	2.28949689865112	19.3092765808105	10.756552696228	3.88887596130371	15.4204006195068	-75.048672
-66.5667	41.3833	Pseudo-nitzschia_seriata	0.0900989919900894	0.0294903889298439	0.136102676391602	33.7388954162598	32.4601669311523	31.4326705932617	2.30622696876526	20.0923748016357	11.4108648300171	3.74648094177246	16.3458938598633	-86.1992000000004
-66.8183	40.885	Pseudo-nitzschia_seriata	0.164848700165749	0.0522443056106567	0.230870231986046	35.213809967041	33.1057510375977	31.7009029388428	3.51290607452393	22.1226215362549	12.9975318908691	3.66087102890015	18.4617519378662	-94.1978560000011
-66.835	43.07	Pseudo-nitzschia_seriata	0.121245361864567	0.0171318929642439	0.190385222434998	32.9531784057617	31.5788860321045	30.1395378112793	2.8136420249939	17.970874786377	9.67413997650146	3.32407903671265	14.6467962265015	-154.213599999999
-67.0583	40.8433	Pseudo-nitzschia_seriata	0.113004237413406	0.0394851006567478	0.180672630667686	34.8641891479492	32.9662742614746	31.8398723602295	3.02431607246399	21.6328659057617	12.6083498001099	3.63655090332031	17.9963150024414	-89.0432000000002
-67.215	40.7417	Pseudo-nitzschia_seriata	0.214385092258453	0.0505077950656414	0.341813653707504	35.1759490966797	33.1400032043457	31.8583679199219	3.31758093833923	22.6350955963135	13.3684120178223	3.7099609375	18.9251346588135	-95.7740960000003
-67.5433	40.7133	Pseudo-nitzschia_seriata	0.147614434361458	0.0416609160602093	0.225608110427856	34.9898796081543	32.9664764404297	31.875509262085	3.11437106132507	22.0615291595459	12.9081077575684	3.85401606559753	18.2075138092041	-84.5844000000005
-67.553	41.282	Pseudo-nitzschia_seriata	0.0563560128211975	0.00328818080015481	0.0985617116093636	33.4766693115234	32.4857864379883	31.5210075378418	1.95566201210022	19.0687961578369	11.3643655776978	4.36687898635864	14.7019166946411	-39.8397760000004
-67.615	40.9183	Pseudo-nitzschia_seriata	0.0768642872571945	0.0150021370500326	0.12423787266016	34.0603332519531	32.6365661621094	31.7730026245117	2.28732895851135	20.4591464996338	11.9579296112061	4.02179479598999	16.4373512268066	-67.3345440000002
-67.8233	40.52	Pseudo-nitzschia_seriata	0.180443435907364	0.0475812628865242	0.299510598182678	35.6575965881348	33.2707710266113	32.0488128662109	3.60878491401672	22.7253513336182	13.3943128585815	4.08461618423462	18.6407356262207	-109.682
-67.93	40.7683	Pseudo-nitzschia_seriata	0.0875126048922539	0.0198899935930967	0.140696540474892	34.6728897094727	32.7453765869141	31.8831920623779	2.78969788551331	20.8321800231934	12.1811351776123	4.20095920562744	16.6312217712402	-71.0882640000001
-68.143	41.093	Pseudo-nitzschia_seriata	0.060827698558569	0.0140955252572894	0.0865068584680557	33.6800537109375	32.5228233337402	31.4731731414795	2.20688009262085	19.1799926757812	11.5554485321045	4.64999389648438	14.5299987792969	-40.602112
-68.285	40.615	Pseudo-nitzschia_seriata	0.0878248289227486	0.0293841566890478	0.125197112560272	35.1051025390625	32.891227722168	31.9482440948486	3.15685796737671	21.7074069976807	12.7021226882935	4.43626499176025	17.2711410522461	-82.9696000000003
-68.3007	40.833	Pseudo-nitzschia_seriata	0.075053796172142	0.0219575800001621	0.121036030352116	34.6455192565918	32.6906929016113	31.7889366149902	2.85658311843872	20.6085987091064	12.0759220123291	4.51545906066895	16.0931396484375	-49.9147328000003
-68.4267	40.5633	Pseudo-nitzschia_seriata	0.103904716670513	0.0174928102642298	0.186790719628334	35.1555213928223	32.9934730529785	31.964958190918	3.1905620098114	22.0301055908203	12.9253063201904	4.55801677703857	17.4720878601074	-82.3836000000016
-68.498	40.897	Pseudo-nitzschia_seriata	0.0689651295542717	0.0061039375141263	0.115794651210308	34.4079933166504	32.5914649963379	31.5579929351807	2.84999895095825	20.2932929992676	11.9078512191772	4.67586612701416	15.6174268722534	-46.471008
-68.5017	42.845	Pseudo-nitzschia_seriata	0.0949264243245125	0.0246713999658823	0.161269649863243	33.3498802185059	32.0302581787109	30.2046546936035	3.14522504806519	19.9665279388428	10.998348236084	4.28933000564575	15.6771974563599	-177.296384000001
-68.675	40.715	Pseudo-nitzschia_seriata	0.0663049221038818	0.009913619607687	0.0995564088225365	34.7098426818848	32.6824722290039	31.5754623413086	3.1343789100647	21.1570281982422	12.3130674362183	4.7692289352417	16.3877983093262	-59.8559999999995
-68.735	40.395	Pseudo-nitzschia_seriata	0.159247264266014	0.0461332537233829	0.310099691152573	35.33544921875	33.1917266845703	31.8799457550049	3.45550608634949	22.829231262207	13.598705291748	4.83029985427856	17.9989318847656	-84.0463999999999
-68.742167	40.6305	Pseudo-nitzschia_seriata	0.067607119679451	0.011893623508513	0.0993230119347572	34.8491020202637	32.7746047973633	31.6558818817139	3.19321894645691	21.4803676605225	12.5135412216187	4.77213287353516	16.7082347869873	-61.4720039999998
-68.905	42.71	Pseudo-nitzschia_seriata	0.0814100578427315	0.0185979045927525	0.136927142739296	33.3617515563965	32.0670471191406	30.2035102844238	3.15824103355408	20.8314094543457	11.399658203125	4.44836187362671	16.3830471038818	-138.951199999999
-69.505	40.2117	Pseudo-nitzschia_seriata	0.152682080864906	0.0370932556688786	0.233685776591301	35.2900886535645	33.1452407836914	31.6122932434082	3.67779588699341	23.3409538269043	14.1154565811157	5.76029205322266	17.5806617736816	-82.1749760000003
-69.5383	40.0367	Pseudo-nitzschia_seriata	0.196545243263245	0.0180090870708227	0.386161386966705	35.7059364318848	33.6798210144043	31.9834461212158	3.72249102592468	24.0093994140625	14.9237356185913	6.31848907470703	17.6909103393555	-114.330352960001
-69.575	40.3883	Pseudo-nitzschia_seriata	0.112313270568848	0.0244858898222446	0.235333546996117	34.9337158203125	32.835807800293	31.4805927276611	3.453125	22.4206733703613	13.1579189300537	5.16797304153442	17.2527008056641	-67.55312
-69.697	40.115	Pseudo-nitzschia_seriata	0.158411160111427	0.0346809066832066	0.244068592786789	35.5131568908691	33.3812141418457	31.8153800964355	3.69777607917786	23.7302627563477	14.5301179885864	6.17693090438843	17.5533313751221	-100.36224
-69.9097	40.017	Pseudo-nitzschia_seriata	0.184099078178406	0.0249931048601866	0.321396827697754	35.6474151611328	33.5731544494629	31.949878692627	3.69753694534302	24.0479259490967	14.9193830490112	6.59600400924683	17.4519214630127	-162.7347232
-7.3117	51.28	Pseudo-nitzschia_seriata	0.0539310984313488	0.00823648646473885	0.074891708791256	35.1767883300781	34.8436698913574	34.1860694885254	0.990719974040985	17.8198871612549	12.7529201507568	8.47982120513916	9.34006595611572	-89.5528560000003
-7.555	55.508	Pseudo-nitzschia_seriata	0.071544460952282	0.0133250942453742	0.141462936997414	35.3707313537598	35.1463012695312	34.5272903442383	0.843443989753723	15.3119812011719	11.373496055603	7.09695482254028	8.21502590179443	-62.9486400000004
-7.827	48.09	Pseudo-nitzschia_seriata	0.0555149205029011	0.0194471441209316	0.090399481356144	35.7452583312988	35.5481910705566	35.3175354003906	0.427722007036209	18.071813583374	14.0234804153442	10.7377500534058	7.33406400680542	-190.80368
-7.9333	51.7533	Pseudo-nitzschia_seriata	0.214400038123131	0.0745697468519211	0.350207567214966	35.0920333862305	34.5389862060547	33.4417419433594	1.65029203891754	17.3010520935059	12.2598924636841	7.84056806564331	9.46048545837402	-53.9660792000009
-70.0383	42.4983	Pseudo-nitzschia_seriata	0.123244643211365	0.0310187041759491	0.19501419365406	33.2878684997559	31.7794418334961	29.4059638977051	3.88190293312073	21.0595855712891	11.5733613967896	3.76018905639648	17.2993965148926	-123.327507359999
-70.095	42.4133	Pseudo-nitzschia_seriata	0.124246321618557	0.0377503633499146	0.194928705692291	33.222583770752	31.7320022583008	29.4714622497559	3.75112009048462	20.919994354248	11.5377206802368	3.7099940776825	17.2100009918213	-92.6347520000013
-70.455	40.438	Pseudo-nitzschia_seriata	0.119928434491158	0.035529088228941	0.193113222718239	34.9040260314941	32.7219467163086	31.2414970397949	3.66252994537354	23.3599529266357	13.6003122329712	5.03749418258667	18.3224582672119	-74.6039999999997
-70.892	40.43	Pseudo-nitzschia_seriata	0.10842252522707	0.0300813857465982	0.158307075500488	35.0905342102051	32.8377075195312	31.2520313262939	3.8385009765625	23.923755645752	14.0184783935547	5.19731998443604	18.7264366149902	-83.3306400000002
-71.613	40.415	Pseudo-nitzschia_seriata	0.0856089368462563	0.0290863793343306	0.128141015768051	34.7901306152344	32.6961975097656	30.8026504516602	3.98748111724854	24.3299942016602	14.2359027862549	5.35999393463135	18.9699993133545	-78.5600000000001
-72.7333	-35.6	Pseudo-nitzschia_seriata	0.152823105454445	0.0150672690942883	0.330257147550583	34.5055961608887	34.0102577209473	32.7019958496094	1.80360305309296	16.6881675720215	13.0139169692993	10.6619739532471	6.02619409561157	-72.4109200000002
-73.067	40.393	Pseudo-nitzschia_seriata	0.10659372061491	0.0306334961205721	0.154935628175735	33.8660507202148	32.1539993286133	29.8972187042236	3.96883106231689	24.4873390197754	13.862645149231	4.14473485946655	20.3426036834717	-36.2896640000003
-73.235124	39.168168	Pseudo-nitzschia_seriata	0.108800940215588	0.015984021127224	0.221407815814018	35.2766914367676	33.180046081543	31.1538105010986	4.12288188934326	25.5874328613281	15.4334564208984	6.62408304214478	18.9633502960205	-62.0234561443846
-73.263	40.375	Pseudo-nitzschia_seriata	0.104310549795628	0.0378585793077946	0.152297541499138	33.6508903503418	32.024486541748	29.7646560668945	3.88623404502869	24.7090911865234	13.8518543243408	3.75188302993774	20.9572086334229	-31.688
-73.3783	40.0667	Pseudo-nitzschia_seriata	0.0608633607625961	0.00999428797513247	0.0963047966361046	34.292350769043	32.3629112243652	30.1439228057861	4.14842700958252	25.1346817016602	14.2681179046631	4.59634208679199	20.5383396148682	-49.2294083200008
-73.442	40.393	Pseudo-nitzschia_seriata	0.103544056415558	0.0408250689506531	0.153643876314163	33.5239868164062	31.8959255218506	29.641056060791	3.88293099403381	24.8689670562744	13.8703775405884	3.52021503448486	21.3487510681152	-26.3543360000004
-73.505	40.407	Pseudo-nitzschia_seriata	0.102529115974903	0.0248252190649509	0.170923843979836	33.5114326477051	31.8756656646729	29.6217155456543	3.8897180557251	24.9199390411377	13.8832340240479	3.45883703231812	21.4611015319824	-24.0451200000004
-73.5183	40.1933	Pseudo-nitzschia_seriata	0.0719521641731262	0.0128146326169372	0.103367857635021	33.9100723266602	32.1293296813965	29.8700389862061	4.04003190994263	25.0740184783936	14.0841093063354	3.90569996833801	21.1683197021484	-36.3220950400002
-73.675	40.3083	Pseudo-nitzschia_seriata	0.10308563709259	0.0362747870385647	0.158187285065651	33.6591033935547	31.8831901550293	29.6028518676758	4.05625200271606	24.9850578308105	13.9428377151489	3.41492295265198	21.5701351165771	-25.2007999999999
-73.7217	40.37	Pseudo-nitzschia_seriata	0.0947856903076172	0.0218553431332111	0.159482792019844	33.3863334655762	31.6893539428711	29.432071685791	3.95426297187805	24.9479503631592	13.8809232711792	3.24321007728577	21.704740524292	-25.4416959999991
-74.1567	37.855	Pseudo-nitzschia_seriata	0.164927646517754	0.0316648781299591	0.293765276670456	35.9681968688965	34.4102783203125	32.075382232666	3.8928120136261	26.1999931335449	17.0968112945557	8.63999366760254	17.5599994659424	-164.200800000009
-74.782667	37.498333	Pseudo-nitzschia_seriata	0.135806500911713	0.00913597736507654	0.286294519901276	35.4832344055176	33.7153358459473	30.4995899200439	4.98364782333374	26.1147727966309	16.6512241363525	7.06847906112671	19.046293258667	-46.8630338880962
-74.9167	37.1533	Pseudo-nitzschia_seriata	0.12876433134079	0.0155509216710925	0.258690983057022	35.4950218200684	33.5090980529785	29.6008377075195	5.89418601989746	26.2616863250732	16.8971214294434	7.10304403305054	19.1586437225342	-45.4775999999999
-75.135	36.6783	Pseudo-nitzschia_seriata	0.117592245340347	0.0373000912368298	0.213938340544701	35.955738067627	33.5733642578125	29.7009258270264	6.25481414794922	26.4440536499023	17.3039608001709	7.36415386199951	19.0798988342285	-30.0824479999999
-75.2333	37.025	Pseudo-nitzschia_seriata	0.110471434891224	0.0516715422272682	0.145791471004486	35.2523574829102	32.781307220459	27.9595184326172	7.29283905029297	26.3124980926514	16.668140411377	6.26127910614014	20.0512199401855	-33.5020000000005
-75.4217	36.8067	Pseudo-nitzschia_seriata	0.110333420336246	0.0403742007911205	0.172554031014442	35.6837196350098	32.2892913818359	27.7119827270508	7.97173690795898	26.4397220611572	16.6996288299561	5.68532991409302	20.7543926239014	-23.0601038399999
-75.4317	36.9567	Pseudo-nitzschia_seriata	0.120141930878162	0.0438504256308079	0.174065411090851	34.7606201171875	31.6328506469727	26.4596843719482	8.30093765258789	26.3871803283691	16.5513019561768	5.46160697937012	20.925573348999	-25.95253584
-75.535	36.7683	Pseudo-nitzschia_seriata	0.113335989415646	0.0291998591274023	0.190491884946823	35.4862327575684	31.8693161010742	27.2754898071289	8.21074199676514	26.4714317321777	16.6242008209229	5.30162382125854	21.169807434082	-20.5864960000002
-75.6133	36.9467	Pseudo-nitzschia_seriata	0.123326167464256	0.0394101664423943	0.192696094512939	34.1610832214355	30.4477005004883	25.329008102417	8.83207511901855	26.4371967315674	16.4722137451172	4.89326286315918	21.5439338684082	-19.4016001600002
-75.631333	37.114	Pseudo-nitzschia_seriata	0.136066287755966	0.0268375016748905	0.219480916857719	33.7793502807617	30.5832138061523	25.4880294799805	8.29131984710693	26.3199939727783	16.2456760406494	4.51999378204346	21.7999992370605	-15.3559450560002
-78.7907	-8.767556	Pseudo-nitzschia_seriata	0.254085838794708	0.0594230927526951	0.399988293647766	35.1008148193359	34.8539352416992	33.4737739562988	1.62704002857208	23.9455757141113	18.6310939788818	15.2556047439575	8.68997097015381	-18.6720442047998
-78.9222	-8.422972	Pseudo-nitzschia_seriata	0.189446240663528	0.00821169093251228	0.307075679302216	35.0925064086914	34.8246612548828	33.3043441772461	1.78815996646881	24.0671424865723	18.5636520385742	15.2550325393677	8.81210994720459	-19.2603820288001
-78.9614	-8.566861	Pseudo-nitzschia_seriata	0.231044262647629	0.0507246591150761	0.358109474182129	35.0938262939453	34.8290748596191	33.3322105407715	1.76161897182465	24.0749740600586	18.6357574462891	15.3072710037231	8.76770305633545	-35.999388006399
-8.08	55.5017	Pseudo-nitzschia_seriata	0.122628696262836	0.0189297385513783	0.208810329437256	35.3969802856445	35.2293014526367	34.7734375	0.623542010784149	15.6447553634644	11.6517677307129	7.54967594146729	8.09507942199707	-76.7026479999998
-8.5033	55.43	Pseudo-nitzschia_seriata	0.0848744213581085	0.00926052592694759	0.16151474416256	35.4097175598145	35.2651672363281	34.9413681030273	0.468349993228912	15.7016305923462	11.7796792984009	7.95942211151123	7.7422080039978	-94.4876079999993
-8.785	41.1167	Pseudo-nitzschia_seriata	0.17317308485508	0.0658326297998428	0.19628056883812	35.6643753051758	34.1836357116699	30.6208438873291	5.04353380203247	19.8381786346436	15.7839040756226	12.2328195571899	7.60535907745361	-33.7120319999965
-8.815	41.2217	Pseudo-nitzschia_seriata	0.18202668428421	0.0666568130254745	0.213521212339401	35.5612754821777	33.576602935791	28.6180076599121	6.94326877593994	19.8131732940674	15.7704019546509	12.2321043014526	7.58106899261475	-40.2939359999973
-8.8179	41.3007	Pseudo-nitzschia_seriata	0.21768544614315	0.0862689986824989	0.244362384080887	35.5565147399902	33.5166130065918	28.3533458709717	7.20316886901855	19.6968421936035	15.7035522460938	12.2225637435913	7.47427797317505	-39.2665404799972
-8.82	41.3767	Pseudo-nitzschia_seriata	0.200494930148125	0.0716936141252518	0.221452608704567	35.6290054321289	33.7290687561035	28.6044654846191	7.02453804016113	19.665714263916	15.676344871521	12.2057886123657	7.45992612838745	-34.1983759999952
-8.8483	41.04	Pseudo-nitzschia_seriata	0.131635785102844	0.0504792854189873	0.154071912169456	35.6651725769043	34.3414459228516	31.1887741088867	4.47639799118042	19.9129104614258	15.8697786331177	12.3128852844238	7.60002517700195	-46.5131999999986
-8.8817	41.3617	Pseudo-nitzschia_seriata	0.170337453484535	0.0611684173345566	0.200501039624214	35.6618804931641	33.9274101257324	29.1331901550293	6.52869081497192	19.6199932098389	15.5971527099609	12.1299934387207	7.48999977111816	-57.8433771199998
-8.889911	40.884782	Pseudo-nitzschia_seriata	0.131763994693756	0.0508914366364479	0.154283761978149	35.7263259887695	34.7330360412598	32.3067092895508	3.41961789131165	20.0899925231934	15.9611301422119	12.2799940109253	7.80999898910522	-46.2936882461119
-8.9517	41.5383	Pseudo-nitzschia_seriata	0.17139820754528	0.047288928180933	0.197798267006874	35.7176856994629	34.3346710205078	29.9025955200195	5.81509208679199	19.5612277984619	15.717942237854	12.3171758651733	7.24405193328857	-72.1486574399979
-8.958444	41.457601	Pseudo-nitzschia_seriata	0.163097023963928	0.0570995733141899	0.204082980751991	35.6737289428711	34.1103401184082	29.3110275268555	6.3627028465271	19.6537284851074	15.7591028213501	12.330587387085	7.32314109802246	-88.0061646135018
-8.9667	41.595	Pseudo-nitzschia_seriata	0.180199190974236	0.0521096587181091	0.202698737382889	35.7447319030762	34.4693450927734	30.3656730651855	5.37905693054199	19.4603729248047	15.6416997909546	12.2520732879639	7.20830011367798	-66.8322399999965
-80.95	73.712	Pseudo-nitzschia_seriata	0.158256471157074	0.021264148876071	0.324800133705139	32.5145988464355	30.5319309234619	26.8042621612549	5.71033382415771	4.34499216079712	-0.590620994567871	-1.86883401870728	6.21382617950439	-134.802399999972
-9.0067	41.0567	Pseudo-nitzschia_seriata	0.118029460310936	0.0508933775126934	0.157318025827408	35.7770042419434	34.7918281555176	32.3500900268555	3.42691493034363	20.0387897491455	16.053617477417	12.5484228134155	7.49036693572998	-81.1918875199967
-9.0189	41.5977	Pseudo-nitzschia_seriata	0.162776231765747	0.0628688335418701	0.183650448918343	35.8070220947266	34.689697265625	31.1168746948242	4.6901478767395	19.4666957855225	15.7253341674805	12.3524951934814	7.11420106887817	-85.8349047999939
-9.0383	41.8567	Pseudo-nitzschia_seriata	0.184792309999466	0.0686833709478378	0.223424687981606	35.8970680236816	35.3033180236816	33.0930519104004	2.80401611328125	19.2449722290039	15.6419610977173	12.3214645385742	6.92350721359253	-95.148029279991
-9.1083	40.28	Pseudo-nitzschia_seriata	0.106128707528114	0.0387014113366604	0.131370440125465	35.8225555419922	35.2489013671875	33.7509803771973	2.07157492637634	20.4805526733398	16.4720497131348	12.9227380752563	7.55781507492065	-82.2785759999988
-9.133829	41.859729	Pseudo-nitzschia_seriata	0.145181119441986	0.0562109686434269	0.180865809321404	35.9233703613281	35.3528289794922	33.3566665649414	2.56670689582825	19.2299938201904	15.6611299514771	12.3299932479858	6.90000104904175	-120.390083353936
-9.1667	42.1767	Pseudo-nitzschia_seriata	0.131723314523697	0.0422979742288589	0.172375932335854	35.9598083496094	35.4598693847656	33.8498649597168	2.1099419593811	19.1930637359619	15.6542892456055	12.3884992599487	6.80456399917603	-150.682337119998
-9.1667	48.4217	Pseudo-nitzschia_seriata	0.0567131005227566	0.0206910222768784	0.0961587056517601	35.8715324401855	35.5628356933594	35.3570213317871	0.514510989189148	17.8665962219238	13.9153108596802	10.6035652160645	7.26303100585938	-164.555503360001
-9.1783	42.0633	Pseudo-nitzschia_seriata	0.13116866350174	0.0390682891011238	0.17189034819603	35.9446105957031	35.4490432739258	33.9144630432129	2.03014802932739	19.2445240020752	15.7155094146729	12.4313821792603	6.81314182281494	-144.754001599998
-9.248333	40.330667	Pseudo-nitzschia_seriata	0.10345546156168	0.0307448413223028	0.138564676046371	35.8411903381348	35.2808570861816	33.8450202941895	1.99616599082947	20.5223484039307	16.52858543396	12.9729948043823	7.5493540763855	-106.225592719758
-9.315	43.2033	Pseudo-nitzschia_seriata	0.213944256305695	0.0319478735327721	0.298052072525024	35.8493232727051	35.6001663208008	34.8697357177734	0.979589998722076	18.7200164794922	15.2511615753174	12.3815889358521	6.33842802047729	-137.27583999999
-9.348	51.392	Pseudo-nitzschia_seriata	0.169687300920486	0.0518048331141472	0.246737957000732	35.3455123901367	34.9626197814941	34.128978729248	1.21653401851654	17.0999927520752	12.2494258880615	8.32999324798584	8.77000045776367	-65.7139039999992
-9.3667	43.055	Pseudo-nitzschia_seriata	0.192731007933617	0.0373723097145557	0.243153408169746	35.846004486084	35.5839996337891	34.7924461364746	1.05355799198151	18.8086910247803	15.2910108566284	12.3862590789795	6.42243194580078	-104.177967999997
-9.3683	50.8183	Pseudo-nitzschia_seriata	0.065366193652153	0.00180791493039578	0.138062566518784	35.4513168334961	35.2061462402344	34.8060722351074	0.645242989063263	17.6329650878906	12.8028020858765	9.07923412322998	8.55373096466064	-118.22700832
-9.3945	40.0672	Pseudo-nitzschia_seriata	0.100114732980728	0.0379591472446918	0.124146938323975	35.8859443664551	35.3558883666992	34.1767120361328	1.70923399925232	20.713005065918	16.7864952087402	13.2403259277344	7.47267913818359	-129.080097599999
-9.46	39.295	Pseudo-nitzschia_seriata	0.154740199446678	0.0605099052190781	0.211800888180733	35.8696365356445	35.3083839416504	34.1172332763672	1.75240194797516	20.5020446777344	16.6843338012695	13.5255699157715	6.97647476196289	-51.4207999999993
-9.5017	39.14	Pseudo-nitzschia_seriata	0.128633141517639	0.047093890607357	0.171465694904327	35.9330101013184	35.4218978881836	34.4237213134766	1.50928997993469	20.4263019561768	16.6800937652588	13.6025581359863	6.82374382019043	-46.1118959999969
-9.788	39.256667	Pseudo-nitzschia_seriata	0.164081543684006	0.0362747013568878	0.312315613031387	35.9331893920898	35.4122467041016	34.3915481567383	1.54164004325867	20.9725856781006	17.0254364013672	13.7087306976318	7.26385498046875	-146.705519071987
-9.8666	31.255	Pseudo-nitzschia_seriata	0.181362882256508	0.0544212758541107	0.236835137009621	36.6057548522949	36.1693916320801	35.6829872131348	0.922767996788025	20.8280582427979	18.0412368774414	15.0623273849487	5.76573085784912	-49.7286399999989
-92.555	72.345	Pseudo-nitzschia_seriata	0.0771940052509308	0.0129638556391001	0.15399532020092	32.5265617370605	30.0694599151611	25.58815574646	6.93840599060059	4.34879684448242	-0.948737025260925	-1.88866198062897	6.23746013641357	-128.825600000001
-93.058	72.255	Pseudo-nitzschia_seriata	0.0782656297087669	0.0223430972546339	0.153348714113235	32.4184761047363	29.8888759613037	25.5393753051758	6.87910079956055	4.43008613586426	-0.937731981277466	-1.89000594615936	6.32009220123291	-120.360160000001
-93.305	72.103	Pseudo-nitzschia_seriata	0.0778336450457573	0.0129380533471704	0.151531517505646	32.3734359741211	29.8013362884521	25.5920639038086	6.78137397766113	4.38368988037109	-0.929398000240326	-1.89000594615936	6.27369594573975	-124.41728
-94.058333	18.325	Pseudo-nitzschia_seriata	0.117535561323166	0.0131804253906012	0.196169748902321	36.061710357666	34.9372253417969	32.0465354919434	4.01517677307129	29.7348785400391	26.976354598999	23.2166538238525	6.51822519302368	-19.3200375999993
-94.082778	18.515833	Pseudo-nitzschia_seriata	0.195070803165436	0.0379379764199257	0.286519944667816	36.092357635498	35.0339431762695	32.5323524475098	3.56000590324402	29.7752017974854	26.9960556030273	23.16184425354	6.61335802078247	-63.3065446663978
-95.169998	74.669998	Pseudo-nitzschia_seriata	0.0420589745044708	0.0131611498072743	0.063261978328228	33.0114212036133	30.8777351379395	26.9988651275635	6.01255798339844	3.47224807739258	-1.00039196014404	-1.8979549407959	5.37020301818848	-94.3939881755463
-95.508333	18.875	Pseudo-nitzschia_seriata	0.261441379785538	0.0848252177238464	0.352036029100418	36.0456962585449	34.5433120727539	30.8439502716064	5.20174598693848	29.4663619995117	26.6347522735596	22.432954788208	7.03340721130371	-76.2000720000029
-95.525	18.975	Pseudo-nitzschia_seriata	0.281713455915451	0.0434471294283867	0.399176806211472	36.0026893615723	34.4702835083008	30.6483879089355	5.35430288314819	29.5019969940186	26.6366729736328	22.3904857635498	7.11151123046875	-147.199999999986
-95.775	18.975	Pseudo-nitzschia_seriata	0.237740412354469	0.0691195577383041	0.305697053670883	35.9253425598145	33.965446472168	29.6020927429199	6.32325077056885	29.4657821655273	26.5787315368652	22.2696323394775	7.1961498260498	-30.7199999999994
-99.901433	16.841417	Pseudo-nitzschia_seriata	0.225647792220116	0.0192001108080149	0.436713546514511	34.2346725463867	33.1210098266602	31.0710735321045	3.16359901428223	30.7499923706055	28.8309020996094	25.8399925231934	4.90999984741211	-61.522824463565
-99.922231	16.839947	Pseudo-nitzschia_seriata	0.221766129136086	0.028216402977705	0.427272319793701	34.2337226867676	33.1064872741699	31.018518447876	3.21520590782166	30.7294235229492	28.8619289398193	25.9919471740723	4.73747587203979	-82.5122869600125
0.0467	57.47	Pseudo-nitzschia_seriata	0.183407887816429	0.045122005045414	0.293227523565292	35.2528648376465	35.0567321777344	34.6726837158203	0.580182015895844	15.1192216873169	10.3576889038086	5.57085990905762	9.54836177825928	-95.7088559999989
0.055	39.665	Pseudo-nitzschia_seriata	0.157693326473236	0.0229851622134447	0.256390154361725	38.1636009216309	37.2078514099121	36.2231254577637	1.94047403335571	26.9757614135742	19.5087432861328	12.7349491119385	14.2408123016357	-78.3024000000025
0.0580662161439413	49.6133562472077	Pseudo-nitzschia_seriata	0.102121844887733	0.0346223525702953	0.174833372235298	34.8961181640625	34.3867530822754	33.5282936096191	1.36782395839691	18.6011962890625	12.9505882263184	6.26636409759521	12.3348321914673	-19.9257238945046
0.15	40.08	Pseudo-nitzschia_seriata	0.0696688517928123	0.0166146885603666	0.099294550716877	38.1604537963867	37.1410713195801	35.874942779541	2.28551006317139	27.0319309234619	19.4288902282715	12.4304780960083	14.6014528274536	-17.1120000000018
0.2683	50.65	Pseudo-nitzschia_seriata	0.259926319122314	0.0314504243433475	0.47656923532486	35.0767440795898	34.0548057556152	32.1760177612305	2.9007260799408	17.8081722259521	12.6506462097168	6.54632377624512	11.261848449707	-33.2158800000005
0.3117	59.4267	Pseudo-nitzschia_seriata	0.0671366155147552	0.0154065927490592	0.121214456856251	35.3647766113281	35.1796798706055	34.2591094970703	1.10566604137421	14.9883060455322	10.0490455627441	6.00496292114258	8.98334312438965	-125.430576640001
0.3633	38.6767	Pseudo-nitzschia_seriata	0.222248286008835	0.0774707421660423	0.334899514913559	38.0620193481445	36.8971366882324	36.1791534423828	1.8828649520874	26.9378547668457	19.6790618896484	13.1464757919312	13.7913789749146	-98.2643500800006
0.37	40.21	Pseudo-nitzschia_seriata	0.0893674418330193	0.00966790411621332	0.136215835809708	38.1225738525391	36.8620834350586	35.1997146606445	2.92285895347595	27.0067844390869	19.3756065368652	12.3551902770996	14.6515941619873	-33.6848000000004
0.657	53.565	Pseudo-nitzschia_seriata	0.0803866013884544	0.0239519607275724	0.14080698788166	34.5987663269043	34.1765441894531	33.739143371582	0.859624028205872	15.8693361282349	10.548469543457	4.24236822128296	11.6269683837891	-25.9430400000025
0.998123635985592	50.0823307256582	Pseudo-nitzschia_seriata	0.0779216513037682	0.0144894989207387	0.154901146888733	34.8160133361816	34.0518417358398	32.6429405212402	2.1730740070343	18.7224731445312	12.8254947662354	5.93190717697144	12.790566444397	-17.8330058176223
1.0801	58.0168	Pseudo-nitzschia_seriata	0.0864329412579536	0.00867764092981815	0.212976664304733	35.2785301208496	35.1296997070312	34.841926574707	0.436603009700775	15.5655546188354	10.4125556945801	5.76448917388916	9.80106639862061	-133.62044416
1.338	54.33	Pseudo-nitzschia_seriata	0.0813181847333908	0.0107989255338907	0.183848172426224	34.9730911254883	34.6477508544922	34.1716041564941	0.801487982273102	15.9246187210083	10.604603767395	4.72721481323242	11.1974039077759	-44.8456800000001
1.43662430275309	50.6297682724861	Pseudo-nitzschia_seriata	0.282476544380188	0.0273518785834312	0.541772186756134	34.9465103149414	34.0205116271973	32.552906036377	2.39360308647156	18.3327884674072	12.6551103591919	5.96030616760254	12.3724822998047	-22.5099101032989
1.474505	50.231281	Pseudo-nitzschia_seriata	0.0840634107589722	0.0283278897404671	0.154988452792168	34.7600898742676	33.7282295227051	31.9301261901855	2.82996392250061	18.9114685058594	12.7796440124512	5.6728777885437	13.2385911941528	-15.6848008839249
1.4873	54.0512	Pseudo-nitzschia_seriata	0.108005531132221	0.0344560034573078	0.226092517375946	34.9573211669922	34.6002082824707	34.0917663574219	0.865556001663208	15.940559387207	10.6137266159058	4.61422109603882	11.3263378143311	-47.7390220800011
1.533333	50.9	Pseudo-nitzschia_seriata	0.404138118028641	0.114309720695019	0.808006405830383	35.0204849243164	34.0608596801758	32.4670066833496	2.55347895622253	18.1788864135742	12.5936412811279	5.88447380065918	12.294412612915	-32.1500659999976
1.54866	50.75313	Pseudo-nitzschia_seriata	0.360433012247086	0.10297654569149	0.699145555496216	35.0079803466797	34.076545715332	32.5703086853027	2.4376699924469	18.1883068084717	12.6119823455811	5.93445301055908	12.2538537979126	-13.2208159295986
1.56749	50.72646	Pseudo-nitzschia_seriata	0.291503876447678	0.0649446845054626	0.542837560176849	35.0001678466797	34.0755386352539	32.5898246765137	2.41034197807312	18.2843360900879	12.6329574584961	5.92520523071289	12.359130859375	-9.63646980479918
1.5733	53.7167	Pseudo-nitzschia_seriata	0.0577910877764225	0.0122253494337201	0.104673683643341	34.8919868469238	34.4789772033691	34.0704612731934	0.821524977684021	16.0595741271973	10.6513948440552	4.39001417160034	11.6695604324341	-26.4627183999994
1.64397830121673	51.8456757182803	Pseudo-nitzschia_seriata	0.103235676884651	0.010487942956388	0.190500766038895	34.9420547485352	34.227222442627	33.4464225769043	1.49563002586365	18.8299942016602	12.1448802947998	4.19999408721924	14.6300010681152	-18.439709809504
1.66533667838998	50.9991492352545	Pseudo-nitzschia_seriata	0.405152589082718	0.127404853701591	0.837601006031036	35.015209197998	34.0776901245117	32.5082244873047	2.50698208808899	18.2125568389893	12.5762147903442	5.78791189193726	12.4246454238892	-28.5418841468969
1.67699	50.90597	Pseudo-nitzschia_seriata	0.378200381994247	0.115199103951454	0.785466432571411	35.0143623352051	34.0786666870117	32.5228843688965	2.49148011207581	18.28369140625	12.5894298553467	5.77045392990112	12.5132369995117	-13.0620286575994
1.7839937790176	51.0629695288487	Pseudo-nitzschia_seriata	0.320003747940063	0.092440202832222	0.686246037483215	35.001880645752	34.0497055053711	32.3230972290039	2.67878103256226	18.3249359130859	12.5721712112427	5.66481399536133	12.6601209640503	-25.6435225038479
1.8	51.088889	Pseudo-nitzschia_seriata	0.328588098287582	0.0729378089308739	0.696558773517609	35.0046234130859	34.0359687805176	32.2053451538086	2.79927706718445	18.3203430175781	12.558892250061	5.61244297027588	12.7079000473022	-26.0800055999998
1.85070974774927	51.0862709882319	Pseudo-nitzschia_seriata	0.27391242980957	0.053840383887291	0.578431606292725	35.0032997131348	34.021411895752	32.1137580871582	2.88954091072083	18.3699932098389	12.5802211761475	5.62999391555786	12.7399988174438	-24.7739265697029
1.95	51.473611	Pseudo-nitzschia_seriata	0.232743382453918	0.0312705785036087	0.530468583106995	34.9955368041992	34.0538711547852	31.9287528991699	3.06678509712219	18.3344879150391	12.4996738433838	5.42399978637695	12.9104881286621	-36.8466656000006
10.083	57.758	Pseudo-nitzschia_seriata	0.282238185405731	0.0380659662187099	0.402787387371063	34.3615798950195	31.6944007873535	22.7034683227539	11.6581087112427	18.2202262878418	10.5415344238281	2.13605999946594	16.0841674804688	-51.2159999999999
10.1467	57.7433	Pseudo-nitzschia_seriata	0.456272333860397	0.0449611358344555	0.798569858074188	34.4239921569824	31.7936172485352	22.6059989929199	11.8179941177368	18.317045211792	10.5249328613281	1.91803801059723	16.3990077972412	-49.0248129599984
10.1893	57.7014	Pseudo-nitzschia_seriata	0.452636420726776	0.035633310675621	0.806660771369934	34.3867340087891	31.5520992279053	21.701639175415	12.6850929260254	18.4237098693848	10.5042552947998	1.6601630449295	16.7635478973389	-32.5203596799979
10.227	57.765	Pseudo-nitzschia_seriata	0.312624275684357	0.0483924672007561	0.451560318470001	34.3517303466797	31.5578212738037	22.0822906494141	12.2694368362427	18.4129238128662	10.5049962997437	1.63881695270538	16.7741069793701	-58.4502399999996
10.2683	57.7733	Pseudo-nitzschia_seriata	0.356143683195114	0.055363692343235	0.517894923686981	34.3048553466797	31.3654003143311	21.3558559417725	12.9490003585815	18.4498958587646	10.4979257583618	1.53036201000214	16.9195346832275	-65.4918011199983
10.2683	57.8833	Pseudo-nitzschia_seriata	0.293024897575378	0.0288375057280064	0.481945097446442	34.1532936096191	31.1526622772217	21.7117881774902	12.4415063858032	18.4477062225342	10.4921779632568	1.40481400489807	17.0428924560547	-79.5278948800015
10.3233	57.7383	Pseudo-nitzschia_seriata	0.419008016586304	0.0252760034054518	0.74894642829895	34.3868713378906	31.381778717041	21.0772686004639	13.3096017837524	18.475492477417	10.4957542419434	1.54489898681641	16.9305934906006	-47.6368332799993
10.4	57.6333	Pseudo-nitzschia_seriata	0.393159240484238	0.034427959471941	0.672772228717804	34.4371376037598	31.0177326202393	19.8037567138672	14.6333799362183	18.6599941253662	10.4618120193481	1.18999397754669	17.4699993133545	-7.31071999999952
10.458333	59.486668	Pseudo-nitzschia_seriata	0.057015810161829	0.00178028456866741	0.109196357429028	32.6335563659668	28.187105178833	20.1355266571045	12.498028755188	19.6012096405029	9.90078830718994	-0.888508975505829	20.4897193908691	-97.0583857642345
10.5433	57.8683	Pseudo-nitzschia_seriata	0.322430700063705	0.0147149441763759	0.614249289035797	34.0771636962891	30.8168334960938	20.5306491851807	13.5465106964111	18.6997718811035	10.4513835906982	0.791742026805878	17.9080295562744	-108.405404000001
10.552	78.937	Pseudo-nitzschia_seriata	0.069777138531208	0.0154832871630788	0.11911129206419	35.1553764343262	34.8249588012695	33.8285026550293	1.32687294483185	6.44459676742554	2.07118201255798	-1.29391098022461	7.73850917816162	-120.754624000001
10.5785	57.796667	Pseudo-nitzschia_seriata	0.489055335521698	0.0542150177061558	0.924192249774933	34.2782669067383	30.9498691558838	19.931396484375	14.346869468689	18.7478351593018	10.4534969329834	0.902737975120544	17.8450965881348	-84.6231361999974
10.590569	59.35867	Pseudo-nitzschia_seriata	0.0821017175912857	0.015464342199266	0.137713491916656	32.6174163818359	28.1371688842773	20.0194969177246	12.5979204177856	19.669994354248	9.89635753631592	-0.860005974769592	20.5300006866455	-106.031207553601
10.6116	57.7833	Pseudo-nitzschia_seriata	0.478477358818054	0.0732657164335251	0.904373407363892	34.2557830810547	30.8177433013916	19.7255516052246	14.5302333831787	18.8739395141602	10.4341773986816	0.671245992183685	18.202693939209	-71.8847340799939
10.628217	59.622032	Pseudo-nitzschia_seriata	0.0691842660307884	0.0139291081577539	0.101078763604164	32.6392021179199	28.1880702972412	20.1460361480713	12.4931688308716	19.5399932861328	9.71431159973145	-1.43000602722168	20.9699993133545	-88.589759239808
10.653178	59.191948	Pseudo-nitzschia_seriata	0.0735467150807381	0.012797168456018	0.126931741833687	32.6122550964355	28.1274166107178	19.9964942932129	12.6157598495483	19.6205005645752	10.084680557251	-0.131301999092102	19.751802444458	-119.237889452028
10.6666	59.8666	Pseudo-nitzschia_seriata	0.0580969005823135	0.0117933414876461	0.085427537560463	32.6464920043945	28.2049884796143	20.1880283355713	12.4584627151489	19.4499931335449	9.60897064208984	-1.56000602245331	21.0099983215332	-30.3278131200014
10.673	57.763	Pseudo-nitzschia_seriata	0.489943355321884	0.084462858736515	0.940771698951721	34.2709617614746	30.7138843536377	19.4513072967529	14.819655418396	19.0239753723145	10.4176015853882	0.469157010316849	18.5548191070557	-53.8121599999959
10.760812	59.0407	Pseudo-nitzschia_seriata	0.141709893941879	0.0331714041531086	0.265859693288803	32.6776428222656	28.2289619445801	20.3193511962891	12.3582916259766	19.6364135742188	10.1734399795532	0.080764003098011	19.5556488037109	-124.344506047997
10.7917	56.856701	Pseudo-nitzschia_seriata	0.108514793217182	0.0336052030324936	0.146998509764671	33.2537689208984	24.2239799499512	11.3292694091797	21.9244995117188	19.5943546295166	10.3164796829224	-0.114266000688076	19.7086200714111	-11.2195001648
10.8067	57.7567	Pseudo-nitzschia_seriata	0.426976352930069	0.0976497754454613	0.80935525894165	34.1068840026855	30.3153629302979	18.753246307373	15.3536376953125	19.0737590789795	10.411639213562	0.407041996717453	18.6667175292969	-49.7568459199991
10.825	57.7217	Pseudo-nitzschia_seriata	0.208717778325081	0.0649656355381012	0.325588285923004	34.2323226928711	30.2208671569824	18.0580425262451	16.1742763519287	19.1511764526367	10.4107208251953	0.412294000387192	18.7388820648193	-34.5819199999984
10.875	57.77	Pseudo-nitzschia_seriata	0.371963024139404	0.0946858301758766	0.698693633079529	34.0025215148926	30.1543064117432	18.5695171356201	15.4330005645752	19.1831378936768	10.3922624588013	0.251399010419846	18.9317398071289	-51.9799999999997
10.978727	57.73217	Pseudo-nitzschia_seriata	0.188730761408806	0.0466755144298077	0.3314548432827	34.0683364868164	29.9266319274902	17.6269264221191	16.4414138793945	19.3967380523682	10.3767280578613	0.118860997259617	19.2778778076172	-39.5389243233602
11	55.376701	Pseudo-nitzschia_seriata	0.137605637311935	0.0246695261448622	0.186617851257324	24.5653915405273	14.0353536605835	8.34043407440186	16.2249565124512	19.5250549316406	10.3196706771851	-0.170194998383522	19.6952495574951	-19.4591759999995
11.001559	57.749772	Pseudo-nitzschia_seriata	0.170683637261391	0.0320239551365376	0.339820772409439	33.6442413330078	29.2500114440918	16.9968128204346	16.6474304199219	19.4337501525879	10.3713283538818	0.0790370032191277	19.3547134399414	-42.6827266657912
11.058	57.757	Pseudo-nitzschia_seriata	0.251630812883377	0.0376292802393436	0.535146594047546	33.5557899475098	29.3083343505859	17.6129856109619	15.9428043365479	19.3653049468994	10.3671112060547	0.0707060024142265	19.2945995330811	-42.8070719999993
11.1033	58.8682999991658	Pseudo-nitzschia_seriata	0.174896568059921	0.0445506498217583	0.336278170347214	32.8477401733398	28.4642696380615	20.2929077148438	12.5548343658447	19.6899929046631	10.2113571166992	0.0799940004944801	19.6099987030029	-49.2357786918013
11.15	56.099998	Pseudo-nitzschia_seriata	0.117445886135101	0.0383795946836472	0.210621580481529	26.9467811584473	18.7216567993164	10.4519157409668	16.4948654174805	19.4799938201904	10.4146528244019	-0.300006002187729	19.7800006866455	-21.6099927999997
11.157	57.692	Pseudo-nitzschia_seriata	0.159988895058632	0.019966546446085	0.333049654960632	33.4070167541504	28.9146308898926	16.6960258483887	16.7109928131104	19.5459861755371	10.3533115386963	-0.0189440008252859	19.5649299621582	-38.7145280000003
11.2	57.7517	Pseudo-nitzschia_seriata	0.202502995729446	0.0288444310426712	0.444362938404083	33.0922508239746	28.684944152832	17.0861682891846	16.00608253479	19.5475234985352	10.3228549957275	-0.117848999798298	19.6653728485107	-46.7366400000004
11.225	58.2583299991566	Pseudo-nitzschia_seriata	0.459351629018784	0.026772927492857	0.929254055023193	32.6405487060547	27.907543182373	19.2464199066162	13.3941307067871	19.4321613311768	10.2540979385376	-0.141260996460915	19.5734233856201	-39.0407441882448
11.2367	57.7333	Pseudo-nitzschia_seriata	0.160711124539375	0.0185141526162624	0.340109497308731	33.1770858764648	28.6322402954102	16.4804153442383	16.6966686248779	19.6053028106689	10.3303165435791	-0.110188998281956	19.7154903411865	-50.3461899200027
11.24	58.353329999158	Pseudo-nitzschia_seriata	0.307199001312256	0.0220372695475817	0.659944534301758	32.8137702941895	28.2065486907959	19.6950206756592	13.118748664856	19.4980411529541	10.2704172134399	-0.12177299708128	19.6198139190674	-16.4583505895499
11.282689	57.681262	Pseudo-nitzschia_seriata	0.191031873226166	0.0360975712537766	0.411789417266846	32.8254814147949	28.0819721221924	16.0021533966064	16.8233280181885	19.6265773773193	10.3221187591553	-0.136315003037453	19.7628936767578	-50.825334932961
11.285	57.4983	Pseudo-nitzschia_seriata	0.175676718354225	0.0481901243329048	0.337663531303406	32.4361419677734	26.9026947021484	14.3430347442627	18.0931072235107	19.8501033782959	10.3519239425659	-0.115640997886658	19.9657459259033	-32.9344159999998
11.3333	54.57	Pseudo-nitzschia_seriata	0.207501709461212	0.0443917699158192	0.297851920127869	18.6829528808594	10.0102396011353	7.24062395095825	11.4423265457153	20.0085067749023	10.493070602417	-0.0459330007433891	20.0544395446777	-20.0712080000003
11.3867	57.4633	Pseudo-nitzschia_seriata	0.166445001959801	0.0377996228635311	0.344974309206009	32.1312828063965	26.5203590393066	14.2118978500366	17.9193878173828	19.8973541259766	10.342264175415	-0.170136004686356	20.0674915313721	-40.4685286399997
11.411667	57.750167	Pseudo-nitzschia_seriata	0.25613409280777	0.0247491504997015	0.476231873035431	32.494945526123	27.7550754547119	16.6002674102783	15.894679069519	19.6094760894775	10.2851228713989	-0.205301001667976	19.8147773742676	-61.8857739121434
11.4333	58.2582999991566	Pseudo-nitzschia_seriata	0.129756435751915	0.00107925874181092	0.291893988847733	32.4396133422852	27.587833404541	18.6913242340088	13.7482881546021	19.5052108764648	10.1538953781128	-0.244598001241684	19.7498092651367	-14.0365618249123
11.525	57.549999	Pseudo-nitzschia_seriata	0.25448152422905	0.0428363941609859	0.459557414054871	31.5751972198486	26.1781616210938	14.6000528335571	16.9751453399658	19.8833961486816	10.3133926391602	-0.237441003322601	20.1208362579346	-62.1801464000013
11.5625	58.0666699991538	Pseudo-nitzschia_seriata	0.153152048587799	0.0194139033555984	0.323483794927597	31.9575805664062	26.9230823516846	16.8231925964355	15.134388923645	19.533182144165	10.1773271560669	-0.285643994808197	19.818826675415	-2.64992002030914
11.5683	57.2	Pseudo-nitzschia_seriata	0.177268549799919	0.046084962785244	0.360861301422119	30.630090713501	24.236888885498	12.7746076583862	17.8554801940918	19.9999217987061	10.3676490783691	-0.209214001893997	20.209135055542	-46.2918800000011
11.66	57.1633	Pseudo-nitzschia_seriata	0.176156237721443	0.0406228713691235	0.357487499713898	30.4555377960205	23.9646320343018	12.7473096847534	17.7082290649414	20.0399932861328	10.3906755447388	-0.220006003975868	20.2599983215332	-39.4219759999983
11.66667	57.1916699991415	Pseudo-nitzschia_seriata	0.189267084002495	0.0380330495536327	0.381049513816833	30.1054706573486	24.0515041351318	13.2184066772461	16.8870620727539	20.0203113555908	10.3526210784912	-0.252099007368088	20.2724113464355	-42.7998358497241
11.6867	57.6674999991481	Pseudo-nitzschia_seriata	0.16983550786972	0.0205314196646214	0.333025217056274	31.589204788208	26.3799304962158	15.2686433792114	16.3205623626709	19.783275604248	10.254355430603	-0.294299989938736	20.0775756835938	-12.8260040844359
11.735	57.0533	Pseudo-nitzschia_seriata	0.183241099119186	0.0626611337065697	0.292983621358871	30.1964473724365	23.5970764160156	12.492919921875	17.7035274505615	20.0377216339111	10.3878316879272	-0.285874009132385	20.3235950469971	-48.9584320000015
11.75	56.9633	Pseudo-nitzschia_seriata	0.180717408657074	0.0667259618639946	0.269774675369263	29.4443264007568	23.2554225921631	12.8839998245239	16.5603275299072	20.0415687561035	10.3918075561523	-0.311093002557755	20.3526611328125	-45.4469999999988
11.76833	57.6783299991483	Pseudo-nitzschia_seriata	0.152817979454994	0.00408683577552438	0.331901609897614	31.5407810211182	26.3272666931152	15.242148399353	16.2986335754395	19.8042736053467	10.2454433441162	-0.316154003143311	20.1204280853271	-6.90593924145433
11.795	56.825	Pseudo-nitzschia_seriata	0.164675429463387	0.0436460711061954	0.261178255081177	29.2512302398682	22.6970348358154	12.9175386428833	16.3336925506592	20.0083618164062	10.4205989837646	-0.373113989830017	20.3814754486084	-45.3199999999982
11.80833	57.5349999991462	Pseudo-nitzschia_seriata	0.146795183420181	0.00722925784066319	0.304787844419479	30.3306560516357	24.9700965881348	14.5896520614624	15.7410049438477	19.8991813659668	10.2784671783447	-0.299775004386902	20.1989555358887	-12.8400721331972
11.81	58.1091699991544	Pseudo-nitzschia_seriata	0.135315373539925	0.00477749248966575	0.313239067792892	32.2472877502441	27.3369197845459	17.6229267120361	14.624363899231	19.5482120513916	10.0684108734131	-0.357140988111496	19.9053535461426	-3.8126752316592
11.88333	58.3333299991577	Pseudo-nitzschia_seriata	0.0879853069782257	0.00432203151285648	0.198698654770851	32.4063835144043	27.5330047607422	18.5023441314697	13.9040412902832	19.5263385772705	10.0800523757935	-0.319319993257523	19.8456573486328	-2
11.98833	57.303329999143	Pseudo-nitzschia_seriata	0.192400798201561	0.0244319923222065	0.372683137655258	29.2476711273193	23.7768154144287	14.0414485931396	15.2062225341797	20.0181713104248	10.3263483047485	-0.284146010875702	20.302318572998	-23.836260209207
11.99	56.75	Pseudo-nitzschia_seriata	0.136821255087852	0.0486103259027004	0.203463137149811	28.5562267303467	22.5757312774658	13.3410892486572	15.2151365280151	20.0323429107666	10.3991851806641	-0.363054990768433	20.3953971862793	-34.3099999999998
115.41667	-32	Pseudo-nitzschia_seriata	0.207558855414391	0.0736434012651443	0.277362585067749	35.9384918212891	35.5333595275879	35.1091728210449	0.829320013523102	24.5796794891357	20.8910045623779	17.728385925293	6.85129404067993	-52.2484999999976
115.65483	-32.29097	Pseudo-nitzschia_seriata	0.150657564401627	0.0354966185986996	0.197371065616608	35.9462585449219	35.5514678955078	35.1266250610352	0.819634974002838	24.2266330718994	20.4238014221191	17.0720348358154	7.15459823608398	-16.2560156383982
115.7075	-31.76417	Pseudo-nitzschia_seriata	0.139547035098076	0.0322661958634853	0.179458647966385	35.925407409668	35.5123748779297	35.0899467468262	0.835460007190704	24.3696956634521	20.5805835723877	17.3186321258545	7.05106401443481	-6.54018119999664
12.0292	57.3599999991438	Pseudo-nitzschia_seriata	0.15105140209198	0.00750168738886714	0.327213376760483	29.642068862915	24.1908798217773	14.113205909729	15.5288639068604	19.9947605133057	10.2980890274048	-0.307029992341995	20.3017902374268	-11.7012641227255
12.0433	56.245	Pseudo-nitzschia_seriata	0.175946474075317	0.0289624650031328	0.325427770614624	26.5673961639404	20.7398681640625	13.5901184082031	12.9772787094116	19.8235378265381	10.3973169326782	-0.24217900633812	20.0657176971436	-27.1890239999996
12.11	56.6217	Pseudo-nitzschia_seriata	0.155489012598991	0.0487650334835052	0.245529338717461	27.887134552002	22.4851684570312	14.1956167221069	13.6915168762207	20.029993057251	10.3889713287354	-0.360006004571915	20.3899993896484	-32.2750959999996
12.1983	56.5667	Pseudo-nitzschia_seriata	0.162981569766998	0.0543044693768024	0.215866222977638	27.422643661499	22.3210830688477	14.6072731018066	12.8153705596924	19.9586372375488	10.3563423156738	-0.279653012752533	20.2382907867432	-42.931722400004
12.21167	56.9399999991381	Pseudo-nitzschia_seriata	0.173192575573921	0.0564587637782097	0.290227472782135	28.0692977905273	23.0229988098145	14.4274740219116	13.64182472229	20.0743465423584	10.3468294143677	-0.322932988405228	20.3972797393799	-26.0234840744674
12.235439	65.60086	Pseudo-nitzschia_seriata	0.120666988193989	0.0439530536532402	0.220262169837952	34.7334785461426	33.737060546875	32.2765007019043	2.45697903633118	13.8579969406128	8.02627182006836	2.75811290740967	11.0998840332031	-155.659475494063
12.51667	56.2183299991287	Pseudo-nitzschia_seriata	0.244532078504562	0.059574481099844	0.443835347890854	26.8303165435791	21.2904586791992	15.1451997756958	11.6851148605347	19.7177352905273	10.2143402099609	-0.153493002057076	19.8712272644043	-11.8790118557519
12.53333	56.4916699991322	Pseudo-nitzschia_seriata	0.169177383184433	0.0273944810032845	0.328838050365448	27.0099773406982	21.8677978515625	15.3535652160645	11.6564130783081	19.9248008728027	10.2713460922241	-0.194565996527672	20.1193675994873	-21.7403199665255
12.6467	55.919998	Pseudo-nitzschia_seriata	0.158036082983017	0.0601933747529984	0.239207342267036	21.4196491241455	16.5950946807861	11.7943801879883	9.62526893615723	19.4855480194092	10.016996383667	-0.554377973079681	20.0399265289307	-14.8021377504002
12.65217	56.31549999913	Pseudo-nitzschia_seriata	0.12063317745924	0.0215159524232149	0.227068036794662	26.8514709472656	21.4162006378174	15.130199432373	11.7212696075439	19.7655830383301	10.2241401672363	-0.142537996172905	19.9081211090088	-16.9060177215314
12.72	56.5649999991332	Pseudo-nitzschia_seriata	0.104098372161388	0.00987603794783354	0.232882529497147	27.0103454589844	21.9583225250244	15.3942289352417	11.6161165237427	19.9895648956299	10.2503519058228	-0.20508199930191	20.1946468353271	-16.0792000505512
12.75	55.866699	Pseudo-nitzschia_seriata	0.139119446277618	0.0311383903026581	0.254323601722717	19.7028484344482	15.3119449615479	11.0618677139282	8.6409797668457	19.3033981323242	9.86782932281494	-0.687354028224945	19.9907512664795	-12.749029999999
12.77883	56.4846699991321	Pseudo-nitzschia_seriata	0.095832496881485	0.0205249562859535	0.167598322033882	26.9200992584229	21.798168182373	15.4096336364746	11.5104637145996	19.89697265625	10.2073364257812	-0.16592800617218	20.0629005432129	-14.5108027999953
12.88083	55.5133299991201	Pseudo-nitzschia_seriata	0.161094844341278	0.0524368770420551	0.26037985086441	8.97969055175781	7.53535413742065	6.86405277252197	2.11563801765442	19.1902465820312	9.86668109893799	0.0876440033316612	19.1026039123535	-3.9762108008613
12.8875	55.8024999991236	Pseudo-nitzschia_seriata	0.124095313251019	0.0348672606050968	0.216050922870636	13.8469772338867	11.2586994171143	9.13076877593994	4.71620798110962	19.2615165710449	9.85282135009766	-0.517596006393433	19.7791118621826	-7.91600007151462
120.6191	-18.1717	Pseudo-nitzschia_seriata	0.10350451618433	0.00931668374687433	0.160426154732704	35.5249557495117	34.8780097961426	34.210132598877	1.31482303142548	31.0600986480713	27.7239398956299	23.6134452819824	7.44665288925171	-49.328515839997
121.76975	-14.93498	Pseudo-nitzschia_seriata	0.238489985466003	0.0722096711397171	0.357830673456192	35.235408782959	34.6486167907715	33.7512702941895	1.48413801193237	30.674674987793	28.5022945404053	25.1853427886963	5.48933219909668	-190.690449919994
121.85	-33.9333	Pseudo-nitzschia_seriata	0.153984993696213	0.0645388588309288	0.215930387377739	36.0485382080078	35.6714096069336	35.3548927307129	0.693646013736725	21.1402854919434	18.4896831512451	15.8296031951904	5.31068181991577	-39.6575600000022
122.5	26.35	Pseudo-nitzschia_seriata	0.210643023252487	0.0492406040430069	0.377750873565674	34.7343902587891	33.8953666687012	32.315242767334	2.41914796829224	29.307201385498	24.6634521484375	20.0108528137207	9.29634857177734	-97.0000000000083
122.60393	-14.93498	Pseudo-nitzschia_seriata	0.123630680143833	0.0174726117402315	0.179135292768478	35.2780914306641	34.647087097168	33.8577117919922	1.42037999629974	30.5882930755615	28.4619407653809	25.1352348327637	5.45305776596069	-75.3774523808038
122.60393	-15.80783	Pseudo-nitzschia_seriata	0.114272117614746	0.0137871848419309	0.176662564277649	35.4231376647949	34.7128524780273	33.7282524108887	1.69488799571991	30.5971755981445	28.2488651275635	24.2920761108398	6.30509901046753	-52.8596749216007
123	26	Pseudo-nitzschia_seriata	0.472021669149399	0.0532283410429955	0.890770494937897	34.9146385192871	34.1638793945312	32.8122825622559	2.10235404968262	29.408411026001	25.920726776123	22.0735092163086	7.33490180969238	-100.500000000001
123.5	27.316667	Pseudo-nitzschia_seriata	0.117149710655212	0.00224092649295926	0.196550697088242	34.7180595397949	33.7695960998535	32.4500045776367	2.26805591583252	29.4974040985107	23.599458694458	17.7972278594971	11.7001762390137	-93.5499540000066
124.15	27.25	Pseudo-nitzschia_seriata	0.159341171383858	0.0419327840209007	0.273611783981323	34.6839637756348	33.7958374023438	32.4911041259766	2.19286203384399	29.5189208984375	23.8334808349609	18.0895233154297	11.4293975830078	-108.8
124.516667	30.016667	Pseudo-nitzschia_seriata	0.144084602594376	0.0133341839537024	0.307583153247833	34.0862274169922	33.2838516235352	31.1352272033691	2.95099997520447	28.8733787536621	20.4209537506104	10.716178894043	18.1571998596191	-63.4499999999206
125.066667	29.6	Pseudo-nitzschia_seriata	0.155059978365898	0.016177861019969	0.346807718276978	34.3005752563477	33.3919563293457	31.4824638366699	2.81811189651489	29.1366729736328	21.0848331451416	11.9654655456543	17.1712055206299	-80.940015200001
125.55	29.3	Pseudo-nitzschia_seriata	0.148475155234337	0.0173643082380295	0.283623605966568	34.4682540893555	33.5300598144531	31.7726745605469	2.69558095932007	29.4217700958252	21.8248424530029	13.7852697372437	15.6365003585815	-89.5800000000013
126	29	Pseudo-nitzschia_seriata	0.146817833185196	0.0446807332336903	0.191389739513397	34.6871337890625	33.8363761901855	32.3330841064453	2.35404801368713	29.5915546417236	22.9823551177979	16.6907138824463	12.9008407592773	-104.499999999997
126.483333	28.7	Pseudo-nitzschia_seriata	0.13398639857769	0.0255778264254332	0.240646719932556	34.7585067749023	34.0571937561035	32.5927810668945	2.16572690010071	29.6390953063965	23.9402523040771	18.6596965789795	10.979398727417	-125.429915600007
128.92	32.65	Pseudo-nitzschia_seriata	0.127440705895424	0.0268444158136845	0.172463834285736	34.8009147644043	33.9528923034668	32.1374168395996	2.6635000705719	29.0435962677002	21.1735210418701	14.9678897857666	14.0757055282593	-72.1739999999985
129.045	32.766667	Pseudo-nitzschia_seriata	0.121031306684017	0.0303250160068274	0.189917996525764	34.7979927062988	33.9147644042969	32.1645317077637	2.633465051651	28.8377723693848	20.7844581604004	14.5080404281616	14.3297319412231	-91.0518718400055
129.183333	32.648333	Pseudo-nitzschia_seriata	0.104986451566219	0.0204248949885368	0.16876819729805	34.7978973388672	33.9266548156738	32.1226272583008	2.67527198791504	28.9058723449707	21.189245223999	15.0103960037231	13.8954763412476	-157.072168160032
129.185	32.9	Pseudo-nitzschia_seriata	0.116708531975746	0.0139520596712828	0.19718424975872	34.7873458862305	33.8444557189941	31.9951858520508	2.79215908050537	28.6988506317139	20.6758518218994	14.3564853668213	14.3423652648926	-41.6120000000014
13.0188	55.3471199991182	Pseudo-nitzschia_seriata	0.0907242745161057	0.0240886937826872	0.119292035698891	8.65516757965088	7.46592378616333	6.82641077041626	1.82875800132751	19.2408885955811	9.89803886413574	0.316635012626648	18.9242534637451	-14.3451438347887
13.03667	55.6866699991222	Pseudo-nitzschia_seriata	0.11255194991827	0.0398161970078945	0.186351746320724	8.73566055297852	7.48279094696045	6.83048009872437	1.9051810503006	19.1899719238281	9.82572937011719	-0.231200993061066	19.4211730957031	-5.51538721276463
13.202	77.81	Pseudo-nitzschia_seriata	0.0706828311085701	0.0130171636119485	0.139529928565025	35.112377166748	34.5746765136719	32.9581146240234	2.15426301956177	6.6016731262207	1.96479904651642	-1.04678297042847	7.64845609664917	-55.5662399999998
13.547	76.725	Pseudo-nitzschia_seriata	0.124294489622116	0.00726011721417308	0.223436594009399	35.1632804870605	34.8066291809082	33.2507743835449	1.91250705718994	7.36862087249756	4.37925910949707	1.75336694717407	5.6152548789978	-198.569600000001
13.64303	55.3858799991186	Pseudo-nitzschia_seriata	0.130484715104103	0.0145503450185061	0.197592347860336	8.00443840026855	7.2713451385498	6.6829948425293	1.32144296169281	19.2499942779541	9.8454475402832	0.699994027614594	18.5499992370605	-15.441720610326
13.765	77.298	Pseudo-nitzschia_seriata	0.0967381745576859	0.0156294796615839	0.193426519632339	35.1258506774902	34.4980316162109	32.1622581481934	2.9635899066925	6.23466682434082	2.20971989631653	-0.500514984130859	6.73518180847168	-66.9198400000007
130.233333	32.145	Pseudo-nitzschia_seriata	0.105701461434364	0.0258728209882975	0.139059230685234	34.6007041931152	33.3111915588379	31.1555328369141	3.44517207145691	28.5600414276123	21.3405017852783	15.0579929351807	13.5020475387573	-21.7440124799999
130.24	32.215	Pseudo-nitzschia_seriata	0.0929031148552895	0.0254007112234831	0.130935698747635	34.4651718139648	32.9234046936035	30.5088405609131	3.95633101463318	28.4896183013916	21.2230548858643	14.8937950134277	13.5958232879639	-30.7680000000024
130.248333	33.705	Pseudo-nitzschia_seriata	0.187556743621826	0.0331088751554489	0.288814544677734	34.7589302062988	33.7346267700195	31.0354976654053	3.72343397140503	28.8242244720459	19.6477222442627	12.8797082901001	15.9445161819458	-25.0400119999983
130.261667	32.178333	Pseudo-nitzschia_seriata	0.0811644122004509	0.018675597384572	0.119970917701721	34.4440650939941	32.868293762207	30.4207210540771	4.02334403991699	28.4643268585205	21.1924133300781	14.8238973617554	13.6404285430908	-26.5551479998085
130.265	32.255	Pseudo-nitzschia_seriata	0.0620895363390446	0.0160043556243181	0.0873849540948868	34.4422950744629	32.8368110656738	30.3400135040283	4.10228204727173	28.3408718109131	20.9672679901123	14.5357999801636	13.8050718307495	-34.6560000000006
130.583333	31.415	Pseudo-nitzschia_seriata	0.0326885804533958	0.00704279355704784	0.0517558492720127	34.8252906799316	34.0448112487793	32.5414886474609	2.28379988670349	29.2463607788086	22.5151615142822	16.6283988952637	12.6179618835449	-112.679422080051
130.636667	31.411667	Pseudo-nitzschia_seriata	0.0379961282014847	0.00527880014851689	0.0663843005895615	34.8250312805176	34.0484046936035	32.5480499267578	2.2769820690155	29.3699932098389	22.4815845489502	16.2599925994873	13.1100006103516	-177.16615927887
130.673333	31.636667	Pseudo-nitzschia_seriata	0.0684554725885391	0.0148752769455314	0.129416286945343	34.8227233886719	33.991096496582	32.4181785583496	2.40454196929932	29.3010902404785	22.4488391876221	16.4238567352295	12.8772344589233	-88.5216756797099
130.758333	34.033333	Pseudo-nitzschia_seriata	0.179387480020523	0.0407350473105907	0.253153115510941	34.7516937255859	33.7060241699219	31.1147937774658	3.6368989944458	28.8005409240723	19.5911331176758	12.4409446716309	16.3595962524414	-35.199941999915
130.768	-12.4	Pseudo-nitzschia_seriata	0.118055276572704	0.019640764221549	0.190808206796646	35.6627578735352	33.7757453918457	30.6496124267578	5.01314401626587	30.8891639709473	28.520471572876	23.7242012023926	7.16496276855469	-8.3320000000008
130.991667	35.033333	Pseudo-nitzschia_seriata	0.261517524719238	0.0742170959711075	0.370781272649765	34.5666160583496	33.2502822875977	30.2677783966064	4.29883813858032	28.2345409393311	19.5615673065186	12.7914552688599	15.4430856704712	-119.199873999752
131.508333	33.833333	Pseudo-nitzschia_seriata	0.0579682476818562	0.0156965870410204	0.0778922885656357	34.8581161499023	33.850269317627	32.4199981689453	2.43811798095703	27.8726444244385	19.1914100646973	11.5853061676025	16.2873382568359	-28.6999828000493
132.478333	34.12	Pseudo-nitzschia_seriata	0.0882012844085693	0.0244342684745789	0.118468694388866	34.8740119934082	33.8530082702637	32.2464256286621	2.62758708000183	26.5970726013184	18.9976558685303	11.7719631195068	14.8251085281372	-18.5848199199996
132.708333	33.91	Pseudo-nitzschia_seriata	0.126277819275856	0.0256928764283657	0.177378997206688	34.8634338378906	33.7998847961426	32.189868927002	2.67356610298157	26.2804012298584	18.9784564971924	11.9798965454102	14.3005037307739	-29.9200499999942
133.081667	34.121667	Pseudo-nitzschia_seriata	0.170088276267052	0.0776093080639839	0.221400111913681	34.839771270752	33.6161231994629	31.7493076324463	3.09046506881714	27.0785083770752	19.3859786987305	12.6423749923706	14.4361333847046	-31.3279935997558
133.301667	33.993333	Pseudo-nitzschia_seriata	0.0988311469554901	0.0393344797194004	0.122094936668873	34.8401985168457	33.6248474121094	31.8202133178711	3.01998591423035	27.9715137481689	19.8000144958496	12.9340734481812	15.0374402999878	-14.7999439999985
133.558333	34.236667	Pseudo-nitzschia_seriata	0.122269935905933	0.0310660693794489	0.210437372326851	34.8387870788574	33.6259117126465	31.6713600158691	3.16742897033691	28.2139854431152	19.835563659668	12.9232215881348	15.2907638549805	-20.8760416800441
134.6	34.6	Pseudo-nitzschia_seriata	0.107453510165215	0.0483973622322083	0.143243372440338	34.7011642456055	33.1786231994629	31.38401222229	3.31715297698975	27.7199935913086	19.3662433624268	10.1699934005737	17.5499992370605	-31.9999999999998
134.666667	34.38	Pseudo-nitzschia_seriata	0.0884664952754974	0.0130758667364717	0.137374311685562	34.6741676330566	33.1396560668945	31.2910041809082	3.38316106796265	27.3926448822021	19.698881149292	11.6625118255615	15.7301330566406	-27.1799468800002
134.966667	34	Pseudo-nitzschia_seriata	0.0858874917030334	0.0203064903616905	0.135231345891953	34.6608543395996	33.2552146911621	31.2393474578857	3.42150902748108	27.6402416229248	20.8946762084961	14.4338550567627	13.2063865661621	-65.2999319999954
135.118333	34.343333	Pseudo-nitzschia_seriata	0.081319086253643	0.0252215042710304	0.125139266252518	34.5584754943848	33.0839653015137	31.3312835693359	3.22719311714172	27.2199935913086	19.7353343963623	12.1399936676025	15.0799999237061	-24.9584566399338
135.25	33.666667	Pseudo-nitzschia_seriata	0.222714573144913	0.0344835259020329	0.355875343084335	34.7764053344727	33.9522018432617	32.3611640930176	2.41524195671082	28.3133277893066	22.0591239929199	15.8662014007568	12.4471263885498	-144.749425999991
135.298333	34.596667	Pseudo-nitzschia_seriata	0.0587393566966057	0.0218696445226669	0.0913650095462799	34.5178527832031	33.0656242370605	31.4184265136719	3.09942507743835	27.5263729095459	19.6287822723389	11.2978935241699	16.2284774780273	-15.9128176799809
135.333333	34.666667	Pseudo-nitzschia_seriata	0.0782343074679375	0.0232092570513487	0.136154636740685	34.546932220459	33.0817375183105	31.4057197570801	3.14121389389038	27.5365219116211	19.5675525665283	11.1418781280518	16.3946437835693	-10.7499919999511
135.38	34.533333	Pseudo-nitzschia_seriata	0.0532637424767017	0.0151528473943472	0.0847918465733528	34.4954223632812	33.0555572509766	31.3933238983154	3.10209989547729	27.4947719573975	19.6976413726807	11.5394287109375	15.95534324646	-10.5039849599998
136.4473	-35.8322	Pseudo-nitzschia_seriata	0.134266406297684	0.0416454821825027	0.225057646632195	36.1253318786621	35.8639183044434	35.5890121459961	0.536318004131317	20.2252388000488	17.1952819824219	14.6468753814697	5.57836294174194	-75.9219865599877
136.97	-11	Pseudo-nitzschia_seriata	0.235350236296654	0.0302687920629978	0.369616627693176	35.6489143371582	34.4439582824707	32.8571968078613	2.7917149066925	30.4639911651611	27.8119506835938	24.0685787200928	6.3954119682312	-51.0700000000001
139.183333	38.5	Pseudo-nitzschia_seriata	0.490070849657059	0.053524125367403	0.987594246864319	34.0282402038574	33.1890182495117	31.6711616516113	2.35707998275757	27.7625026702881	17.2794589996338	8.41409206390381	19.3484115600586	-149.750289999981
139.793333	35.061667	Pseudo-nitzschia_seriata	0.108226329088211	0.023197278380394	0.163301527500153	34.6491279602051	33.5641937255859	30.7191028594971	3.93002700805664	26.8775596618652	20.2018375396729	14.5042686462402	12.373291015625	-190.801731520802
139.793333	35.4	Pseudo-nitzschia_seriata	0.0504768230021	0.00817927345633507	0.0884176939725876	34.6232452392578	33.2400779724121	29.4513111114502	5.1719331741333	27.2010364532471	19.6096363067627	13.2057199478149	13.9953174591064	-18.1460307999972
139.869444	35.399167	Pseudo-nitzschia_seriata	0.0376422479748726	0.0114045292139053	0.0524653941392899	34.6379241943359	33.3718757629395	29.8958778381348	4.74204683303833	27.2899932861328	19.5048789978027	12.9399938583374	14.3499994277954	-10.9940888533126
139.908889	35.551111	Pseudo-nitzschia_seriata	0.0412425622344017	0.0165787916630507	0.062295988202095	34.6386413574219	33.4468269348145	30.1955089569092	4.44313097000122	27.1727428436279	19.5235176086426	13.063871383667	14.1088714599609	-16.0321889955528
14.03	77.125	Pseudo-nitzschia_seriata	0.0879610404372215	0.00931725837290287	0.158670157194138	35.1274261474609	34.5130844116211	32.0096893310547	3.11773800849915	5.85401105880737	2.20500302314758	-0.45940300822258	6.31341409683228	-75.5599999999995
14.532391	68.11747	Pseudo-nitzschia_seriata	0.0625488460063934	0.0102331731468439	0.086703933775425	34.4254112243652	33.7559928894043	32.7413482666016	1.68406403064728	13.9676094055176	7.65435695648193	2.44940996170044	11.51819896698	-165.845367753134
14.977001	67.2743	Pseudo-nitzschia_seriata	0.091629758477211	0.0136173767969012	0.160913914442062	34.5481033325195	33.6897850036621	32.3893280029297	2.15877509117126	13.6663074493408	7.54060888290405	2.6381139755249	11.0281934738159	-131.365375825585
140.033333	41.483333	Pseudo-nitzschia_seriata	0.618155419826508	0.201032131910324	0.935726284980774	34.1079292297363	33.7708206176758	32.8699760437012	1.23795199394226	26.2086410522461	15.0841150283813	6.54366397857666	19.6649761199951	-48.3404623996784
140.064167	35.601667	Pseudo-nitzschia_seriata	0.0425874851644039	0.0152517789974809	0.0707682073116302	34.6466865539551	33.5276412963867	30.7494201660156	3.89726591110229	27.1189365386963	19.4795989990234	13.0267248153687	14.0922117233276	-6.22195980007849
140.58961	-38.13735	Pseudo-nitzschia_seriata	0.319041162729263	0.138845846056938	0.456462502479553	35.9085960388184	35.596923828125	35.2964477539062	0.612149000167847	18.8699932098389	15.9245386123657	13.5399932861328	5.32999992370605	-56.4247399919974
140.783333	41.05	Pseudo-nitzschia_seriata	0.0688132047653198	0.00864305626600981	0.110398299992085	34.1207695007324	33.6179618835449	32.444938659668	1.67583096027374	25.1836395263672	13.8963184356689	2.5301148891449	22.6535243988037	-51.9000079999993
141	41.15	Pseudo-nitzschia_seriata	0.0331718996167183	0.00948340445756912	0.0444374419748783	34.078483581543	33.5979156494141	32.5115699768066	1.5669150352478	24.8412437438965	13.6742877960205	2.50235795974731	22.3388862609863	-29.0500000000003
141.036667	38.113333	Pseudo-nitzschia_seriata	0.0726939812302589	0.02162273414433	0.0971545353531837	33.9588813781738	32.9988403320312	31.6969566345215	2.26192498207092	25.0034465789795	15.4515838623047	6.28235101699829	18.7210960388184	-26.0632486400352
141.066667	41.066667	Pseudo-nitzschia_seriata	0.0272344704717398	0.00702543882653117	0.0394950211048126	34.0715026855469	33.5965538024902	32.5570030212402	1.51450097560883	24.7386016845703	13.6073446273804	2.22656202316284	22.5120391845703	-42.7399504000952
141.22	38.121667	Pseudo-nitzschia_seriata	0.0748110339045525	0.00861105509102345	0.122753031551838	34.0190925598145	33.1115264892578	31.894775390625	2.12431597709656	24.9087009429932	15.4300575256348	6.27573394775391	18.6329669952393	-37.182393760002
141.246667	38.331667	Pseudo-nitzschia_seriata	0.0944273918867111	0.038510836660862	0.118990696966648	33.9802780151367	33.0917778015137	31.8744869232178	2.10579299926758	24.8603916168213	15.2985725402832	6.17475700378418	18.6856346130371	-21.0551654399061
143.380005	44.34	Pseudo-nitzschia_seriata	0.458144545555115	0.0980753749608994	0.767956018447876	33.2807540893555	32.2060317993164	30.5361557006836	2.74459910392761	20.1299934387207	8.06908416748047	-1.89000594615936	22.0200004577637	-19.2592184000023
144.8807	-38.0747	Pseudo-nitzschia_seriata	0.0259904433041811	0.00502389390021563	0.0505755692720413	35.9005165100098	35.6925201416016	35.4497566223145	0.450760990381241	21.3758487701416	15.7644214630127	10.7016315460205	10.6742162704468	-19.7244000000002
147.2842	-38.92553	Pseudo-nitzschia_seriata	0.213633105158806	0.0653436854481697	0.346603274345398	35.9492263793945	35.6792335510254	35.3366165161133	0.612609028816223	19.4878711700439	15.5792484283447	12.4331846237183	7.05468702316284	-59.2520701440026
147.33702	-39.05434	Pseudo-nitzschia_seriata	0.185292914509773	0.0677425339818001	0.276930749416351	35.9292793273926	35.6625709533691	35.3356513977051	0.593629002571106	19.4115676879883	15.5355787277222	12.3791198730469	7.03244781494141	-62.1091520768045
147.61842	-19.30847	Pseudo-nitzschia_seriata	0.248613059520721	0.0667883455753326	0.368678003549576	35.7132186889648	35.2453117370605	34.2030563354492	1.51016402244568	29.2961139678955	25.5723361968994	21.5720062255859	7.72410821914673	-23.797992527999
148.2333	-42.5967	Pseudo-nitzschia_seriata	0.146842733025551	0.0271958969533443	0.254739224910736	35.7190971374512	35.2956848144531	35.0208587646484	0.698239982128143	18.6035671234131	14.65256690979	11.8917760848999	6.71179103851318	-86.5798883200084
149.091162	44.814335	Pseudo-nitzschia_seriata	0.143027484416962	0.0211420096457005	0.283582806587219	32.8879623413086	32.4315185546875	31.7878532409668	1.10010802745819	15.2456560134888	6.15720319747925	0.0599539987742901	15.1857023239136	-180.594125383549
149.72981	-38.01648	Pseudo-nitzschia_seriata	0.186835899949074	0.059875413775444	0.318007320165634	35.7617073059082	35.5849647521973	35.4014511108398	0.360255002975464	21.7584266662598	17.3969058990479	14.1389875411987	7.61943817138672	-148.608866220799
149.9397	-37.0806	Pseudo-nitzschia_seriata	0.0876728370785713	0.0200542788952589	0.137336641550064	35.7413139343262	35.5615272521973	35.3740081787109	0.367303013801575	22.844388961792	18.0898494720459	14.0479698181152	8.79641914367676	-31.0112569600007
150.00593	-37.61388	Pseudo-nitzschia_seriata	0.360251247882843	0.0548196397721767	0.497616946697235	35.7535858154297	35.5726890563965	35.3941040039062	0.359479993581772	22.0384254455566	17.6204490661621	14.0080347061157	8.03039073944092	-96.9829056640083
150.07252	-21.13481	Pseudo-nitzschia_seriata	0.200913354754448	0.0279147177934647	0.344473391771317	35.8626251220703	35.3774185180664	34.7665405273438	1.0960830450058	28.8049297332764	25.0541610717773	20.5869369506836	8.21799278259277	-49.4073539583998
150.23341	-36.59936	Pseudo-nitzschia_seriata	0.450745135545731	0.138026431202888	0.881550848484039	35.7474937438965	35.5850715637207	35.375415802002	0.372079998254776	23.288257598877	18.832498550415	14.7047920227051	8.58346557617188	-143.873628262413
150.28137	-36.99025	Pseudo-nitzschia_seriata	0.529715776443481	0.10755118727684	1.14276361465454	35.7437744140625	35.5826034545898	35.3798065185547	0.363965004682541	23.4620246887207	18.7845478057861	14.6634502410889	8.79857444763184	-162.124474840027
150.98412	-34.87175	Pseudo-nitzschia_seriata	0.455919593572617	0.0916170477867126	0.889048218727112	35.725944519043	35.555492401123	35.3175659179688	0.40837898850441	23.9940509796143	20.0038909912109	15.7569417953491	8.23710918426514	-110.574980800006
151.02374	-34.86668	Pseudo-nitzschia_seriata	0.55040317773819	0.100398987531662	1.10437893867493	35.7270278930664	35.5569686889648	35.3204002380371	0.406625002622604	24.1739883422852	20.1428928375244	15.8700609207153	8.30392742156982	-125.523412096014
151.04538	-22.48166	Pseudo-nitzschia_seriata	0.122235216200352	0.0291697531938553	0.157441362738609	35.8871917724609	35.4303779602051	34.8504981994629	1.0366929769516	28.1995697021484	24.4288787841797	20.1039047241211	8.09566497802734	-53.1298738240017
151.09773	-34.65535	Pseudo-nitzschia_seriata	0.464960217475891	0.0645286217331886	0.95456999540329	35.7236137390137	35.5577545166016	35.3138084411621	0.409803986549377	24.2699928283691	20.3648796081543	16.0399932861328	8.22999954223633	-150.493044648009
151.15995	-22.83406	Pseudo-nitzschia_seriata	0.21338614821434	0.0727254822850227	0.302835673093796	35.9151725769043	35.4308319091797	34.8039855957031	1.11118900775909	27.9399929046631	24.0570392608643	19.8999938964844	8.03999900817871	-40.8757999999999
151.2539	-33.8523	Pseudo-nitzschia_seriata	0.253547310829163	0.038319256156683	0.506657660007477	35.7009696960449	35.5433959960938	35.3146476745605	0.386321008205414	23.9103622436523	20.4072189331055	16.0731945037842	7.83716821670532	-21.4971819200073
151.2583	-34.0916	Pseudo-nitzschia_seriata	0.395207583904266	0.0292797163128853	0.85184919834137	35.7028770446777	35.545711517334	35.3095207214355	0.393355995416641	23.9847621917725	20.4523468017578	16.0426902770996	7.94207191467285	-100.988710080015
151.3666	-34.0833	Pseudo-nitzschia_seriata	0.402639120817184	0.0280210375785828	0.885939300060272	35.7014503479004	35.5476188659668	35.317684173584	0.383769005537033	24.1353034973145	20.5868091583252	16.0941543579102	8.0411491394043	-134.732433920003
151.5966	-33.0954	Pseudo-nitzschia_seriata	0.271527200937271	0.0675875768065453	0.475282847881317	35.7238006591797	35.5236282348633	35.2568244934082	0.466973006725311	23.529993057251	20.2646522521973	16.5799942016602	6.94999885559082	-2.85010432000015
151.86469	-32.9722	Pseudo-nitzschia_seriata	0.190131023526192	0.0744652673602104	0.27792689204216	35.7317047119141	35.5268135070801	35.2637901306152	0.467911005020142	23.6722602844238	20.4971332550049	16.9982414245605	6.67401885986328	-62.2360259840034
152.47041	-32.84674	Pseudo-nitzschia_seriata	0.394144088029861	0.0194306019693613	0.860923826694489	35.7364349365234	35.5434799194336	35.3049011230469	0.431535005569458	24.6684169769287	21.3978652954102	17.8331890106201	6.83522796630859	-139.2083558112
152.61029	-32.76533	Pseudo-nitzschia_seriata	0.495102822780609	0.0243224371224642	1.08395516872406	35.7344627380371	35.541862487793	35.3022308349609	0.432233989238739	25.1568279266357	21.6900062561035	18.0044956207275	7.15233182907104	-146.459014761601
152.70836	-32.58017	Pseudo-nitzschia_seriata	0.456702470779419	0.0430836156010628	0.998410105705261	35.7331886291504	35.5339164733887	35.2782821655273	0.45490700006485	25.0041580200195	21.6320381164551	18.1208190917969	6.88333892822266	-122.873817548814
152.86187	-31.9868	Pseudo-nitzschia_seriata	0.365040689706802	0.0207231249660254	0.801941931247711	35.7347297668457	35.5178337097168	35.2285652160645	0.506165981292725	25.1224975585938	21.8877429962158	18.2425479888916	6.87995004653931	-100.885824960006
153.04429	-31.86283	Pseudo-nitzschia_seriata	0.69050121307373	0.103888660669327	1.3030127286911	35.7334976196289	35.5067329406738	35.1795120239258	0.553986012935638	25.5372734069824	22.2750282287598	18.4645690917969	7.07270383834839	-127.07964789444
153.12316	-31.27258	Pseudo-nitzschia_seriata	0.612598776817322	0.0420576743781567	1.14803051948547	35.7339859008789	35.4848518371582	35.1049919128418	0.628992974758148	26.2232036590576	22.609395980835	18.752555847168	7.47064781188965	-101.721057203209
153.29432	-30.61108	Pseudo-nitzschia_seriata	0.595260500907898	0.110262766480446	1.13349616527557	35.7294425964355	35.4635353088379	35.0788841247559	0.650557994842529	26.5158214569092	22.8325824737549	18.8348846435547	7.68093681335449	-154.291934720259
153.3112	-24.7056	Pseudo-nitzschia_seriata	0.276140213012695	0.0361696891486645	0.524671137332916	35.8686485290527	35.4130363464355	34.9475975036621	0.921051025390625	27.6212215423584	24.2314414978027	20.5837841033936	7.03743696212769	-16.3682182400071
153.35092	-25.98973	Pseudo-nitzschia_seriata	0.101229548454285	0.0204455778002739	0.194462209939957	35.7145080566406	35.386890411377	34.9943008422852	0.720206022262573	27.1441745758057	23.7709922790527	20.0062122344971	7.13796186447144	-55.6443085695996
153.4105	-25.32318	Pseudo-nitzschia_seriata	0.154090836644173	0.0220150556415319	0.316206008195877	35.7620735168457	35.3822364807129	34.9300117492676	0.832062005996704	27.2460899353027	23.8618354797363	20.2652549743652	6.9808349609375	-48.5641276800012
153.47286	-29.62984	Pseudo-nitzschia_seriata	0.264134168624878	0.0305216796696186	0.623450219631195	35.7093544006348	35.4301910400391	35.0199890136719	0.689365983009338	26.384916305542	22.7147445678711	19.2996959686279	7.0852198600769	-60.8369954944036
153.53052	-29.6299	Pseudo-nitzschia_seriata	0.372884899377823	0.0217731967568398	0.755122482776642	35.7092132568359	35.4294586181641	35.0203475952148	0.688870012760162	26.5928115844727	22.9409313201904	19.4154739379883	7.17733812332153	-71.1778650880055
153.562	-27.345	Pseudo-nitzschia_seriata	0.437045872211456	0.0332824513316154	0.840084612369537	35.7205772399902	35.3967933654785	34.9911689758301	0.729408979415894	27.3706932067871	23.453031539917	20.0209350585938	7.34975814819336	-54.4739200000177
153.70912	-28.88252	Pseudo-nitzschia_seriata	0.50636887550354	0.0191792361438274	1.07344174385071	35.701171875	35.4035339355469	34.9985961914062	0.702574014663696	26.8135051727295	23.3398590087891	19.88942527771	6.92407989501953	-66.8683630592133
153.74449	-27.39769	Pseudo-nitzschia_seriata	0.607358694076538	0.0208712425082922	1.26207518577576	35.6955375671387	35.3718643188477	34.974048614502	0.721490979194641	27.4047756195068	23.8657493591309	20.4277973175049	6.97697782516479	-163.683423153636
153.74797	-26.30662	Pseudo-nitzschia_seriata	0.290785431861877	0.0449902191758156	0.607679307460785	35.6765327453613	35.3478660583496	34.9308776855469	0.745655000209808	27.3549270629883	24.0703353881836	20.294958114624	7.05996894836426	-92.4757442080063
17.254999	68.3374	Pseudo-nitzschia_seriata	0.0401372909545898	0.00861670169979334	0.0594286695122719	34.5290107727051	33.6783599853516	32.078369140625	2.45063805580139	13.152382850647	6.77275085449219	0.563722014427185	12.5886611938477	-67.2086413055883
17.7542	-33.1083	Pseudo-nitzschia_seriata	0.22436186671257	0.0479864627122879	0.394013404846191	35.416820526123	34.0665664672852	31.4873123168945	3.92950701713562	18.6081771850586	15.8745603561401	13.8301630020142	4.77801418304443	-142.392097919991
174.232	70.808	Pseudo-nitzschia_seriata	0.098314180970192	0.0271197035908699	0.134946808218956	32.1873435974121	27.7864246368408	22.8389225006104	9.34842109680176	7.26395511627197	-0.48845100402832	-1.94000005722046	9.20395469665527	-121.294992
18.9	74.858	Pseudo-nitzschia_seriata	0.0572537966072559	0.0059362375177443	0.0890544354915619	35.0425567626953	34.3798866271973	32.0543212890625	2.98823499679565	6.46999406814575	2.28260803222656	-0.79000598192215	7.26000022888184	-105.623599999998
18.9667	69.300003	Pseudo-nitzschia_seriata	0.106225363910198	0.0296339802443981	0.181859910488129	34.8573837280273	34.2559089660645	33.3928642272949	1.46452105045319	11.2240495681763	6.25142908096313	0.811850011348724	10.4121999740601	-17.2343923856232
19.5	69.49	Pseudo-nitzschia_seriata	0.0707429125905037	0.0245562568306923	0.104046761989594	34.8087425231934	34.2288246154785	33.3568382263184	1.45190596580505	11.0313482284546	6.07747077941895	0.832471013069153	10.1988773345947	-13
2.09899930970398	51.4983196749254	Pseudo-nitzschia_seriata	0.213453561067581	0.0286417920142412	0.464028358459473	34.9958229064941	33.949821472168	31.4444808959961	3.55134105682373	18.3811874389648	12.5211296081543	5.41685819625854	12.9643287658691	-36.5585235488817
2.14971757852288	51.2101111381597	Pseudo-nitzschia_seriata	0.234295040369034	0.0342060290277004	0.462344944477081	34.996021270752	33.8791542053223	31.26416015625	3.7318639755249	18.5578346252441	12.5595512390137	5.35687589645386	13.2009582519531	-25.270956717366
2.21726	51.27955	Pseudo-nitzschia_seriata	0.231473937630653	0.058670662343502	0.432436168193817	34.9965476989746	33.8059844970703	30.9154682159424	4.08107900619507	18.6067600250244	12.5541095733643	5.25575685501099	13.3510026931763	-27.3148685119985
2.25	51.088889	Pseudo-nitzschia_seriata	0.15361487865448	0.0406947545707226	0.299939811229706	34.9877662658691	33.7483901977539	30.956937789917	4.03082704544067	18.7648677825928	12.5577669143677	5.12880611419678	13.636061668396	-11.4166699999997
2.25	51.473611	Pseudo-nitzschia_seriata	0.192439630627632	0.0603058263659477	0.381971806287766	34.9964027404785	33.8348846435547	30.9427604675293	4.05364179611206	18.4684791564941	12.5224046707153	5.32544708251953	13.1430330276489	-30.4583299999993
2.340333	51.862667	Pseudo-nitzschia_seriata	0.0985777527093887	0.00537408841773868	0.218060374259949	34.9909515380859	34.1423416137695	32.5061302185059	2.4848210811615	18.0999927520752	12.3939695358276	5.56999397277832	12.5299987792969	-38.351315216048
2.4	51.473611	Pseudo-nitzschia_seriata	0.183588176965714	0.0578284226357937	0.362774610519409	34.9934959411621	33.7152557373047	30.5724754333496	4.42102098464966	18.5906715393066	12.5217866897583	5.17990922927856	13.4107618331909	-25.6633255999998
2.4167	58.1317	Pseudo-nitzschia_seriata	0.066363625228405	0.0194808356463909	0.132996782660484	35.2608795166016	34.9969749450684	33.8396835327148	1.42119705677032	15.9057846069336	10.2868604660034	5.12054491043091	10.7852392196655	-69.7570070399994
2.464	51.322833	Pseudo-nitzschia_seriata	0.160747796297073	0.0442425645887852	0.308120280504227	34.9874153137207	33.555908203125	30.1747455596924	4.81267023086548	18.9126396179199	12.536057472229	4.85084390640259	14.0617961883545	-21.1676808159997
2.578	52.048	Pseudo-nitzschia_seriata	0.106143087148666	0.0293297283351421	0.208699777722359	34.9856033325195	34.1838569641113	32.5581855773926	2.42741894721985	18.2768039703369	12.2839736938477	5.3685507774353	12.9082527160645	-35.3216799999997
2.66	52.0867	Pseudo-nitzschia_seriata	0.0873711407184601	0.014170715585351	0.187306329607964	34.9893798828125	34.1656608581543	32.426685333252	2.56269502639771	18.2099933624268	12.2634029388428	5.48999404907227	12.7200002670288	-33.0808
2.6633	41.44	Pseudo-nitzschia_seriata	0.160330265760422	0.0120277106761932	0.331778287887573	38.3685836791992	37.7714195251465	36.5175590515137	1.85102498531342	25.8383102416992	18.4370765686035	12.5334167480469	13.304892539978	-164.647040000013
2.705278	51.20556	Pseudo-nitzschia_seriata	0.172578722238541	0.0529289878904819	0.307759135961533	34.9585952758789	33.2851219177246	29.6184539794922	5.34014177322388	19.1913452148438	12.5098104476929	4.49874591827393	14.6925992965698	-7.90138017791985
2.76	6.155	Pseudo-nitzschia_seriata	0.230565831065178	0.0886267572641373	0.337741017341614	35.0583152770996	31.7392883300781	28.1582164764404	6.90009784698486	29.5702075958252	27.7920379638672	24.7217597961426	4.84844779968262	-78.4280000000068
2.766667	51.46667	Pseudo-nitzschia_seriata	0.135224908590317	0.0452043078839779	0.256156980991364	34.8839836120605	32.9313697814941	28.8629474639893	6.02103614807129	19.1448211669922	12.4543561935425	4.45584392547607	14.6889772415161	-22.3400408003194
2.7733	52.8617	Pseudo-nitzschia_seriata	0.0684550777077675	0.018474018201232	0.125689208507538	34.9968338012695	34.2978324890137	33.0939407348633	1.90289103984833	17.906457901001	11.6879997253418	4.68135976791382	13.22509765625	-32.7343758399999
2.805	58.312	Pseudo-nitzschia_seriata	0.0925147980451584	0.00852134916931391	0.192325919866562	35.2726898193359	34.9711418151855	33.459903717041	1.81278705596924	16.0427188873291	10.2852001190186	5.33130598068237	10.7114124298096	-79.3459200000001
2.852222	51.847222	Pseudo-nitzschia_seriata	0.0964063555002213	0.0190327633172274	0.198569402098656	34.9625625610352	33.6234931945801	30.8642597198486	4.09830188751221	18.6599941253662	12.3679485321045	5.16999387741089	13.4899997711182	-33.0599898133121
2.9117	58.9033	Pseudo-nitzschia_seriata	0.167593091726303	0.0382559522986412	0.270680367946625	35.3047561645508	34.6993255615234	32.3596382141113	2.94511699676514	16.1299934387207	10.2647666931152	5.6899938583374	10.4399995803833	-128.258
2.917	58.279334	Pseudo-nitzschia_seriata	0.0912544429302216	0.0227932594716549	0.163834348320961	35.2826766967773	34.9565467834473	33.3311729431152	1.95150005817413	16.1593017578125	10.2898664474487	5.38711404800415	10.7721881866455	-82.6160479999997
2.92	51.920333	Pseudo-nitzschia_seriata	0.0947954729199409	0.0204651635140181	0.192385628819466	34.9466209411621	33.4847640991211	30.5248966217041	4.42172622680664	18.6985530853271	12.2982196807861	5.06162214279175	13.6369314193726	-33.8132615199995
2.9417	59.025	Pseudo-nitzschia_seriata	0.139575630426407	0.0320599786937237	0.296101301908493	35.3332557678223	34.5517730712891	32.1501350402832	3.18312096595764	16.2040500640869	10.2750778198242	5.46372318267822	10.7403268814087	-136.962080000001
2.94783	51.22531	Pseudo-nitzschia_seriata	0.169470593333244	0.0466550439596176	0.280519902706146	34.8263778686523	32.8094711303711	28.7950973510742	6.0312819480896	19.3929347991943	12.4658718109131	4.21977806091309	15.1731567382812	-4.65951999999954
2.995	41.6617	Pseudo-nitzschia_seriata	0.126171499490738	0.0104838944971561	0.26651856303215	38.3360252380371	37.7935218811035	36.6620445251465	1.6739809513092	25.3940677642822	18.082836151123	12.5056381225586	12.8884296417236	-84.2574400000038
23.511667	37.841667	Pseudo-nitzschia_seriata	0.0411059856414795	0.00939598679542542	0.0654544308781624	38.925220489502	36.1022720336914	32.2225456237793	6.70267391204834	27.6670093536377	20.316427230835	13.9069366455078	13.7600727081299	-74.1521460799695
23.67	37.836667	Pseudo-nitzschia_seriata	0.0465898662805557	0.0120812365785241	0.072637252509594	38.9406814575195	36.0472755432129	32.0778388977051	6.86284303665161	27.5607147216797	20.2160453796387	13.9042148590088	13.6564998626709	-66.8263166399976
25.5	35.3	Pseudo-nitzschia_seriata	0.0402647443115711	0.00972557254135609	0.0641771256923676	39.7370872497559	38.755485534668	36.543830871582	3.19325494766235	27.091178894043	20.7400360107422	15.1778612136841	11.9133176803589	-55.999999999983
25.5	39.7667	Pseudo-nitzschia_seriata	0.137102827429771	0.0116581972688437	0.301701962947845	38.2246398925781	31.944845199585	24.6008396148682	13.6238021850586	25.4552917480469	18.6875686645508	13.0149745941162	12.4403171539307	-100.840200000002
28.0031	40.5514	Pseudo-nitzschia_seriata	0.107312753796577	0.0194688998162746	0.197932586073875	32.0017471313477	24.0178394317627	19.134973526001	12.8667774200439	26.344352722168	16.7512741088867	6.77728319168091	19.5670700073242	-55.1523116799979
28.346774	70.750013	Pseudo-nitzschia_seriata	0.0574339777231216	0.0168617777526379	0.101587198674679	34.8464317321777	34.1871757507324	32.371280670166	2.47515106201172	11.2832145690918	6.20978116989136	2.80206990242004	8.48114395141602	-185.413571298657
28.9709	40.9871	Pseudo-nitzschia_seriata	0.149990558624268	0.0281367264688015	0.246649011969566	23.5533046722412	20.4129314422607	18.128210067749	5.42509412765503	26.2571086883545	16.3768291473389	6.59182214736938	19.6652870178223	-33.3951231999985
3.0152	51.559717	Pseudo-nitzschia_seriata	0.142868593335152	0.0440962612628937	0.263521373271942	34.7698974609375	32.3129844665527	27.9544239044189	6.8154730796814	19.4271049499512	12.3713350296021	4.05419492721558	15.3729095458984	-21.6864028607998
3.041	51.893831	Pseudo-nitzschia_seriata	0.113814458250999	0.0330486483871937	0.231636926531792	34.9410209655762	33.2732925415039	30.0778675079346	4.86315298080444	18.9131660461426	12.3165445327759	4.79207706451416	14.1210889816284	-28.9155035519997
3.05723	42.87457	Pseudo-nitzschia_seriata	0.0590550303459167	0.0115661099553108	0.0959939286112785	38.2072486877441	37.4998321533203	36.0732688903809	2.13397693634033	22.9296703338623	16.6515884399414	10.8674039840698	12.0622663497925	-28.3930041792011
3.1267	58.685	Pseudo-nitzschia_seriata	0.181126937270164	0.0476600602269173	0.317102402448654	35.2758331298828	34.6761360168457	32.0549697875977	3.22086596488953	16.2969284057617	10.2754669189453	5.47040176391602	10.8265256881714	-101.9804
3.130498	52.09989	Pseudo-nitzschia_seriata	0.115414962172508	0.0354689173400402	0.220392465591431	34.9647979736328	33.6230926513672	30.9882259368896	3.97657299041748	18.6799926757812	12.2428340911865	5.16999387741089	13.5099992752075	-27.2988314416
3.132444	42.485931	Pseudo-nitzschia_seriata	0.0884847566485405	0.0244018193334341	0.168496742844582	38.3068466186523	37.6718368530273	36.444522857666	1.86232602596283	23.1994152069092	16.95387840271	11.8163785934448	11.3830366134644	-38.4259885406726
3.154167	51.473611	Pseudo-nitzschia_seriata	0.14227394759655	0.0402629300951958	0.260553061962128	34.6239624023438	31.9691123962402	27.4379100799561	7.18605422973633	19.6105785369873	12.3460702896118	3.8442690372467	15.7663097381592	-11.6258047999831
3.235	53.7383	Pseudo-nitzschia_seriata	0.0608535520732403	0.0166752375662327	0.108806692063808	34.9293670654297	34.4907188415527	33.1984062194824	1.73096203804016	17.8698310852051	11.3634004592896	3.93266892433167	13.937162399292	-41.2449279999996
3.2525	51.418333	Pseudo-nitzschia_seriata	0.137253776192665	0.0355335883796215	0.24190890789032	34.3613204956055	31.2675914764404	26.4940586090088	7.86726093292236	19.6967086791992	12.2904396057129	3.70990800857544	15.9868011474609	-6.67440611999983
3.295	52.063	Pseudo-nitzschia_seriata	0.0953032746911049	0.0322009399533272	0.175055474042892	34.9366760253906	33.1142692565918	29.8806781768799	5.05599689483643	18.962984085083	12.2260837554932	4.71743392944336	14.2455501556396	-28.1427199999998
3.2967	52.1039	Pseudo-nitzschia_seriata	0.104256622493267	0.0333256907761097	0.190182074904442	34.9436874389648	33.244987487793	30.2363872528076	4.70730209350586	18.8370304107666	12.1998338699341	4.85787105560303	13.9791593551636	-26.7137201599999
3.31003250000401	51.37634592584	Pseudo-nitzschia_seriata	0.137649834156036	0.035489309579134	0.243877038359642	34.5367164611816	31.6920337677002	27.1126384735107	7.4240779876709	19.7469234466553	12.2902851104736	3.66786789894104	16.0790557861328	-7.61462960737942
3.311389	51.847222	Pseudo-nitzschia_seriata	0.11890934407711	0.0185346845537424	0.255259573459625	34.8368263244629	32.4459457397461	28.649284362793	6.18754196166992	19.219144821167	12.2469530105591	4.3439998626709	14.8751440048218	-23.9388819644479
3.33	58.375	Pseudo-nitzschia_seriata	0.168332174420357	0.0568947084248066	0.265117198228836	35.268180847168	34.7498092651367	32.3745002746582	2.89368009567261	16.3306198120117	10.3052110671997	5.51508712768555	10.8155326843262	-95.4600000000001
3.391667	58.381833	Pseudo-nitzschia_seriata	0.196358293294907	0.0664157941937447	0.29633566737175	35.2547645568848	34.5980491638184	31.9603519439697	3.29441094398499	16.3799934387207	10.3161296844482	5.57999420166016	10.8000001907349	-96.2032185839521
3.4	51.93	Pseudo-nitzschia_seriata	0.113884717226028	0.0111516751348972	0.254543393850327	34.8072128295898	32.2673072814941	28.453914642334	6.35329723358154	19.1551189422607	12.2134094238281	4.44019412994385	14.7149248123169	-24.8419999999997
3.428	58.45	Pseudo-nitzschia_seriata	0.232004284858704	0.0826616436243057	0.317840963602066	35.2482948303223	34.4795570373535	31.694845199585	3.55344891548157	16.4827041625977	10.2960243225098	5.3572850227356	11.1254186630249	-96.2892000000006
3.468611	51.753611	Pseudo-nitzschia_seriata	0.136324763298035	0.0429983884096146	0.255853712558746	34.4967994689941	31.2254886627197	26.8923664093018	7.60443496704102	19.4936008453369	12.2002487182617	3.91303706169128	15.5805635452271	-18.5431000000146
3.5	52.028	Pseudo-nitzschia_seriata	0.09335657954216	0.0149844875559211	0.200960665941238	34.8181495666504	32.1985511779785	28.4543704986572	6.36377906799316	19.1891937255859	12.1698083877563	4.38936805725098	14.799825668335	-24.7539999999996
3.6383	52.1267	Pseudo-nitzschia_seriata	0.0989944934844971	0.0179148707538843	0.207686841487885	34.7075386047363	32.0097541809082	28.3890819549561	6.31845712661743	19.1399936676025	12.1293115615845	4.41999387741089	14.7200002670288	-20.82325584
3.74	54.0667	Pseudo-nitzschia_seriata	0.0798357948660851	0.026493962854147	0.158366605639458	34.9677581787109	34.6187515258789	33.9950714111328	0.972689986228943	17.9118232727051	11.4161205291748	3.92732501029968	13.9844980239868	-45.2129520000003
3.783333	51.847222	Pseudo-nitzschia_seriata	0.168257474899292	0.0554172247648239	0.272313922643661	34.2281455993652	30.7728004455566	26.4656600952148	7.76248598098755	19.511402130127	12.1248893737793	3.9163019657135	15.595100402832	-10.3999919999996
3.783333	52.226389	Pseudo-nitzschia_seriata	0.0950533449649811	0.0262311175465584	0.187467604875565	34.5517730712891	31.502857208252	27.6946449279785	6.85712718963623	19.1197071075439	12.0920391082764	4.40241622924805	14.7172908782959	-19.3166719999998
3.8137	52.3899	Pseudo-nitzschia_seriata	0.0932825952768326	0.0150493569672108	0.200262248516083	34.7058486938477	32.3538475036621	28.9435291290283	5.76232004165649	18.9426879882812	12.0516805648804	4.42994785308838	14.5127401351929	-20.9143999999999
3.8367	62.45	Pseudo-nitzschia_seriata	0.167257994413376	0.0259303841739893	0.315460681915283	34.9576148986816	33.733470916748	31.1195983886719	3.83801603317261	15.7776174545288	9.64699459075928	4.63194799423218	11.1456689834595	-185.23588
3.8417	53.785	Pseudo-nitzschia_seriata	0.100263945758343	0.0206690244376659	0.209526181221008	34.9232635498047	34.5007553100586	33.3859405517578	1.53732395172119	18.1108684539795	11.5226097106934	3.86905908584595	14.2418098449707	-37.2327680000001
3.872	58.513	Pseudo-nitzschia_seriata	0.146919369697571	0.0188209377229214	0.336342960596085	35.1270027160645	33.5258865356445	29.7958946228027	5.3311071395874	16.7533721923828	10.2526388168335	4.85475206375122	11.8986206054688	-195.958527999996
3.911664	51.44554	Pseudo-nitzschia_seriata	0.0713677331805229	0.0195475518703461	0.140218257904053	34.2082138061523	30.7752685546875	26.0995635986328	8.10865020751953	19.669994354248	12.1354484558105	3.89999389648438	15.7700004577637	-6.81239211264018
3.9333	52.0467	Pseudo-nitzschia_seriata	0.101936429738998	0.0269271824508905	0.190488010644913	34.0717926025391	30.5075168609619	26.6184425354004	7.45335006713867	19.441162109375	12.0937528610229	4.09226989746094	15.3488922119141	-20.9214558400001
3.9933	62.385	Pseudo-nitzschia_seriata	0.139734491705894	0.00870578084141016	0.29227089881897	34.9034614562988	33.6416282653809	30.7472324371338	4.15622901916504	16.0055160522461	9.62151145935059	4.29105281829834	11.7144632339478	-173.362320000001
32.34448	31.28184	Pseudo-nitzschia_seriata	0.113505758345127	0.0146692162379622	0.19146540760994	38.973762512207	37.5245933532715	35.8245048522949	3.14925789833069	29.5891952514648	22.9304637908936	15.4166851043701	14.1725101470947	-7.04415999999968
32.485	66.8783	Pseudo-nitzschia_seriata	0.0363405011594296	0.0025996130425483	0.0601351708173752	30.6876029968262	27.1373615264893	19.9314708709717	10.7561321258545	14.6792135238647	3.76736497879028	-1.79946100711823	16.4786739349365	-5.23801600000181
32.56097	29.931074	Pseudo-nitzschia_seriata	0.0508859157562256	0.0111022470518947	0.0794102549552917	40.5593566894531	39.7082481384277	38.7254295349121	1.83392798900604	28.3381748199463	22.7997093200684	16.5704040527344	11.7677707672119	-8.18861798688029
33.06667	45.01667	Pseudo-nitzschia_seriata	0.0891046598553658	0.0118500776588917	0.147899091243744	19.9431953430176	18.6807899475098	17.2106876373291	2.73250794410706	27.5748157501221	15.7791433334351	6.33370685577393	21.2411098480225	-85.2993199999999
33.110001	66.808296	Pseudo-nitzschia_seriata	0.0541426725685596	0.00954003538936377	0.0855501815676689	30.6965217590332	27.0825786590576	19.6466445922852	11.049877166748	15.0176820755005	3.92664694786072	-1.79790699481964	16.8155899047852	-107.236948138493
33.2383	66.278297	Pseudo-nitzschia_seriata	0.0522483550012112	0.00990360043942928	0.085074782371521	30.6350631713867	27.4246845245361	21.1118946075439	9.52317047119141	14.8472671508789	4.14518308639526	-1.79066896438599	16.6379356384277	-5.95560000000237
33.405	66.31	Pseudo-nitzschia_seriata	0.0518318116664886	0.0097550880163908	0.0843938142061234	30.5823383331299	27.6326713562012	21.9823589324951	8.59998035430908	15.0173501968384	4.2544322013855	-1.79132294654846	16.8086738586426	-7.32239999999957
33.415798	66.681702	Pseudo-nitzschia_seriata	0.0822976157069206	0.0221779476851225	0.132823824882507	30.7262096405029	26.9678249359131	19.2601718902588	11.4660367965698	15.1919250488281	4.09544706344604	-1.79767501354218	16.9895992279053	-87.1412374535037
33.5658	76.7283	Pseudo-nitzschia_seriata	0.0540379025042057	0.00909566786140203	0.104879423975945	34.8848991394043	34.117431640625	31.1276779174805	3.75722193717957	5.74522018432617	0.769226014614105	-1.75445199012756	7.49967193603516	-176.555999999999
33.799999	77.058296	Pseudo-nitzschia_seriata	0.0406192876398563	0.00958834029734135	0.0594547539949417	34.8529052734375	34.0657424926758	31.2562103271484	3.59669494628906	5.42574501037598	0.213641002774239	-1.83285105228424	7.25859689712524	-145.639537530113
34.506699	66.478302	Pseudo-nitzschia_seriata	0.16938541829586	0.0358243435621262	0.338850110769272	30.5163383483887	28.0894050598145	23.2004432678223	7.31589508056641	15.8275451660156	4.797691822052	-1.80000603199005	17.6275501251221	-142.588785105896
35	66	Pseudo-nitzschia_seriata	0.0748607590794563	0.0168519858270884	0.132585600018501	30.0072479248047	27.7121734619141	24.4808330535889	5.5264139175415	15.6265869140625	4.8841438293457	-1.78509104251862	17.411678314209	-197.75
35.6683	65.2667	Pseudo-nitzschia_seriata	0.0467651970684528	0.0121540939435363	0.0814263373613358	29.3355274200439	26.8719291687012	23.6467933654785	5.68873405456543	14.9504728317261	4.4147891998291	-1.77798402309418	16.7284564971924	-35.1495999999981
36	66.1667	Pseudo-nitzschia_seriata	0.113458663225174	0.0374547503888607	0.180430516600609	30.9789657592773	28.906343460083	25.2495021820068	5.72946310043335	15.3782138824463	4.77474117279053	-1.79187405109406	17.1700878143311	-156.463199999997
4	55.0333	Pseudo-nitzschia_seriata	0.0577718839049339	0.00993505027145147	0.0867580696940422	35.1127624511719	34.7737350463867	34.4127464294434	0.700016975402832	17.4748249053955	10.9713401794434	3.70406889915466	13.7707557678223	-46.4498000000001
4.018	52.968	Pseudo-nitzschia_seriata	0.107423670589924	0.0309164300560951	0.216888800263405	34.8794403076172	33.6075057983398	32.056583404541	2.82285809516907	18.5337352752686	11.8793535232544	4.18485593795776	14.3488788604736	-25
4.0917	52.58	Pseudo-nitzschia_seriata	0.110694535076618	0.0356061272323132	0.199969097971916	34.4066696166992	32.073558807373	29.0495014190674	5.35716676712036	19.1240673065186	11.984637260437	4.10765314102173	15.0164136886597	-21.6757839999999
4.098889	52.4175	Pseudo-nitzschia_seriata	0.113221533596516	0.0355005152523518	0.203352645039558	34.2398223876953	31.4813842773438	28.143985748291	6.09583902359009	19.2046375274658	12.0060110092163	4.11151599884033	15.0931215286255	-20.1735326799999
4.098889	52.608333	Pseudo-nitzschia_seriata	0.109182715415955	0.0329446196556091	0.201986461877823	34.5021553039551	32.4309463500977	29.8725280761719	4.62962913513184	19.0699939727783	11.9639711380005	4.08999395370483	14.9799995422363	-21.862663653328
4.11705	43.49981	Pseudo-nitzschia_seriata	0.105493634939194	0.0408507883548737	0.137122765183449	37.8716812133789	36.5988006591797	33.8700752258301	4.00160884857178	23.6897029876709	16.8158779144287	10.7770433425903	12.9126596450806	-12.505230048001
4.17	54.6483	Pseudo-nitzschia_seriata	0.0497890785336494	0.00700158160179853	0.0827328860759735	34.9924964904785	34.6733207702637	34.2683486938477	0.724147021770477	17.7272872924805	11.248405456543	3.66986608505249	14.0574216842651	-46.5592
4.1833	52.795	Pseudo-nitzschia_seriata	0.114190526306629	0.0310987010598183	0.219221532344818	34.5574226379395	32.7354927062988	30.6961936950684	3.86122894287109	18.9786148071289	11.9244241714478	4.01795101165771	14.9606637954712	-25.027984
4.256944	52.226389	Pseudo-nitzschia_seriata	0.129349455237389	0.0487947463989258	0.21718242764473	33.8936500549316	30.2694854736328	26.8134708404541	7.08017778396606	19.4466171264648	12.046441078186	4.05433416366577	15.3922834396362	-16.3764045111035
4.29	54.1467	Pseudo-nitzschia_seriata	0.0699044838547707	0.00344505649991333	0.168271407485008	34.9279747009277	34.5633697509766	34.0529365539551	0.875038981437683	17.9595355987549	11.5082588195801	3.76317405700684	14.196361541748	-47.265608
4.3767	53.8133	Pseudo-nitzschia_seriata	0.146745175123215	0.0393766686320305	0.309339225292206	34.8787498474121	34.3962135314941	33.3009033203125	1.57784497737885	18.1861534118652	11.618935585022	3.75549793243408	14.4306545257568	-40.2444958399999
4.377	52.983	Pseudo-nitzschia_seriata	0.157232478260994	0.0355771295726299	0.298699676990509	34.4386672973633	32.616325378418	30.7672481536865	3.67141795158386	18.9235782623291	11.8854913711548	3.84809899330139	15.075478553772	-25.5199999999998
4.4133	53.5167	Pseudo-nitzschia_seriata	0.243952766060829	0.0837154611945152	0.469748109579086	34.8158874511719	34.095573425293	32.6596488952637	2.15623688697815	18.3542938232422	11.7099113464355	3.74686503410339	14.6074285507202	-24.84
4.4183	55.4883	Pseudo-nitzschia_seriata	0.0789636820554733	0.00944580882787704	0.133137509226799	35.1413917541504	34.8295288085938	34.5090637207031	0.632327973842621	17.3988704681396	10.7507190704346	3.45945501327515	13.9394159317017	-32.1080481600001
4.4967	61.265	Pseudo-nitzschia_seriata	0.279545307159424	0.0117137571796775	0.578477799892426	34.5047149658203	32.9727592468262	29.6097965240479	4.89491987228394	16.3427047729492	9.64459133148193	3.51358294487	12.8291215896606	-138.118224000003
4.49672	43.45565	Pseudo-nitzschia_seriata	0.0849287733435631	0.0271185990422964	0.110384732484818	37.3095283508301	35.5011978149414	32.3134803771973	4.99604892730713	23.776065826416	16.9336624145508	11.0407848358154	12.7352809906006	-7.37358956800004
4.5055	53.1544	Pseudo-nitzschia_seriata	0.18800188601017	0.0298415701836348	0.395727068185806	34.4476699829102	32.672779083252	30.9360942840576	3.51157402992249	18.9080848693848	11.8613901138306	3.67257905006409	15.2355060577393	-24.9010543999997
4.51	55.5233	Pseudo-nitzschia_seriata	0.0822153463959694	0.0247670859098434	0.138644635677338	35.1454124450684	34.8290901184082	34.4793472290039	0.666065990924835	17.3921012878418	10.728588104248	3.41633796691895	13.9757633209229	-32.1974480000004
4.5133	61.265	Pseudo-nitzschia_seriata	0.279591411352158	0.00288662360981107	0.628892183303833	34.4653968811035	32.9172515869141	29.5235290527344	4.94186592102051	16.3107662200928	9.62668800354004	3.49428606033325	12.8164796829224	-138.428976000004
4.5183	61.6367	Pseudo-nitzschia_seriata	0.22412571310997	0.0107477838173509	0.616096138954163	34.5187721252441	33.038990020752	29.6502933502197	4.86848020553589	16.3310012817383	9.53546905517578	3.52203607559204	12.8089647293091	-116.102695519998
4.5233	61.1567	Pseudo-nitzschia_seriata	0.2303536683321	0.0206645671278238	0.476294934749603	34.4676704406738	32.869010925293	29.4891452789307	4.9785270690918	16.3109760284424	9.65870475769043	3.41641402244568	12.8945617675781	-172.943094080001
4.556944	52.608333	Pseudo-nitzschia_seriata	0.14593967795372	0.0396738909184933	0.282126396894455	34.1586761474609	31.7408428192139	28.9170608520508	5.24161720275879	19.3851299285889	11.9358024597168	3.74193596839905	15.6431941986084	-14.0800256666874
4.608248	53.326941	Pseudo-nitzschia_seriata	0.214253410696983	0.060783039778471	0.415778130292892	34.5630760192871	33.0222778320312	31.3377437591553	3.22533297538757	18.7899417877197	11.8228302001953	3.53764605522156	15.2522964477539	-25.0374838510081
4.638	58.13	Pseudo-nitzschia_seriata	0.135786399245262	0.0163001976907253	0.252602875232697	35.0399131774902	33.2425804138184	28.8820934295654	6.15781784057617	16.839994430542	10.3191986083984	4.74999380111694	12.0900011062622	-167.758640000004
4.68	53.4167	Pseudo-nitzschia_seriata	0.240668743848801	0.0890268087387085	0.440390050411224	34.6679763793945	33.3678398132324	31.6546936035156	3.01328301429749	18.6370525360107	11.7700710296631	3.47832703590393	15.1587257385254	-24.499872
4.713726	43.348648	Pseudo-nitzschia_seriata	0.102153047919273	0.0218667443841696	0.170115903019905	37.3653945922852	35.6690711975098	32.4334182739258	4.93197679519653	23.9230632781982	17.094066619873	11.448938369751	12.4741249084473	-18.5256346746888
4.73	56.995	Pseudo-nitzschia_seriata	0.0605986379086971	0.0106495302170515	0.0959832444787025	35.2342529296875	34.771068572998	32.9340553283691	2.30019593238831	17.3545894622803	10.3611240386963	3.77356791496277	13.5810222625732	-64.9111999999999
4.7567	54.6233	Pseudo-nitzschia_seriata	0.0654429346323013	0.0160864684730768	0.12269052863121	34.9524040222168	34.5941505432129	34.1651916503906	0.787211000919342	17.8410892486572	11.3500232696533	3.49603199958801	14.3450565338135	-45.5922401600002
4.78	57.0317	Pseudo-nitzschia_seriata	0.0803100690245628	0.00244495971128345	0.159418255090714	35.2294120788574	34.7253379821777	32.7365798950195	2.49283409118652	17.3554821014404	10.35315990448	3.79384803771973	13.561635017395	-65.1065119999999
4.83	53.672	Pseudo-nitzschia_seriata	0.222410202026367	0.0568323396146297	0.475447565317154	34.7959022521973	34.0470504760742	32.6054954528809	2.1904079914093	18.3855838775635	11.6907873153687	3.53185701370239	14.8537273406982	-30.4879999999996
4.855	53.77	Pseudo-nitzschia_seriata	0.174293354153633	0.0507052280008793	0.372504651546478	34.7866096496582	34.1647071838379	32.8573837280273	1.92922902107239	18.3866367340088	11.6785306930542	3.49229192733765	14.894344329834	-34.7199999999999
4.87923	43.38282	Pseudo-nitzschia_seriata	0.0703473165631294	0.0193942971527576	0.114152163267136	37.5365562438965	36.084098815918	33.2594146728516	4.27713823318481	24.029993057251	17.1804485321045	11.6699934005737	12.3599996566772	-5.2704401792
4.958	53.793	Pseudo-nitzschia_seriata	0.18597899377346	0.0525718219578266	0.397725194692612	34.7541351318359	34.1055603027344	32.7620735168457	1.99206304550171	18.4594974517822	11.6868343353271	3.41616106033325	15.0433368682861	-35.0320639999999
5.137595	53.914372	Pseudo-nitzschia_seriata	0.164750054478645	0.0430833995342255	0.36089962720871	34.7595062255859	34.1164474487305	32.7805404663086	1.97896802425385	18.4499931335449	11.674880027771	3.38999390602112	15.0599994659424	-36.7140562089599
5.228	57.447	Pseudo-nitzschia_seriata	0.110677383840084	0.0281047075986862	0.185941874980927	35.1821746826172	34.416259765625	31.6192111968994	3.5629620552063	17.0287647247314	10.4000415802002	4.61721801757812	12.4115467071533	-81.6805759999999
5.3467	57.125	Pseudo-nitzschia_seriata	0.160099148750305	0.0229643359780312	0.304938584566116	35.1784172058105	34.5615119934082	32.2337455749512	2.94467091560364	17.4499931335449	10.3861303329468	3.93999409675598	13.5099992752075	-55.6791999999999
5.36978	43.296482	Pseudo-nitzschia_seriata	0.0857862457633018	0.00574762746691704	0.19836737215519	38.2590942382812	37.7109298706055	36.5217132568359	1.73738396167755	24.2262420654297	17.5341014862061	12.5005903244019	11.7256517410278	-20.8058407174404
5.37	58.757	Pseudo-nitzschia_seriata	0.222089767456055	0.0217226315289736	0.441407382488251	33.9780502319336	32.0577125549316	27.7827663421631	6.19528484344482	17.2076168060303	9.99582290649414	2.68833208084106	14.5192842483521	-119.90208000001
5.405	56.9767	Pseudo-nitzschia_seriata	0.124759554862976	0.0191684514284134	0.262339144945145	35.171443939209	34.6337013244629	32.7217407226562	2.44970011711121	17.4820766448975	10.4405355453491	3.81018805503845	13.6718883514404	-50.2595999999994
5.462	57.755	Pseudo-nitzschia_seriata	0.135133624076843	0.0383695662021637	0.198899194598198	35.1347808837891	33.3374862670898	28.7697448730469	6.3650369644165	17.004487991333	10.4188413619995	4.60281181335449	12.4016761779785	-116.468480000002
5.525	53.8167	Pseudo-nitzschia_seriata	0.176414892077446	0.0554285310208797	0.346384704113007	34.7229766845703	33.7398719787598	32.3347778320312	2.38819789886475	18.7256011962891	11.6497097015381	3.15485501289368	15.5707473754883	-28.9011999999998
5.54224	60.159479	Pseudo-nitzschia_seriata	0.0580390729010105	0.0162069816142321	0.0942318439483643	34.1234970092773	32.5652770996094	29.3545341491699	4.76896095275879	16.4758110046387	9.63007926940918	3.01879405975342	13.4570169448853	-110.467886277116
5.587701	62.3066	Pseudo-nitzschia_seriata	0.182019650936127	0.072030283510685	0.225518926978111	34.4787483215332	33.2336616516113	30.7970886230469	3.68166089057922	15.9077825546265	9.2707347869873	3.6528480052948	12.2549343109131	-46.97525424
5.713	53.702	Pseudo-nitzschia_seriata	0.183267742395401	0.0508250184357166	0.348482012748718	34.5670318603516	33.1552047729492	31.7540493011475	2.81298208236694	18.8722820281982	11.6159782409668	2.98772001266479	15.8845615386963	-24.995744
5.8	59.066669	Pseudo-nitzschia_seriata	0.123048193752766	0.0361175090074539	0.20181493461132	33.3985481262207	31.9876594543457	28.7305583953857	4.66799116134644	16.9786682128906	9.80239009857178	2.58761310577393	14.3910551071167	-57.260033600005
5.9117	57.215	Pseudo-nitzschia_seriata	0.184956386685371	0.0145565718412399	0.391061007976532	35.1382026672363	34.3907814025879	31.7292613983154	3.40894293785095	17.264274597168	10.452543258667	4.35723686218262	12.9070377349854	-53.8014560000001
5.9383	54.52	Pseudo-nitzschia_seriata	0.0802292823791504	0.0228894669562578	0.160597577691078	34.7738380432129	34.2497406005859	33.5236854553223	1.25015199184418	18.3365345001221	11.494589805603	3.32382798194885	15.0127067565918	-40
5.954668	43.078999	Pseudo-nitzschia_seriata	0.0764143466949463	0.0138906920328736	0.112330205738544	38.448127746582	38.0943984985352	37.4830055236816	0.965121984481812	24.7613143920898	17.9526653289795	12.9789657592773	11.7823486328125	-124.358254464715
5.98	56.135	Pseudo-nitzschia_seriata	0.119250014424324	0.0216261055320501	0.270048856735229	34.914234161377	34.4599914550781	33.6844673156738	1.2297660112381	17.666389465332	10.9258785247803	3.16575288772583	14.5006370544434	-46.3351999999993
6.1239	54.9253	Pseudo-nitzschia_seriata	0.105145767331123	0.0215315129607916	0.211353555321693	34.8166961669922	34.2933921813965	33.4779663085938	1.33872997760773	18.1133632659912	11.3506479263306	3.18094801902771	14.9324150085449	-39.59289744
6.1803	59.259	Pseudo-nitzschia_seriata	0.0729104429483414	0.0120351267978549	0.15010766685009	33.4162330627441	32.006233215332	29.0511436462402	4.36508989334106	16.7750015258789	9.63328456878662	2.61733603477478	14.1576662063599	-32.1807519999883
6.203	56.152	Pseudo-nitzschia_seriata	0.133470594882965	0.0294135380536318	0.285580366849899	34.8602104187012	34.333625793457	33.5537796020508	1.30642902851105	17.7131671905518	10.9712753295898	3.01289105415344	14.7002763748169	-40.028
6.22	55.345	Pseudo-nitzschia_seriata	0.163632839918137	0.0152658829465508	0.399790346622467	34.7499885559082	34.2153015136719	33.3389892578125	1.4109959602356	17.9333114624023	11.2124147415161	3.01300191879272	14.9203090667725	-46.3615999999996
6.2767	3.8967	Pseudo-nitzschia_seriata	0.171726897358894	0.0576992146670818	0.230033785104752	32.8192443847656	29.3910045623779	24.3442077636719	8.47503566741943	29.902156829834	27.9811229705811	25.8028297424316	4.09932708740234	-66.2242392000012
6.357	55.303	Pseudo-nitzschia_seriata	0.154301315546036	0.00815421901643276	0.382346421480179	34.6831245422363	34.0504570007324	33.1485328674316	1.53459501266479	18.011402130127	11.2443161010742	2.8447470664978	15.1666555404663	-44.1546240000003
6.4283	57.2683	Pseudo-nitzschia_seriata	0.156714096665382	0.028441246598959	0.27890619635582	35.0775184631348	33.9952812194824	30.8780250549316	4.19949293136597	17.273588180542	10.5196170806885	4.34910678863525	12.9244813919067	-71.6190561600001
6.517	55.538	Pseudo-nitzschia_seriata	0.153186023235321	0.0402854755520821	0.318558722734451	34.6548004150391	33.9980087280273	33.0808143615723	1.57398700714111	17.9912662506104	11.1673679351807	2.60555100440979	15.3857145309448	-39
6.537	55.47	Pseudo-nitzschia_seriata	0.14849391579628	0.0329243093729019	0.326554715633392	34.6373863220215	33.9380416870117	32.9937629699707	1.64362394809723	18.0024375915527	11.1823816299438	2.61583304405212	15.3866052627563	-39
6.5883	54.0083	Pseudo-nitzschia_seriata	0.137857258319855	0.0277803801000118	0.277230113744736	34.6370697021484	33.546142578125	31.9831275939941	2.65394306182861	18.8765316009521	11.4060707092285	2.76414799690247	16.1123847961426	-27.9102723199997
6.708	55.707	Pseudo-nitzschia_seriata	0.143496617674828	0.0313992388546467	0.307326346635818	34.6428375244141	33.9758567810059	33.1009330749512	1.54190599918365	17.9904174804688	11.0624914169312	2.36954498291016	15.6208715438843	-34.9959359999993
6.8236	55.6238	Pseudo-nitzschia_seriata	0.128886550664902	0.0385471694171429	0.261423289775848	34.6085166931152	33.8540573120117	32.928466796875	1.68004703521729	18.0396137237549	11.0826301574707	2.29404711723328	15.7455673217773	-33.5736
7.0283	57.3433	Pseudo-nitzschia_seriata	0.17104172706604	0.0204037744551897	0.342101186513901	34.9938583374023	33.4034652709961	29.6396961212158	5.35416316986084	17.5297470092773	10.5379638671875	3.89683699607849	13.6329097747803	-85.8540323199988
7.0467	55.83	Pseudo-nitzschia_seriata	0.164732575416565	0.0274366624653339	0.356279909610748	34.5060348510742	33.6233978271484	32.6425552368164	1.86347699165344	18.0310821533203	10.9447612762451	2.12661790847778	15.9044637680054	-30.6276639999994
7.1035	56.002667	Pseudo-nitzschia_seriata	0.127045080065727	0.00556768570095301	0.297440707683563	34.5595893859863	33.7650184631348	32.8116302490234	1.74795794487	17.9981651306152	10.8717079162598	2.21577310562134	15.7823934555054	-31.3952570319999
7.124824	62.623193	Pseudo-nitzschia_seriata	0.0636730343103409	0.0234455410391092	0.102327063679695	34.7487525939941	33.413459777832	31.2368831634521	3.51187109947205	15.0799932479858	9.00806140899658	3.43999409675598	11.6399993896484	-175.846600914945
7.142	53.935	Pseudo-nitzschia_seriata	0.159847393631935	0.0474044978618622	0.264709621667862	34.4598541259766	32.9946594238281	31.2040939331055	3.25575995445251	18.9506855010986	11.2749710083008	2.16451406478882	16.7861709594727	-25.16
7.354167	54.212333	Pseudo-nitzschia_seriata	0.0824539810419083	0.026570888236165	0.13769143819809	34.4078598022461	32.9140853881836	31.3475551605225	3.06030201911926	18.6947402954102	11.2665109634399	2.37244391441345	16.3222961425781	-37.857994808016
7.5167	57.2917	Pseudo-nitzschia_seriata	0.269530296325684	0.0397521890699863	0.499561607837677	34.8906021118164	33.614143371582	30.416482925415	4.47412300109863	17.5455150604248	10.6013488769531	3.64350700378418	13.9020090103149	-63.5127999999988
7.5433	55.6517	Pseudo-nitzschia_seriata	0.123145639896393	0.0288608614355326	0.243523746728897	34.2024230957031	32.9223785400391	31.6996002197266	2.50282406806946	18.1938533782959	10.74964427948	1.55758094787598	16.6362724304199	-15.9157201599996
7.545	57.1967	Pseudo-nitzschia_seriata	0.273551732301712	0.0422864481806755	0.54279762506485	34.8908386230469	33.879566192627	31.2482852935791	3.64255404472351	17.5468254089355	10.6173477172852	3.66253209114075	13.8842926025391	-50.7520319999994
7.5883	56.8483	Pseudo-nitzschia_seriata	0.235724925994873	0.059598159044981	0.437397986650467	34.6032295227051	33.7022323608398	31.8091735839844	2.7940559387207	17.7299938201904	10.6966981887817	2.59999394416809	15.1300001144409	-28.5208
7.6867	54.03	Pseudo-nitzschia_seriata	0.0804073363542557	0.027195343747735	0.12692791223526	34.2893371582031	32.422550201416	30.3362579345703	3.95307993888855	18.9577007293701	11.2685117721558	2.11003398895264	16.8476676940918	-35.8640559999999
7.755	57.4267	Pseudo-nitzschia_seriata	0.210850775241852	0.0140024852007627	0.427255272865295	34.6474342346191	32.6352653503418	28.1451187133789	6.50231695175171	17.7432384490967	10.5403108596802	3.15829992294312	14.5849380493164	-113.636319999998
7.7583	54.0167	Pseudo-nitzschia_seriata	0.0813413932919502	0.019132686778903	0.133553832769394	34.279167175293	32.3861122131348	30.2905139923096	3.98865389823914	18.9826736450195	11.2735528945923	2.1019070148468	16.880765914917	-35.2023999999997
7.7595	56.560667	Pseudo-nitzschia_seriata	0.188081547617912	0.0280913785099983	0.391332447528839	34.2145042419434	33.1180572509766	31.8122673034668	2.40223598480225	17.9889259338379	10.6533241271973	1.76247704029083	16.226448059082	-27.6659929119996
7.82303	54.117314	Pseudo-nitzschia_seriata	0.106377109885216	0.00824860483407974	0.216628417372704	34.2727203369141	32.3733940124512	30.4085636138916	3.86415791511536	18.9149436950684	11.2679319381714	2.11872410774231	16.7962207794189	-39.3816564355199
7.8333	55.405	Pseudo-nitzschia_seriata	0.111565135419369	0.0368550308048725	0.217493891716003	34.0479278564453	32.478099822998	31.0503997802734	2.99752593040466	18.4763927459717	10.767388343811	1.33028197288513	17.146110534668	-16.4413439999998
7.857	54.098	Pseudo-nitzschia_seriata	0.096676342189312	0.000936255441047251	0.207123041152954	34.214771270752	32.181324005127	30.2303886413574	3.98438310623169	18.9599933624268	11.3055620193481	2.14999389648438	16.8099994659424	-38.4980159999999
7.860403	57.192887	Pseudo-nitzschia_seriata	0.356553137302399	0.0263624712824821	0.726602971553802	34.7929306030273	33.7174835205078	31.1592025756836	3.63372707366943	17.6062469482422	10.6343116760254	3.19254207611084	14.4137048721313	-37.7070332064635
7.89	56.98	Pseudo-nitzschia_seriata	0.248319655656815	0.0782314166426659	0.437288999557495	34.4724273681641	33.4697074890137	31.6840972900391	2.78833293914795	17.7387561798096	10.6539468765259	2.54846501350403	15.1902923583984	-30.0591999999994
7.9267	54.0667	Pseudo-nitzschia_seriata	0.089699499309063	0.00333425775170326	0.185570225119591	34.1923751831055	32.0203475952148	29.7730388641357	4.41933822631836	19.1397972106934	11.3078756332397	2.00998497009277	17.1298122406006	-33.9396955199991
8.007	56.855	Pseudo-nitzschia_seriata	0.231995940208435	0.0420721359550953	0.469575941562653	34.3240203857422	33.2517700195312	31.6541004180908	2.66991806030273	17.8263988494873	10.6225118637085	2.08187007904053	15.7445287704468	-22.4284799999997
8.028	57.032	Pseudo-nitzschia_seriata	0.366481393575668	0.127212330698967	0.615812122821808	34.4694366455078	33.4079399108887	31.5277633666992	2.94167399406433	17.7159786224365	10.6419095993042	2.53986001014709	15.176118850708	-27.3079999999992
8.066671	58.17167	Pseudo-nitzschia_seriata	0.141680926084518	0.0448496118187904	0.230997189879417	33.4398880004883	29.9704723358154	24.0939655303955	9.34592342376709	18.5933303833008	10.3597164154053	1.63185000419617	16.9614810943604	-31.2818178598398
8.183	57.183	Pseudo-nitzschia_seriata	0.394528985023499	0.0725821480154991	0.745980501174927	34.6454582214355	33.5394744873047	31.1944961547852	3.45095992088318	17.6502075195312	10.6289806365967	2.72555589675903	14.9246511459351	-30.629248
8.2733	58.065	Pseudo-nitzschia_seriata	0.299659132957458	0.0565589554607868	0.563530266284943	33.4407958984375	30.0021381378174	24.2790374755859	9.16175937652588	18.5901584625244	10.3961706161499	1.8042299747467	16.7859287261963	-179.440112000021
8.3317	57.4217	Pseudo-nitzschia_seriata	0.380404531955719	0.0701144933700562	0.748425602912903	34.5852165222168	32.8689880371094	29.5289134979248	5.05630111694336	17.750114440918	10.585560798645	2.93318891525269	14.8169260025024	-65.8862868799993
8.3333	57.1667	Pseudo-nitzschia_seriata	0.397930890321732	0.0591623149812222	0.782633125782013	34.5716285705566	33.4512825012207	31.1946830749512	3.37694406509399	17.6531734466553	10.626763343811	2.66808199882507	14.9850912094116	-26.5027999999997
8.3567	57.5	Pseudo-nitzschia_seriata	0.391475141048431	0.0638100653886795	0.775778353214264	34.6017036437988	32.9499664306641	29.6964530944824	4.90525197982788	17.7308979034424	10.6001768112183	2.90821003913879	14.8226881027222	-99.0743999999976
8.3617	57.53	Pseudo-nitzschia_seriata	0.204029083251953	0.0412273518741131	0.407120317220688	34.4416084289551	32.4255714416504	28.682466506958	5.75914096832275	17.8299942016602	10.5713939666748	2.8154890537262	15.0145053863525	-115.399487999998
8.397	57.332	Pseudo-nitzschia_seriata	0.424187749624252	0.0215354226529598	0.861810803413391	34.6016998291016	33.3397331237793	30.7955417633057	3.80615592002869	17.6497573852539	10.6251430511475	2.74175190925598	14.9080047607422	-36.3602239999994
8.425333	57.1185	Pseudo-nitzschia_seriata	0.362538546323776	0.0318313799798489	0.738208413124084	34.4470367431641	33.310474395752	31.2733287811279	3.17370796203613	17.7043437957764	10.6119976043701	2.24732303619385	15.4570207595825	-17.4513670639986
8.64	57.407	Pseudo-nitzschia_seriata	0.386339366436005	0.0486925020813942	0.770387470722198	34.560905456543	33.1272010803223	30.20143699646	4.35946798324585	17.6399936676025	10.6398801803589	2.80999398231506	14.8299999237061	-41.2860799999983
8.7633	57.315	Pseudo-nitzschia_seriata	0.291059136390686	0.0396491438150406	0.586352050304413	34.4446067810059	33.2222633361816	30.6263408660889	3.81826710700989	17.7953147888184	10.6084022521973	2.36890196800232	15.4264125823975	-24.1795999999995
8.816666	58.383333	Pseudo-nitzschia_seriata	0.238331139087677	0.0171048007905483	0.462934374809265	33.4271354675293	29.3922863006592	22.630443572998	10.7966909408569	18.9542541503906	10.3845510482788	1.24142599105835	17.7128295898438	-84.5297579984372
8.872	57.443	Pseudo-nitzschia_seriata	0.325405299663544	0.0284958388656378	0.668208479881287	34.5863952636719	33.1604080200195	29.9014911651611	4.68490314483643	17.7768039703369	10.6204299926758	2.68568110466003	15.0911226272583	-26.445504
8.8833	57.6333	Pseudo-nitzschia_seriata	0.295257478952408	0.0208087787032127	0.641400992870331	34.4596405029297	32.4679794311523	27.9195365905762	6.54010486602783	17.7599925994873	10.6162433624268	2.76999402046204	14.9899988174438	-82.5296806399986
8.9	57.575	Pseudo-nitzschia_seriata	0.4098159968853	0.0673593729734421	0.802304863929749	34.5912246704102	32.9407730102539	29.1092529296875	5.48197221755981	17.7883377075195	10.614631652832	2.71347093582153	15.0748662948608	-55.5199999999992
8.9833	57.59	Pseudo-nitzschia_seriata	0.383611381053925	0.068290002644062	0.761514842510223	34.5377197265625	32.7186889648438	28.2613296508789	6.27639007568359	17.8350944519043	10.6089992523193	2.70874309539795	15.1263523101807	-49.5393919999988
8.988	57.325	Pseudo-nitzschia_seriata	0.210587576031685	0.0281443167477846	0.436737030744553	34.4344100952148	33.1963272094727	30.452917098999	3.98149394989014	17.9020290374756	10.5929431915283	2.28439903259277	15.6176300048828	-24.5895999999994
9.14	57.4817	Pseudo-nitzschia_seriata	0.26991668343544	0.0169643089175224	0.554036021232605	34.5312385559082	33.1340141296387	29.7711906433105	4.76004981994629	17.8366546630859	10.6158657073975	2.61613702774048	15.2205181121826	-19.4519279999995
9.255	58.73833	Pseudo-nitzschia_seriata	0.261870235204697	0.0316588170826435	0.498687237501144	33.0814056396484	28.7795715332031	20.6899871826172	12.3914165496826	19.120325088501	10.3499889373779	0.617160022258759	18.5031661987305	-17.3200000000038
9.3217	57.6433	Pseudo-nitzschia_seriata	0.332976698875427	0.051590871065855	0.642029941082001	34.5307464599609	32.7532615661621	27.9546337127686	6.57611322402954	17.845157623291	10.6201858520508	2.71241092681885	15.1327457427979	-29.9215300800001
9.35	57.6333	Pseudo-nitzschia_seriata	0.354779720306396	0.077018566429615	0.656177520751953	34.5094375610352	32.6226081848145	27.220911026001	7.28852701187134	17.779993057251	10.6398801803589	2.74999403953552	15.0299987792969	-26.2856399999996
9.45	57.6333	Pseudo-nitzschia_seriata	0.288218289613724	0.0109103657305241	0.573062896728516	34.473217010498	32.6593780517578	27.3654327392578	7.10778617858887	17.8784198760986	10.615532875061	2.70959401130676	15.1688251495361	-29.380080000001
9.47268	42.0505	Pseudo-nitzschia_seriata	0.0821297839283943	0.0254839397966862	0.114684782922268	38.4502944946289	38.0247344970703	37.456729888916	0.993565022945404	26.833568572998	19.0850162506104	13.1959342956543	13.6376342773438	-8.31545728000417
9.47783	42.99083	Pseudo-nitzschia_seriata	0.0448168851435184	0.00595633452758193	0.0818966925144196	38.5623588562012	38.0238265991211	37.4696502685547	1.09270596504211	26.3072166442871	18.8349723815918	13.0084371566772	13.2987785339355	-115.916206622399
9.503	57.51	Pseudo-nitzschia_seriata	0.319461137056351	0.0837607011198997	0.513425469398499	34.4405937194824	32.8210945129395	28.271671295166	6.16892004013062	17.8971519470215	10.6075658798218	2.64526200294495	15.2518901824951	-17.7403199999994
9.5078	57.495	Pseudo-nitzschia_seriata	0.275928914546967	0.0718113705515862	0.435324966907501	34.4297752380371	32.9763603210449	29.1639080047607	5.26586723327637	17.9290065765381	10.5983943939209	2.5914089679718	15.3375978469849	-16.8339839999994
9.5383	57.6583	Pseudo-nitzschia_seriata	0.291136711835861	0.0355901718139648	0.532019555568695	34.4643287658691	32.644172668457	27.2793292999268	7.18499898910522	17.8983402252197	10.6110439300537	2.70865988731384	15.1896800994873	-33.2480315200006
9.5667	57.675	Pseudo-nitzschia_seriata	0.28514438867569	0.0232747960835695	0.5284583568573	34.4834747314453	32.3723258972168	25.7810230255127	8.70245170593262	17.9523735046387	10.6009178161621	2.72040009498596	15.2319736480713	-31.9991999999999
9.612	57.557	Pseudo-nitzschia_seriata	0.344492346048355	0.0808368995785713	0.560471415519714	34.4205551147461	32.7796249389648	28.0886859893799	6.33187007904053	17.9307346343994	10.5995540618896	2.61102509498596	15.319709777832	-22.7677439999999
9.718833	57.583667	Pseudo-nitzschia_seriata	0.344835758209229	0.0563318505883217	0.599863767623901	34.4324836730957	32.4896659851074	26.3655338287354	8.06694984436035	17.9566459655762	10.5971488952637	2.64842009544373	15.3082256317139	-21.9170709279033
9.7342	59.033295	Pseudo-nitzschia_seriata	0.100758731365204	0.00531985983252525	0.159553542733192	33.0188255310059	28.8720951080322	21.0152835845947	12.0035429000854	19.2754077911377	10.2247905731201	0.126599997282028	19.1488075256348	-22.9838467520023
9.788	57.633	Pseudo-nitzschia_seriata	0.378286600112915	0.0627722889184952	0.647526979446411	34.4189491271973	32.3843193054199	25.7264041900635	8.69254589080811	17.9898281097412	10.5885896682739	2.62979888916016	15.3600292205811	-31.2613120000011
9.800005	59.034995	Pseudo-nitzschia_seriata	0.101282089948654	0.0172628741711378	0.148047760128975	32.9646530151367	28.8745422363281	21.1707057952881	11.7939472198486	19.2844753265381	10.2285118103027	0.142271995544434	19.142204284668	-24.3693361588015
9.8168	57.5257	Pseudo-nitzschia_seriata	0.41585049033165	0.080201581120491	0.675956189632416	34.3752822875977	32.7121276855469	27.7346076965332	6.64067602157593	18.0205020904541	10.5806570053101	2.48104596138	15.5394563674927	-10.3875193599994
9.857	57.692	Pseudo-nitzschia_seriata	0.386851340532303	0.0474488586187363	0.681315243244171	34.4389839172363	32.220344543457	24.6577281951904	9.78125667572021	18.0988712310791	10.5684328079224	2.42997598648071	15.6688947677612	-49.6080319999993
9.8767	57.6433	Pseudo-nitzschia_seriata	0.375985532999039	0.0491637028753757	0.653623759746552	34.4188194274902	32.3430595397949	25.4733066558838	8.94551181793213	17.9899940490723	10.5871515274048	2.71999406814575	15.2700004577637	-28.0460806400013
